# Supplementary material for: Small RNA Sequencing of Aqueous Humor and Plasma in Patients With Primary Open-Angle Glaucoma
Source: Invest Ophthalmol Vis Sci. 2021 Jun 22;62(7):24. doi: 10.1167/iovs.62.7.24 (PMC8237107; doi:10.1167/iovs.62.7.24)
Supplement: Supplement 1 [file iovs-62-7-24_s001.xlsx]

## Sheet: All AH miRNAs
Supplemental file 1a: miRNAs identified in AH
	AC412	AC447	AC449	AC450	AC579	AC585	AC770	AC809	AC1060	AG464	AG466	AG576	AG615	AG665	AG700	AG769	AG810	AG1016
hsa-let-7a-3p	0	0	0	0	11	0	0	0	0	0	0	0	0	0	14	0	0	0
hsa-let-7a-5p/7c-5p	2309	2308	891	3895	2032	614	467	949	1503	1769	1584	763	357	686	1347	579	800	703
hsa-let-7b-3p	0	49	0	73	0	0	0	0	21	0	0	0	0	27	0	0	0	25
hsa-let-7b-5p	1777	2566	774	5474	2931	795	728	609	1052	2404	1383	851	276	487	1411	941	607	727
hsa-let-7d-3p	182	114	0	376	567	152	88	0	0	0	238	0	0	182	498	37	0	0
hsa-let-7d-5p	105	165	64	387	273	71	48	110	0	134	134	57	0	0	155	98	0	0
hsa-let-7e-5p	231	140	0	265	233	58	17	98	0	139	61	105	0	0	305	0	98	0
hsa-let-7f-5p	828	1279	201	2321	922	297	153	349	254	389	727	283	129	211	405	270	276	239
hsa-let-7g-5p	672	980	316	2143	1070	223	102	253	239	442	553	213	148	146	547	363	229	288
hsa-let-7i-5p	250	284	150	915	588	117	100	38	175	144	104	0	165	72	211	58	18	0
hsa-miR-1-3p	0	0	0	132	0	0	0	0	0	0	161	0	215	350	0	0	0	0
hsa-miR-100-5p	877	816	380	1629	618	360	697	391	170	722	434	216	129	152	865	833	181	347
hsa-miR-101-3p	435	729	258	1129	573	60	241	260	131	258	393	142	113	179	212	273	107	188
hsa-miR-103a-3p/107	87	327	201	778	519	37	64	37	100	63	213	119	122	73	270	91	117	153
hsa-miR-106a-5p/17-5p	0	0	0	39	137	0	0	86	0	0	0	0	0	0	0	0	0	0
hsa-miR-106b-3p	0	0	0	70	155	0	0	0	0	0	0	0	0	0	0	66	0	0
hsa-miR-106b-5p	0	94	66	215	178	0	27	0	0	0	82	0	0	0	98	35	0	0
hsa-miR-10b-5p	0	77	0	0	0	0	0	0	0	0	0	70	0	0	0	0	0	0
hsa-miR-12136	0	21	0	0	74	31	91	0	0	114	0	0	0	0	92	64	44	0
hsa-miR-122-5p	25	0	0	0	0	0	0	0	0	0	27	0	0	0	0	0	0	0
hsa-miR-1225-5p	86	0	0	0	0	0	0	0	0	0	0	0	0	0	0	0	0	0
hsa-miR-1229-3p	0	0	0	0	77	0	0	0	0	0	0	0	0	0	0	0	0	0
hsa-miR-124-3p	393	243	256	639	189	444	0	128	164	194	217	292	194	194	294	247	235	345
hsa-miR-1246	66	49	223	0	129	0	142	0	223	0	0	0	0	0	110	45	0	164
hsa-miR-1247-5p	0	0	0	224	0	0	0	0	0	0	0	148	0	0	0	0	0	0
hsa-miR-1249-3p	153	164	134	0	0	101	69	0	0	0	180	0	0	0	150	0	0	0
hsa-miR-125a-3p	0	0	0	0	0	0	0	0	0	0	0	0	0	0	0	0	38	0
hsa-miR-125a-5p	904	933	257	1063	424	241	159	386	166	1026	604	188	94	136	889	555	278	173
hsa-miR-125b-2-3p	0	80	0	0	0	0	0	0	0	0	0	0	0	27	0	0	0	0
hsa-miR-125b-5p	1158	1653	389	1977	637	438	820	543	423	1774	505	332	313	326	1484	885	677	374
hsa-miR-126-3p	0	114	0	284	84	145	0	0	0	0	61	0	0	0	0	115	0	0
hsa-miR-126-5p	0	40	0	58	105	0	0	63	0	0	0	7	0	0	0	0	19	0
hsa-miR-128-3p	214	110	0	0	0	0	0	0	0	0	0	0	0	0	0	0	0	0
hsa-miR-129-1-3p/129-2-3p	0	0	0	65	0	0	0	0	0	0	0	0	0	0	0	0	0	0
hsa-miR-129-5p	0	0	0	0	0	0	0	0	0	0	0	0	57	0	0	0	0	0
hsa-miR-1291	0	0	0	38	0	0	0	0	0	0	0	0	0	0	0	0	0	0
hsa-miR-1306-5p	300	0	0	216	0	0	0	0	0	0	0	0	0	0	0	0	0	0
hsa-miR-1307-3p	0	0	0	0	0	0	0	104	0	0	0	0	0	0	0	0	0	0
hsa-miR-130a-3p	0	0	0	0	0	0	0	0	0	0	45	0	0	0	0	0	0	0
hsa-miR-132-3p	0	0	0	0	0	19	0	0	0	0	0	2	0	0	0	0	16	0
hsa-miR-133a-3p/133b	39	0	0	0	0	0	0	0	0	0	0	0	56	0	0	0	0	0
hsa-miR-135a-2-3p	0	70	42	0	0	0	0	0	0	0	60	46	0	0	28	0	0	0
hsa-miR-135a-5p	115	38	8	0	0	40	0	25	23	0	33	60	0	54	97	13	38	0
hsa-miR-135b-5p	43	0	24	0	0	0	43	0	0	0	0	0	0	0	53	0	44	0
hsa-miR-136-3p	23	28	0	0	0	0	9	0	0	0	0	0	0	0	0	0	0	0
hsa-miR-139-3p	0	0	0	184	0	0	0	0	0	0	0	0	0	0	0	0	0	0
hsa-miR-139-5p	0	0	28	26	52	0	0	0	0	0	0	0	0	0	0	4	0	0
hsa-miR-140-3p	154	195	0	340	478	0	0	0	0	0	0	0	0	0	0	210	0	0
hsa-miR-140-5p	89	0	0	0	0	0	0	0	0	0	0	0	0	0	0	52	55	0
hsa-miR-141-3p	0	0	0	0	0	0	0	0	0	0	0	0	0	0	0	21	0	0
hsa-miR-142-3p	0	12	0	112	41	0	12	0	0	0	47	0	0	0	0	35	43	0
hsa-miR-142-5p	0	92	0	166	199	0	0	0	0	0	48	0	0	21	29	25	0	0
hsa-miR-143-3p	1418	0	0	695	0	459	0	366	622	883	1135	414	1112	1241	1174	629	1039	940
hsa-miR-144-3p	0	42	0	187	188	0	0	0	0	0	0	0	0	0	0	0	0	0
hsa-miR-144-5p	0	245	0	539	312	0	0	0	0	0	0	0	0	0	0	0	0	0
hsa-miR-145-3p	0	0	0	0	0	0	0	0	0	13	33	0	45	0	62	0	0	0
hsa-miR-145-5p	38	47	0	0	0	8	0	0	0	0	52	0	22	44	70	48	9	50
hsa-miR-1468-5p	0	0	0	0	0	0	0	0	0	0	0	57	0	0	0	0	0	0
hsa-miR-146a-5p	536	295	345	0	0	125	360	292	0	391	703	404	0	296	638	393	366	0
hsa-miR-146b-5p	40	0	30	0	43	0	0	0	0	0	177	0	0	46	42	59	0	0
hsa-miR-148a-3p	445	385	172	351	212	109	101	169	89	196	99	67	49	128	203	193	29	117
hsa-miR-148b-3p	76	76	43	31	55	0	65	16	25	0	0	20	0	0	0	0	0	0
hsa-miR-149-5p	37	67	55	42	0	39	0	0	0	69	71	0	0	26	126	38	12	0
hsa-miR-150-5p	0	44	0	0	0	0	0	0	0	0	102	0	0	0	0	0	0	0
hsa-miR-151a-3p	77	79	0	122	0	195	0	0	0	0	117	0	0	0	0	80	53	0
hsa-miR-151a-5p/151b	213	93	89	236	129	0	77	69	0	111	138	89	84	0	132	84	73	0
hsa-miR-152-3p	98	37	0	41	0	0	41	77	0	0	0	100	0	0	0	41	91	0
hsa-miR-15a-3p	0	0	0	26	0	0	0	0	0	0	0	0	0	0	0	0	0	0
hsa-miR-15a-5p	0	58	0	115	68	0	0	0	0	0	0	0	0	0	0	0	0	0
hsa-miR-15b-5p	36	48	27	345	231	0	0	0	0	7	49	0	28	0	34	21	0	0
hsa-miR-16-2-3p	0	68	0	281	673	0	0	57	0	0	0	0	0	0	0	0	50	0
hsa-miR-16-5p	50	503	0	1857	994	0	0	0	0	67	175	0	124	0	224	129	97	0
hsa-miR-17-3p	71	0	0	0	0	0	0	0	0	0	0	0	0	0	0	0	0	0
hsa-miR-181a-2-3p	87	0	0	0	0	0	26	0	0	129	0	0	0	0	0	0	0	0
hsa-miR-181a-5p	0	255	0	220	319	200	0	0	0	119	183	0	0	187	263	162	69	0
hsa-miR-181b-5p	0	0	0	0	0	0	120	0	0	126	181	0	0	0	0	80	96	0
hsa-miR-182-5p	0	0	0	159	113	0	0	0	0	0	0	0	0	0	165	0	117	0
hsa-miR-183-5p	172	139	144	389	203	0	0	0	159	0	310	0	0	158	0	120	68	0
hsa-miR-184	13694	16144	5475	19222	5701	5648	4273	6333	2902	16148	9010	2266	1275	2641	10340	7442	3605	2404
hsa-miR-185-5p	21	71	0	271	145	29	0	0	0	0	34	30	0	0	0	0	46	0
hsa-miR-186-5p	73	81	70	154	127	60	69	75	21	27	14	35	69	0	101	95	30	0
hsa-miR-190a-5p	0	0	0	0	0	0	0	0	42	0	0	0	0	0	0	0	0	0
hsa-miR-190b-5p	0	0	0	0	0	0	0	127	0	0	0	0	0	0	0	0	0	0
hsa-miR-191-5p	136	371	138	649	458	87	61	42	64	115	129	87	69	90	210	122	100	137
hsa-miR-192-5p/215-5p	0	0	0	148	144	0	0	0	0	0	0	0	0	0	0	0	0	0
hsa-miR-193a-5p	54	51	0	78	0	102	78	0	0	46	86	78	0	0	0	0	0	0
hsa-miR-193b-3p	0	0	0	0	37	0	0	0	32	0	0	0	0	0	61	12	0	63
hsa-miR-194-5p	0	40	0	0	0	0	0	0	0	35	84	0	0	0	0	16	0	0
hsa-miR-195-3p	0	0	0	137	0	43	0	0	0	0	0	0	0	0	0	0	0	0
hsa-miR-195-5p	60	0	0	0	0	0	0	0	0	0	0	0	0	35	0	0	42	17
hsa-miR-196a-5p	0	35	0	0	0	0	0	0	0	0	0	0	0	0	0	0	0	0
hsa-miR-197-3p	106	74	0	136	75	0	0	36	44	89	0	0	0	0	105	94	0	0
hsa-miR-199a-3p/199b-3p	792	517	287	1502	377	455	735	387	0	0	400	553	0	0	305	331	274	343
hsa-miR-199a-5p	10	52	30	57	30	0	0	13	0	0	29	0	0	0	32	53	0	0
hsa-miR-199b-5p	192	121	124	367	0	71	0	110	0	0	60	86	0	103	123	77	0	0
hsa-miR-19a-3p	0	81	0	118	161	0	0	0	0	0	0	0	0	0	0	0	0	0
hsa-miR-19b-3p	0	42	0	310	254	0	32	0	0	0	0	0	0	156	0	0	0	0
hsa-miR-200a-3p	116	163	247	0	0	0	0	97	0	0	155	0	0	0	0	0	0	0
hsa-miR-200b-3p	278	439	279	127	157	73	181	26	114	86	178	85	0	0	167	168	83	179
hsa-miR-200b-5p	30	74	0	0	0	0	0	0	0	79	0	0	0	0	0	0	0	0
hsa-miR-200c-3p	487	524	422	374	350	237	357	60	301	218	393	273	0	0	276	289	0	342
hsa-miR-203a-3p	820	574	690	436	1205	354	2094	313	1037	421	609	503	384	943	1066	805	319	1199
hsa-miR-203a-5p	0	0	0	0	0	0	0	0	0	0	0	0	0	39	0	0	0	0
hsa-miR-204-3p	89	50	86	0	0	0	35	0	75	87	71	69	67	42	90	49	0	0
hsa-miR-204-5p	771	545	106	434	87	141	133	107	201	294	266	235	113	148	226	157	97	192
hsa-miR-205-5p	1336	688	520	642	115	310	200	160	145	199	592	132	73	240	525	207	0	430
hsa-miR-20a-5p	24	61	0	273	164	0	0	0	0	39	115	0	0	0	76	21	25	0
hsa-miR-20b-5p	11	0	0	0	65	0	0	0	0	0	0	0	0	0	0	0	0	0
hsa-miR-21-5p	1859	669	1066	1155	747	319	797	379	418	486	1019	302	258	350	1252	1341	591	578
hsa-miR-211-3p	0	31	0	0	0	0	0	0	0	0	0	0	0	0	0	0	0	0
hsa-miR-211-5p	1046	228	390	340	292	0	77	341	206	535	735	662	273	312	607	115	239	393
hsa-miR-2110	0	0	0	0	128	0	0	0	0	0	0	0	0	0	0	0	0	0
hsa-miR-214-3p	37	0	0	164	36	0	0	0	0	0	0	0	0	0	0	0	0	0
hsa-miR-214-5p	0	31	0	0	0	0	0	0	0	0	0	0	0	0	0	0	0	0
hsa-miR-218-5p	0	58	0	0	0	0	0	0	0	0	0	0	0	0	0	0	0	0
hsa-miR-22-3p	167	188	242	145	334	88	92	85	243	147	148	105	93	195	257	16	66	340
hsa-miR-22-5p	0	0	0	123	49	0	0	0	0	0	0	0	0	0	0	0	0	0
hsa-miR-221-3p	569	795	744	0	0	0	0	0	463	612	895	689	0	544	760	390	657	848
hsa-miR-221-5p	0	0	0	83	0	0	0	0	0	0	0	0	0	0	0	0	0	0
hsa-miR-222-3p	155	53	72	150	91	39	26	43	93	90	76	56	0	0	85	28	45	134
hsa-miR-223-3p	45	55	27	289	113	31	21	12	17	0	63	42	40	29	149	36	16	47
hsa-miR-224-5p	35	0	111	0	0	0	0	13	0	0	57	0	0	23	139	0	21	0
hsa-miR-2355-3p	0	0	0	0	0	0	0	0	0	0	61	0	0	0	0	0	0	0
hsa-miR-23a-3p/23b-3p	1350	968	693	1782	395	361	491	138	1031	484	711	233	197	441	991	398	229	688
hsa-miR-23b-5p	0	0	0	0	0	0	55	0	63	0	0	0	0	75	0	0	0	0
hsa-miR-24-1-5p	0	0	48	0	0	0	0	0	0	0	0	4	0	0	0	0	0	0
hsa-miR-24-2-5p	39	27	0	0	46	0	0	0	0	0	0	0	0	59	0	17	17	0
hsa-miR-24-3p	328	422	200	764	130	148	161	102	158	224	160	103	107	104	321	277	166	154
hsa-miR-25-3p	194	295	0	758	625	0	0	0	0	0	173	76	138	0	177	141	0	192
hsa-miR-26a-5p	1411	1406	733	1970	624	555	147	517	246	462	1081	342	115	252	993	614	226	396
hsa-miR-26b-3p	0	0	0	0	69	0	0	0	0	0	0	0	0	0	0	0	0	0
hsa-miR-26b-5p	417	908	297	1251	580	552	511	221	162	318	412	277	51	198	485	364	253	241
hsa-miR-27a-3p/27b-3p	864	726	843	1222	704	404	464	346	1411	693	638	502	390	614	1084	682	457	1029
hsa-miR-27a-5p	0	0	0	0	110	0	0	0	0	0	0	0	0	0	0	0	0	0
hsa-miR-28-3p	116	0	0	206	0	0	0	0	0	0	0	0	0	0	0	0	104	0
hsa-miR-28-5p	47	36	0	27	15	0	35	0	0	0	35	0	0	0	32	0	3	0
hsa-miR-29a-3p	318	223	190	650	174	246	308	172	109	280	234	150	0	115	257	158	202	210
hsa-miR-29b-3p	13	0	0	31	55	0	0	0	0	63	39	0	0	0	0	0	0	0
hsa-miR-29c-3p	81	120	61	187	70	0	65	68	96	42	50	108	68	60	101	76	38	86
hsa-miR-29c-5p	0	0	0	0	0	0	0	0	0	0	0	27	28	0	50	0	0	0
hsa-miR-30a-3p	120	55	0	93	94	0	67	26	0	146	112	57	0	0	99	103	87	0
hsa-miR-30a-5p	334	462	274	681	385	92	136	184	223	310	441	122	48	128	338	191	270	259
hsa-miR-30b-5p/30c-5p	535	173	125	502	169	348	180	0	95	519	0	0	78	0	158	0	0	88
hsa-miR-30c-1-3p	0	0	0	0	0	0	0	80	0	0	0	0	0	0	0	0	0	0
hsa-miR-30d-5p	1038	1003	537	1079	711	364	618	323	465	888	933	388	260	276	951	679	399	613
hsa-miR-30e-3p	37	113	0	144	85	101	0	71	0	74	78	0	0	59	92	77	50	0
hsa-miR-30e-5p	147	236	209	501	312	50	89	147	150	89	214	181	0	0	185	157	82	200
hsa-miR-3178	0	0	0	0	0	0	0	0	0	0	0	0	0	0	53	0	0	0
hsa-miR-3182	783	439	0	0	0	0	558	0	0	0	0	0	0	0	0	561	0	0
hsa-miR-320a-3p/320b/320c/320d/320e	1095	855	1560	2106	2013	645	706	565	1311	923	1136	0	1046	915	1969	721	389	2008
hsa-miR-323a-3p	0	0	100	0	0	0	0	0	0	0	0	0	0	0	0	42	0	0
hsa-miR-323b-3p	11	0	0	0	0	0	0	0	0	0	0	0	0	0	0	44	0	0
hsa-miR-328-3p	0	73	21	133	111	0	0	0	0	61	31	0	0	0	112	65	0	0
hsa-miR-331-5p	0	0	0	143	0	0	0	0	0	0	0	0	0	0	0	0	0	0
hsa-miR-335-3p	0	0	0	170	0	0	0	0	0	0	0	0	0	0	0	105	0	0
hsa-miR-335-5p	35	126	52	250	63	80	77	121	60	30	25	52	59	41	49	41	68	44
hsa-miR-339-3p	0	0	0	114	0	0	0	0	0	0	0	0	0	0	0	0	0	0
hsa-miR-33b-3p	31	0	0	0	0	0	0	0	0	0	0	0	0	0	0	0	0	0
hsa-miR-340-5p	42	86	0	63	72	0	0	28	48	0	61	0	0	0	92	39	7	0
hsa-miR-342-3p	125	77	0	0	73	0	85	45	0	90	70	0	0	51	171	24	33	112
hsa-miR-342-5p	0	33	0	28	0	0	0	0	0	25	0	81	0	0	0	0	0	0
hsa-miR-345-5p	0	0	0	0	51	0	0	0	0	0	0	0	0	0	0	0	0	0
hsa-miR-34a-5p	0	138	266	0	0	0	72	87	0	136	0	0	0	0	0	74	0	0
hsa-miR-3605-3p	0	0	0	0	49	0	0	0	0	0	0	0	0	0	0	0	0	0
hsa-miR-361-5p	0	0	26	109	16	0	0	0	36	35	0	40	0	0	59	0	0	0
hsa-miR-3613-5p	50	114	0	40	233	0	0	54	0	63	68	0	0	0	81	17	0	0
hsa-miR-363-3p	0	21	0	68	51	0	0	0	0	0	0	0	0	0	0	0	0	0
hsa-miR-365a-3p/365b-3p	73	116	0	0	0	0	0	0	0	0	0	0	0	92	0	0	0	0
hsa-miR-369-3p	32	0	0	64	0	0	0	0	0	0	0	0	0	0	0	0	0	0
hsa-miR-374a-5p	31	110	0	565	56	0	0	0	0	39	0	37	0	0	0	34	0	81
hsa-miR-374b-5p	25	0	0	29	0	0	0	0	0	0	0	0	0	0	0	0	0	0
hsa-miR-375-3p	0	0	0	0	0	0	55	0	0	0	0	0	0	0	0	0	0	0
hsa-miR-378a-3p/378c/378d/378e	38	326	187	0	0	0	139	96	0	238	0	159	0	0	215	96	173	0
hsa-miR-378a-5p	0	0	0	0	84	0	0	0	0	0	0	0	0	0	0	0	6	0
hsa-miR-409-3p	120	0	0	0	0	0	0	0	0	0	0	0	0	0	0	0	0	0
hsa-miR-411-5p	32	0	0	0	0	0	0	0	0	0	0	0	0	0	0	0	0	0
hsa-miR-412-5p	0	0	0	0	0	0	0	0	0	0	0	0	34	0	0	0	0	0
hsa-miR-421	0	0	0	0	0	0	0	0	0	0	0	0	0	0	42	0	0	0
hsa-miR-423-3p	70	95	136	170	152	57	69	0	0	87	84	64	0	7	197	39	33	0
hsa-miR-423-5p	254	400	167	758	574	69	125	147	164	201	88	142	90	132	288	190	113	166
hsa-miR-424-3p	0	0	54	0	0	0	0	0	24	0	0	0	0	0	49	17	0	0
hsa-miR-424-5p	0	0	0	0	0	0	0	0	0	21	0	0	0	0	60	0	0	0
hsa-miR-425-3p	26	0	0	0	0	0	0	0	0	0	47	0	0	0	0	0	0	0
hsa-miR-425-5p	53	51	21	118	54	0	0	0	0	23	33	0	36	0	38	0	0	34
hsa-miR-429	144	60	31	0	60	0	50	63	0	0	0	0	0	0	0	90	0	0
hsa-miR-432-5p	0	0	0	0	0	0	0	0	0	0	0	0	0	0	0	0	77	0
hsa-miR-4423-5p	0	0	0	0	0	0	0	0	0	0	0	99	0	0	0	0	0	0
hsa-miR-4433b-5p	0	0	0	0	0	0	13	0	0	0	0	0	0	0	47	0	28	0
hsa-miR-4485-3p	0	0	0	0	0	0	0	0	0	143	0	0	0	0	0	0	0	0
hsa-miR-4488	0	35	0	0	0	0	0	0	0	0	0	0	0	0	0	0	0	0
hsa-miR-4508	0	86	17	97	121	0	0	0	0	0	0	0	0	0	35	24	0	0
hsa-miR-450a-5p	0	0	0	0	0	0	0	0	0	0	0	0	0	41	0	0	0	0
hsa-miR-450b-5p	0	0	0	0	0	0	0	32	0	17	0	0	0	37	0	0	0	0
hsa-miR-4516	0	114	0	126	0	0	0	0	0	0	0	0	0	0	0	0	0	0
hsa-miR-451a	133	4111	84	17254	7752	146	62	87	0	0	138	161	424	0	123	168	249	364
hsa-miR-452-5p	0	0	0	0	0	0	0	0	0	0	0	29	0	0	0	0	0	0
hsa-miR-454-3p	0	82	0	172	69	0	0	0	0	0	0	0	0	0	13	0	0	0
hsa-miR-455-3p	0	0	0	0	0	0	0	21	0	0	0	0	0	67	32	0	0	0
hsa-miR-455-5p	0	0	0	0	0	0	0	0	0	28	0	49	0	0	0	0	0	0
hsa-miR-4644-5p	57	0	0	0	0	0	0	0	0	0	0	0	0	0	0	0	0	0
hsa-miR-4662a-5p	0	26	0	21	0	0	0	0	0	0	0	0	0	0	0	0	0	0
hsa-miR-4732-3p	0	0	0	0	80	0	0	0	0	0	0	0	0	0	0	0	0	0
hsa-miR-4781-5p	0	0	0	105	0	0	0	0	0	0	0	0	0	0	0	0	0	0
hsa-miR-483-5p	0	96	0	75	0	0	57	110	0	0	0	0	0	0	0	0	74	0
hsa-miR-484	0	89	0	186	320	0	11	0	0	0	42	0	0	0	0	3	0	0
hsa-miR-485-3p	0	63	0	0	0	0	0	0	0	0	0	0	0	0	0	0	0	0
hsa-miR-486-3p	0	102	0	196	264	0	0	0	0	0	0	0	0	0	0	0	0	0
hsa-miR-486-5p	110	4058	75	13725	15136	83	0	105	0	154	0	155	311	0	187	102	259	218
hsa-miR-487b-3p	0	0	0	0	0	0	0	0	0	0	33	0	0	0	0	0	0	0
hsa-miR-488-3p	0	75	0	0	0	0	0	0	0	0	0	0	0	0	0	0	0	0
hsa-miR-497-5p	36	0	0	0	0	0	0	0	0	0	0	0	0	0	0	0	0	0
hsa-miR-499a-5p	0	0	0	0	0	0	0	0	15	0	0	0	0	0	0	11	18	0
hsa-miR-500a-3p/502-3p	0	80	0	0	89	0	24	0	49	0	0	61	0	19	61	35	0	0
hsa-miR-500a-5p/500b-5p	0	0	0	137	0	0	0	0	0	0	0	0	0	0	0	0	0	0
hsa-miR-501-3p	0	0	0	137	0	0	0	0	0	0	0	0	0	0	0	0	0	0
hsa-miR-501-5p	0	34	0	0	0	0	0	0	0	0	0	0	0	0	0	22	0	0
hsa-miR-504-5p	0	29	0	0	0	0	0	0	0	0	0	0	0	0	0	0	0	0
hsa-miR-505-5p	0	0	0	0	0	0	0	0	0	0	0	42	0	0	0	0	0	0
hsa-miR-511-5p	0	0	69	0	0	0	0	0	0	0	0	0	0	0	0	17	0	0
hsa-miR-514a-3p	0	0	0	0	0	0	0	0	0	0	34	0	0	0	0	0	0	0
hsa-miR-532-3p	0	0	0	0	0	0	36	0	0	0	0	0	0	0	0	0	0	0
hsa-miR-532-5p	74	90	0	84	293	59	45	0	0	0	197	0	0	0	285	39	0	0
hsa-miR-548bc	0	0	0	25	0	0	0	0	0	0	0	0	0	0	0	0	0	0
hsa-miR-574-3p	123	88	0	69	50	0	20	32	0	70	57	74	0	29	48	29	14	51
hsa-miR-574-5p	0	70	0	0	0	53	0	0	0	0	0	0	0	0	0	0	47	0
hsa-miR-576-5p	0	0	0	133	0	0	0	0	0	0	0	0	0	0	0	0	0	0
hsa-miR-584-5p	0	43	0	0	0	0	0	0	0	0	0	0	0	0	0	0	0	0
hsa-miR-589-5p	0	0	0	40	0	0	0	0	0	0	0	0	0	0	0	0	0	0
hsa-miR-625-3p	0	0	0	27	0	0	0	0	0	0	0	0	0	0	0	0	0	0
hsa-miR-628-3p	74	0	0	0	0	0	0	0	0	0	0	0	0	0	0	0	0	0
hsa-miR-6511a-3p	0	0	0	0	55	0	0	0	0	0	0	0	0	0	0	71	0	0
hsa-miR-6511b-3p	0	0	0	47	36	0	0	0	0	0	0	0	0	0	0	0	0	0
hsa-miR-652-3p	97	0	0	50	73	0	0	0	0	0	0	0	13	0	0	0	0	0
hsa-miR-653-5p	0	0	0	0	0	0	0	0	0	0	0	0	0	0	79	0	0	0
hsa-miR-654-3p	0	0	0	36	0	0	0	0	0	0	0	0	0	0	0	0	31	0
hsa-miR-660-5p	35	0	55	0	0	0	0	0	0	0	0	0	0	33	115	41	92	64
hsa-miR-664a-3p	17	35	20	0	0	0	0	0	16	12	30	9	0	0	0	0	0	0
hsa-miR-664a-5p	0	118	0	0	0	0	0	0	0	0	0	0	0	0	0	0	0	0
hsa-miR-6788-5p	0	0	0	54	0	0	0	0	0	0	0	0	0	0	0	0	0	0
hsa-miR-6803-3p	0	33	0	0	42	0	0	0	0	0	0	0	0	0	66	0	0	0
hsa-miR-6883-3p	0	23	0	0	0	0	0	0	0	0	0	0	0	0	0	0	0	0
hsa-miR-7-5p	31	0	0	211	127	0	0	0	0	0	0	0	0	0	0	0	60	0
hsa-miR-708-3p	75	0	0	0	0	0	0	0	0	0	0	0	0	0	0	0	0	0
hsa-miR-708-5p	0	0	0	84	0	0	0	0	0	31	79	0	0	0	0	0	47	0
hsa-miR-769-5p	0	76	0	0	0	0	0	200	0	113	189	0	0	0	0	35	0	0
hsa-miR-7704	0	83	0	0	0	0	0	0	0	0	0	0	0	0	0	0	0	0
hsa-miR-8485	0	0	50	0	0	0	0	0	0	0	0	0	0	23	0	0	0	0
hsa-miR-874-3p	0	0	0	0	0	0	0	16	0	30	0	0	0	0	0	0	0	0
hsa-miR-885-5p	0	0	0	0	0	0	0	0	0	0	0	5	0	0	42	0	0	0
hsa-miR-9-3p	30	19	44	0	0	33	0	53	69	0	51	0	55	21	58	0	30	46
hsa-miR-9-5p	56	85	104	0	104	0	75	0	0	0	0	0	0	0	90	0	68	0
hsa-miR-92a-3p	564	1758	191	4765	5408	217	111	152	205	382	361	96	208	180	623	227	195	336
hsa-miR-92b-3p	0	151	0	115	0	0	0	0	0	164	0	0	0	93	0	62	0	0
hsa-miR-93-3p	0	0	0	67	47	0	0	0	0	0	0	0	0	0	0	0	0	0
hsa-miR-93-5p	152	259	108	710	588	22	88	10	125	114	174	111	75	66	162	76	26	173
hsa-miR-934	0	26	0	0	0	0	0	0	0	0	0	0	0	0	0	43	0	0
hsa-miR-942-5p	0	0	0	177	74	0	0	0	0	0	0	0	0	0	0	0	0	0
hsa-miR-95-3p	0	46	0	0	0	0	0	0	0	0	0	0	0	0	0	0	27	0
hsa-miR-96-5p	0	0	0	0	123	0	0	0	0	0	0	0	0	0	0	0	0	0
hsa-miR-98-5p	65	20	77	0	209	0	0	0	0	139	106	0	0	0	177	116	0	0
hsa-miR-99a-5p	435	466	229	599	138	136	141	166	117	163	211	154	111	79	255	219	46	0
hsa-miR-99b-5p	175	216	100	183	89	152	104	86	111	214	97	62	56	30	143	58	48	131

## Sheet: AH miRNAs
Supplemental file 1b: AH miRNAs identified in 60% of the samples. Expression is normalized
	AC412	AC447	AC449	AC450	AC579	AC585	AC770	AC809	AC1060	AG464	AG466	AG576	AG615	AG665	AG700	AG769	AG810	AG1016		Average controls	Average glaucoma
hsa-let-7a-5p/7c-5p	1372.02	1343.78	853.049	1295.08	1450.48	884.311	618.08	1409.79	1736.59	1559.48	1360.75	991.453	615.957	1106.12	890.326	687.421	1254.11	613.187		1218.13	1008.76
hsa-let-7b-5p	1055.9	1493.99	741.032	1820.1	2092.2	1145	963.516	904.704	1215.5	2119.27	1188.08	1105.8	476.202	785.246	932.628	1117.21	951.558	634.121		1270.22	1034.46
hsa-let-7d-5p	62.3914	96.0674	61.274	128.677	194.873	102.257	63.5285	163.411	98.2105	118.129	115.114	74.0666	110.424	104.807	102.45	116.351	84.6526	110.775		107.854	104.085
hsa-let-7e-5p	137.261	81.5117	107.229	88.1121	166.32	83.5343	22.4997	145.584	105.143	122.537	52.4027	136.439	112.149	103.195	201.596	86.6696	153.629	114.264		104.133	120.32
hsa-let-7f-5p	492.001	744.668	192.439	771.729	658.142	427.753	202.497	518.459	293.476	342.926	624.537	367.734	222.573	340.22	267.693	320.559	432.669	208.466		477.907	347.486
hsa-let-7g-5p	399.305	570.582	302.54	712.545	763.787	321.175	134.998	375.846	276.145	389.649	475.061	276.775	255.355	235.413	361.55	430.974	358.99	251.206		428.547	337.219
hsa-let-7i-5p	148.551	165.352	143.611	304.236	419.726	168.509	132.351	56.4511	202.198	126.944	89.3423	152.031	284.686	116.094	139.465	68.8608	28.2175	158.748		193.443	129.377
hsa-miR-100-5p	521.117	475.097	363.814	541.64	441.14	518.489	922.487	580.852	196.421	636.485	372.832	280.673	222.573	245.087	571.738	988.983	283.743	302.668		506.784	433.865
hsa-miR-101-3p	258.479	424.443	247.011	375.391	409.019	86.4148	318.966	386.245	151.36	227.442	337.611	184.517	194.967	288.622	140.125	324.121	167.738	163.982		295.259	225.458
hsa-miR-103a-3p/107	51.6958	190.388	192.439	258.684	370.472	53.2891	84.7047	54.9656	115.542	55.5381	182.98	154.63	210.495	117.706	178.462	108.04	183.414	133.453		152.464	147.191
hsa-miR-124-3p	233.522	141.481	245.096	212.467	134.912	639.469	164.115	190.151	189.488	171.022	186.416	379.429	334.722	312.809	194.325	293.252	368.396	300.924		238.967	282.366
hsa-miR-125a-5p	537.16	543.218	246.053	353.446	302.659	347.099	210.438	573.425	191.799	904.478	518.873	244.29	162.185	219.288	587.602	658.926	435.804	150.898		367.255	431.372
hsa-miR-125b-5p	688.088	962.421	372.431	657.35	454.703	630.828	1085.28	806.657	488.741	1563.88	433.826	431.406	540.041	525.647	980.878	1050.72	1061.29	326.219		682.944	768.213
hsa-miR-135a-5p	68.3335	22.1246	7.65925	90.1071	125.632	57.6098	79.4107	37.1389	26.5746	86.3927	28.349	77.9649	127.677	87.0704	64.114	15.4343	59.5704	80.2463		57.1767	69.6466
hsa-miR-143-3p	842.581	430.848	516.042	231.087	414.729	661.073	698.814	543.713	718.669	778.416	975.034	537.958	1918.61	2001.01	775.978	746.783	1628.78	819.908		561.951	1131.39
hsa-miR-146a-5p	318.493	171.757	330.305	254.029	252.692	180.031	476.464	433.782	212.597	344.689	603.92	524.963	196.692	477.275	421.698	466.591	573.757	240.739		292.239	427.814
hsa-miR-148a-3p	264.421	224.157	164.674	116.707	151.33	156.987	133.675	251.059	102.832	172.785	85.047	87.0608	84.5431	206.389	134.177	229.14	45.4616	102.052		173.982	127.406
hsa-miR-149-5p	21.9856	39.0092	52.6573	13.9649	94.938	56.1696	87.3517	95.0756	97.055	60.8275	60.9933	92.2584	113.874	41.9228	83.2821	45.1157	18.8117	102.052		62.023	68.7932
hsa-miR-151a-5p/151b	126.565	54.1471	85.2091	78.4697	92.0827	93.616	101.91	102.503	100.521	97.8529	118.55	115.648	144.931	85.458	87.2479	99.7294	114.438	103.797		92.7806	107.517
hsa-miR-184	8137.03	9399.47	5241.8	6391.29	4069.48	8134.51	5655.36	9408.03	3353.02	14235.4	7740.14	2944.47	2199.85	4258.39	6834.42	8835.55	5651.35	2096.87		6643.33	6088.49
hsa-miR-186-5p	43.3769	47.1604	67.0184	51.2048	90.6551	86.4148	91.3223	111.417	24.2638	23.8021	12.0269	45.4795	119.051	85.458	66.7579	112.789	47.0292	102.052		68.0926	68.2717
hsa-miR-191-5p	80.8118	216.006	132.122	215.792	326.929	125.301	80.7342	62.3933	73.9467	101.379	110.819	113.049	119.051	145.117	138.804	144.845	156.764	119.497		146.004	127.703
hsa-miR-199a-3p/199b-3p	470.61	301.011	274.776	499.413	269.11	655.312	972.781	574.91	365.112	355.268	343.624	718.576	246.728	356.344	201.596	392.981	429.534	299.179		487.004	371.537
hsa-miR-199b-5p	114.087	70.4494	118.718	122.027	104.931	102.257	82.0577	163.411	100.521	91.682	51.5436	111.75	110.424	166.079	81.2992	91.4186	76.8144	103.797		108.718	98.3119
hsa-miR-200b-3p	165.189	255.598	267.116	42.2273	112.07	105.138	239.555	38.6245	131.718	75.814	152.913	110.45	120.776	111.257	110.382	199.459	130.114	156.131		150.804	129.7
hsa-miR-200c-3p	289.377	305.087	404.025	124.354	249.837	341.338	472.493	89.1334	347.781	192.18	337.611	354.74	162.185	209.614	182.428	343.117	195.955	298.307		291.492	252.904
hsa-miR-203a-3p	487.247	334.198	660.61	144.969	860.152	509.847	2771.43	464.979	1198.17	371.136	523.168	653.605	662.542	1520.51	704.593	955.74	500.078	1045.82		825.734	770.799
hsa-miR-204-3p	52.8842	29.1113	82.3369	85.1196	119.922	90.7355	46.3229	90.6189	86.6563	76.6955	60.9933	89.6596	115.6	67.7214	59.4872	58.1755	73.6792	83.7353		75.9675	76.1941
hsa-miR-204-5p	458.131	317.314	101.485	144.304	62.1023	203.075	176.027	158.954	232.239	259.178	228.51	305.362	194.967	238.637	149.379	186.399	152.061	167.471		205.959	209.107
hsa-miR-205-5p	793.857	400.572	497.851	213.464	82.0892	446.476	264.702	237.689	167.535	175.43	508.564	171.523	125.952	386.98	347.009	245.762	290.014	375.064		344.915	291.811
hsa-miR-21-5p	1104.63	389.51	1020.59	384.036	533.223	459.438	1054.84	563.026	482.964	428.437	875.383	392.423	445.145	564.345	827.533	1592.11	926.476	504.156		665.806	728.445
hsa-miR-211-5p	621.537	132.748	373.388	113.05	208.435	241.961	101.91	506.575	238.016	471.633	631.41	860.212	471.026	503.074	401.208	136.534	374.666	342.791		281.958	465.839
hsa-miR-22-3p	99.2321	109.459	231.692	48.2123	238.416	126.742	121.763	126.272	280.766	129.589	127.141	136.439	160.459	314.421	169.869	18.9961	103.464	296.563		153.617	161.882
hsa-miR-221-3p	338.102	462.87	712.31	373.396	381.18	457.998	563.816	410.013	534.958	539.513	768.859	895.296	388.208	877.154	502.337	463.029	1029.94	739.662		470.516	689.333
hsa-miR-222-3p	92.1016	30.858	68.9332	49.8748	64.9576	56.1696	34.4113	63.8789	107.454	79.3402	65.2886	72.7672	113.874	85.458	56.1824	33.2431	70.5439	116.881		63.1821	77.0643
hsa-miR-223-3p	26.7392	32.0225	25.85	96.0921	80.6616	44.6476	27.7937	17.8267	19.6421	85.5111	54.1208	54.5754	69.0148	46.76	98.4844	42.7412	25.0823	40.9954		41.2528	57.4762
hsa-miR-23a-3p/23b-3p	802.175	563.596	663.482	592.513	281.959	519.929	649.844	205.007	1191.24	426.674	610.792	302.764	339.898	711.075	655.02	472.527	358.99	600.103		607.749	497.538
hsa-miR-24-3p	194.899	245.7	191.481	254.029	92.7965	213.156	213.085	151.527	182.556	197.469	137.45	133.84	184.615	167.691	212.171	328.87	260.229	134.325		193.248	195.184
hsa-miR-26a-5p	838.422	818.611	701.779	655.022	445.423	799.337	194.556	768.032	284.233	407.28	928.645	444.4	198.418	406.329	656.342	728.975	354.287	345.408		611.713	496.676
hsa-miR-26b-5p	247.783	528.662	284.35	415.956	414.015	795.016	676.314	328.308	187.178	280.335	353.933	359.938	87.9939	319.258	320.57	432.161	396.613	210.211		430.842	306.779
hsa-miR-27a-3p/27b-3p	513.392	422.697	807.093	406.313	502.529	581.859	614.109	514.002	1630.29	610.92	548.081	652.306	672.894	990.023	716.491	809.708	716.412	897.538		665.81	734.93
hsa-miR-29a-3p	188.957	129.837	181.907	216.124	124.205	354.301	407.641	255.516	125.94	246.836	201.02	194.912	155.283	185.428	169.869	187.586	316.664	183.171		220.492	204.53
hsa-miR-29c-3p	48.1305	69.8672	58.4018	62.1772	49.9674	95.0562	86.0282	101.018	110.92	37.0254	42.953	140.337	117.325	96.7449	66.7579	90.2314	59.5704	75.0129		75.7296	80.662
hsa-miR-30a-3p	71.3045	32.0225	89.9962	30.9224	67.099	95.0562	88.6752	38.6245	97.055	128.707	96.2148	74.0666	113.874	85.458	65.436	122.287	136.385	102.052		67.8617	102.72
hsa-miR-30a-5p	198.464	268.989	262.329	226.432	274.82	132.503	179.997	273.342	257.658	273.283	378.846	158.529	82.8178	206.389	223.408	226.766	423.263	225.911		230.504	244.357
hsa-miR-30b-5p/30c-5p	317.899	100.725	119.676	166.914	120.635	501.206	238.232	151.527	109.765	457.529	138.309	165.026	134.579	162.854	104.433	166.216	152.061	76.7574		202.953	173.085
hsa-miR-30d-5p	616.784	583.973	514.127	358.766	507.526	524.25	817.93	479.835	537.269	782.823	801.504	504.173	448.596	445.027	628.582	806.146	625.489	534.685		548.94	619.669
hsa-miR-30e-3p	21.9856	65.7916	89.9962	47.8798	60.6747	145.465	87.3517	105.474	97.055	65.2353	67.0067	92.2584	113.874	95.1325	60.8092	91.4186	78.3821	102.052		80.186	85.13
hsa-miR-30e-5p	87.348	137.406	200.098	166.582	222.712	72.0123	117.792	218.377	173.313	78.4587	183.839	235.194	141.48	130.606	122.279	186.399	128.547	174.449		155.071	153.472
hsa-miR-320a-3p/320b/320c/320d/320e	650.653	497.804	1493.55	700.242	1436.92	928.959	934.399	839.339	1514.75	813.678	975.893	506.772	1804.74	1475.36	1301.45	856.011	609.813	1751.46		999.624	1121.69
hsa-miR-335-5p	20.7971	73.3606	49.7851	83.1247	44.9706	115.22	101.91	179.752	69.325	26.4467	21.4765	67.5695	101.797	66.109	32.3875	48.6775	106.6	38.3787		82.0273	56.6047
hsa-miR-342-3p	74.2755	44.8315	86.1665	71.1547	52.1088	93.616	112.498	66.85	100.521	79.3402	60.1343	100.055	113.874	82.2332	113.026	28.4941	51.7322	97.6912		78.0025	80.7311
hsa-miR-423-3p	41.5943	55.3115	130.207	56.5248	108.501	82.094	91.3223	105.474	100.521	76.6955	72.1611	83.1625	113.874	11.2869	130.211	46.3029	51.7322	103.797		85.7278	76.5804
hsa-miR-423-5p	150.928	232.891	159.887	252.034	409.732	99.377	165.439	218.377	189.488	177.193	75.5973	184.517	155.283	212.839	190.359	225.578	177.143	144.792		208.684	171.478
hsa-miR-451a	79.0291	2393.53	80.4221	5736.93	5533.53	210.276	82.0577	129.243	596.195	604.749	118.55	209.206	731.557	491.787	81.2992	199.459	390.343	317.496		1649.02	349.383
hsa-miR-486-5p	65.3624	2362.68	71.8054	4563.54	10804.4	119.54	469.846	155.983	591.574	135.76	502.551	201.409	536.59	524.035	123.601	121.1	406.019	190.149		2133.86	304.579
hsa-miR-574-3p	73.0871	51.236	89.9962	22.9424	35.691	95.0562	26.4702	47.5378	97.055	61.7091	48.9665	96.1567	113.874	46.76	31.7265	34.4304	21.947	44.4844		59.8969	55.5617
hsa-miR-9-3p	17.8261	11.0623	42.1259	97.7546	135.626	47.5281	83.3812	78.7345	79.7238	85.5111	43.8121	89.6596	94.8953	33.8607	38.3362	72.4226	47.0292	40.1232		65.9736	60.6278
hsa-miR-92a-3p	335.131	1023.55	182.865	1584.36	3860.34	312.533	146.91	225.804	236.861	336.755	310.121	124.744	358.877	290.235	411.784	269.507	305.69	293.074		878.706	300.087
hsa-miR-93-5p	90.319	150.797	103.4	236.074	419.726	31.6854	116.469	14.8556	144.427	100.498	149.477	144.235	129.403	106.419	107.077	90.2314	40.7587	150.898		145.306	113.222
hsa-miR-99a-5p	258.479	271.318	219.246	199.167	98.5071	195.873	186.615	246.602	135.184	143.694	181.262	200.11	191.516	127.381	168.547	260.009	72.1115	173.576		201.221	168.69
hsa-miR-99b-5p	103.986	125.761	95.7406	60.8472	63.5299	218.917	137.645	127.758	128.251	188.653	83.3289	80.5637	96.6207	48.3725	94.5186	68.8608	75.2468	114.264		118.048	94.4921

## Sheet: Plasma miRNAs
Supplemental file 1c: MicroRNAs identified in at least 60% of plasma samples
	PC412	PC447	PC449	PC450	PC579	PC770	PC809	PC1042	PC1060	PG464	PG466	PG576	PG615	PG665	PG700	PG769	PG810	PG1016
hsa-let-7a-3p	249.907	1949.13	1591.35	1291.76	994.893	1486.78	764.137	1106.13	509.039	552.258	786.844	721.029	1332.93	758.55	991.849	718.474	1312.21	940.574
hsa-let-7a-5p/7c-5p	420622	563800	307953	667392	679322	425726	597429	501465	341711	623652	983969	604968	387312	792385	434821	666674	499917	564661
hsa-let-7b-3p	415.189	402.281	637.096	585.258	422.731	391.115	570.133	306.689	522.091	698.406	737.666	539.609	358.212	518.814	306.306	661.096	548.777	356.543
hsa-let-7b-5p	440964	122272	148366	217783	267653	86101.3	343137	128472	266112	367079	440346	213649	125992	258991	116072	373583	181176	180369
hsa-let-7d-3p	27994.8	33253	22902.1	39729.2	29037.7	21905.1	36129.6	30361.5	25559.3	36040.4	47691.3	33750	27250.6	39150.8	24964.4	45387.4	38934.4	32712.3
hsa-let-7d-5p	110020	108227	79032.6	120597	144640	78552.6	126300	125293	81945.1	122336	190529	121930	102643	143011	109684	136821	94290.8	146439
hsa-let-7e-3p	76.691	31.1389	19.4746	28.6567	29.4929	47.285	22.4358	80.4173	23.9292	31.0403	31.9655	47.681	21.751	54.0943	52.338	36.1732	44.9081	37.1855
hsa-let-7e-5p	60798.7	17123	9969.59	28330.5	24931.3	22185.4	33901.8	43836.1	31578.5	42469.6	58763.7	46756.4	12063.6	48061.6	32599.7	33632.3	39046.7	20702.5
hsa-let-7f-5p	270493	776869	310593	774444	557440	585009	507508	563805	229248	508062	892353	581402	501325	690380	524188	615408	679041	494604
hsa-let-7g-5p	191722	434186	215845	457006	280827	342183	313819	342381	145314	302066	446835	391453	332392	434110	318642	336594	408363	275016
hsa-let-7i-3p	39.6677	96.7831	50.773	99.1963	36.3745	74.305	63.3482	45.7275	47.1332	131.921	56.5544	89.5472	38.0642	51.6355	33.462	37.4205	69.1584	30.6233
hsa-let-7i-5p	161038	232758	99497.6	270340	140243	203970	177838	178187	63032.3	193870	237773	280284	174498	258323	186205	162043	218154	145216
hsa-miR-1-3p	999.627	8108.74	3220.95	12208.9	17165.8	23167	17783.7	22158.1	5761.85	2166.35	19276.4	10846.8	3204.19	9911.56	16456.5	13018.6	11148.9	5168.78
hsa-miR-100-5p	502.458	1734.52	4063.23	492.675	887.735	510.678	308.822	935.836	1098.57	587.179	489.318	1300.18	428.902	339.319	691.549	567.545	1682.26	682.463
hsa-miR-101-3p	25141.4	127073	52441.5	61985.6	33634.6	81229.6	53126.7	50834	25010.3	40874.9	37129.2	46223.8	71354.1	51345.4	42754.2	41694	73254.9	32604
hsa-miR-10399-5p	92.5581	268.468	95.9818	166.429	114.039	158.067	138.574	156.892	76.8634	120.281	121.715	383.774	138.663	136.465	151.008	124.735	194.901	106.088
hsa-miR-103a-1-5p/103a-2-5p	60.8239	116.981	123.803	71.6418	77.6645	107.405	46.1914	117.472	69.6121	86.6541	98.3555	103.503	101.278	76.2238	90.0901	99.7881	85.3253	109.369
hsa-miR-103a-3p/107	321002	685513	328639	558531	440688	519025	550133	622744	198060	401081	484739	565156	525064	651339	485404	426422	561695	436397
hsa-miR-10401-3p	322.631	114.457	144.668	120.138	136.65	124.968	129.336	81.2057	158.803	157.788	130.321	97.6878	72.7299	115.565	102.96	175.877	82.6309	120.306
hsa-miR-10527-5p	990.371	264.26	381.841	433.157	541.686	185.763	436.838	439.93	438.701	496.645	651.605	430.292	328.984	577.826	302.874	467.757	309.866	589.499
hsa-miR-106a-3p	9.25581	29.4557	18.0835	52.9047	17.6957	48.636	5.27901	16.5565	25.3794	24.5736	11.065	23.259	25.8293	14.753	30.03	13.7209	22.454	15.3117
hsa-miR-106a-5p/17-5p	7790.74	24099.8	11928.9	20319.8	14600.9	26876.1	17119.8	19602.1	6444.92	15522.7	16191.8	17345.4	18871.7	20584.1	14634.1	13597.4	18065.6	13822.1
hsa-miR-106b-3p	4452.04	5721.15	6451.64	6034.44	4957.75	5010.18	5793.72	5722.24	3889.58	5501.89	6496.38	5262.35	5880.93	6930.22	4464.18	5595.62	4794.39	4689.75
hsa-miR-106b-5p	4227.26	21514.5	9206.6	12566	8282.58	11871.2	9719.98	12649.9	5160	6876.72	7114.79	8053.43	15146.2	10118.1	10875.2	7301.99	11306.1	7498.34
hsa-miR-10a-3p	27.7674	150.645	260.82	100.298	99.2927	72.954	51.4704	81.2057	104.418	126.748	89.7494	47.681	97.8795	142.612	110.682	91.0567	149.095	63.4341
hsa-miR-10a-5p	2745.01	24725.1	13884.7	12120.7	9660.88	7200.83	8533.52	8037.78	8326.63	9600.5	7478.7	5950.82	9020.55	14422.3	11202.9	10074.9	14567.3	5378.77
hsa-miR-10b-3p	35.701	17.6734	136.322	37.4742	60.9519	14.1855	32.9938	70.168	110.219	37.507	14.7533	32.5626	66.6124	18.4413	78.9361	43.6573	25.1485	49.2161
hsa-miR-10b-5p	1992.64	1623.43	8193.23	2592.33	2732.02	2360.87	2652.7	1761.3	2485.01	2829.84	2028.58	1961.9	2403.49	2412.12	2630.63	2330.05	3024.11	1414.14
hsa-miR-11401	200.983	111.09	214.22	214.925	189.737	52.689	131.975	227.06	260.32	164.255	140.157	227.938	135.944	114.336	152.724	145.94	53.8897	195.771
hsa-miR-1179-5p	117.681	66.4858	57.0326	89.2767	63.9012	64.848	91.063	65.4376	92.8162	125.454	82.3727	68.6141	70.6907	60.2414	51.48	99.7881	73.6492	65.6214
hsa-miR-1180-3p	575.182	88.3672	390.882	260.115	364.728	266.823	336.537	296.44	424.199	371.19	465.959	195.376	377.924	398.331	209.352	409.131	192.207	293.109
hsa-miR-1185-1-3p/1185-2-3p	163.96	766.691	160.665	65.0287	150.414	584.308	473.791	48.8811	123.271	152.615	196.711	275.619	137.303	193.018	229.944	212.05	391.598	141.086
hsa-miR-1197	47.6013	135.496	86.94	16.5327	54.0703	101.325	44.8716	16.5565	38.4317	15.5201	28.2772	34.8885	41.4628	12.2942	55.77	24.947	44.0099	54.6845
hsa-miR-12136	267.096	345.053	258.733	289.874	250.689	372.201	261.311	313.785	117.47	227.629	217.611	237.242	367.048	386.037	290.004	177.124	334.116	200.145
hsa-miR-122-3p	19.8339	14.3071	8.34624	11.0218	15.7295	4.053	10.558	11.8261	79.0388	15.5201	22.13	11.6295	22.4307	15.9824	6.86401	11.2262	15.2687	19.6864
hsa-miR-122-5p	36758.8	3039.83	25366.3	11734.9	27293.7	2543.93	8231.3	10059.3	262692	39086.2	46532	19434.1	16739.4	29078.2	7854.14	18180.1	15174.4	8181.9
hsa-miR-1226-3p	987.727	688.423	337.327	769.322	541.686	528.241	720.585	600.764	522.091	1023.04	764.714	904.775	528.141	714.291	591.162	710.99	840.679	597.155
hsa-miR-1229-3p	859.468	329.063	132.149	565.419	212.349	122.941	571.453	240.463	236.391	826.448	679.882	355.863	232.464	347.925	200.772	416.615	380.82	334.669
hsa-miR-1234-3p	43.6345	20.1982	25.7342	29.7589	20.645	38.5035	34.3136	27.5942	40.6071	68.5473	88.5199	33.7256	16.993	33.1943	25.74	32.4311	29.6393	51.4035
hsa-miR-1238-3p	50.2458	15.1487	15.3014	44.0872	33.4252	11.4835	52.7901	23.6521	41.3322	82.7741	41.8011	18.6072	26.509	46.7178	36.894	19.9576	26.0467	42.6539
hsa-miR-1246	59.5016	15.1487	75.1162	61.7221	86.5124	51.338	64.6679	82.7825	123.997	82.7741	83.6021	40.7033	61.1747	46.7178	79.7941	116.004	33.232	42.6539
hsa-miR-1249-3p	532.87	311.389	271.253	803.49	226.112	108.08	1181.18	279.884	350.236	1325.68	789.303	233.753	146.819	283.995	213.642	481.478	355.672	380.604
hsa-miR-1250-5p	146.771	240.695	174.576	229.254	244.791	217.511	117.458	244.405	165.329	159.081	209.005	127.925	201.197	200.395	212.784	142.198	186.818	181.553
hsa-miR-1255a	92.5581	20.1982	93.8952	108.014	147.464	180.359	157.051	130.087	77.5885	122.868	229.906	89.5472	139.342	83.6003	122.694	68.6043	159.873	142.18
hsa-miR-1255b-5p	190.405	32.8221	83.4624	88.1745	76.6815	53.3645	56.7494	64.6492	134.148	129.335	59.0133	170.954	73.4096	54.0943	65.2081	54.8835	36.8246	106.088
hsa-miR-1256-3p	52.8903	59.7531	21.5611	65.0287	52.1041	48.636	62.0284	50.4579	42.0573	56.9072	50.4072	60.4734	63.2138	38.1119	45.474	48.6467	61.075	24.0612
hsa-miR-1256-5p	19.8339	28.6141	14.6059	23.1458	6.88167	6.755	11.8778	9.46085	29.7302	28.4536	23.3594	16.2813	14.9538	43.0296	12.87	13.7209	34.1301	19.6864
hsa-miR-125a-3p	416.511	85.8424	214.22	131.16	222.18	110.107	252.073	343.744	399.545	274.189	293.837	257.012	149.538	183.183	268.554	234.502	210.17	189.209
hsa-miR-125a-5p	60867.5	28077.2	14448.7	33965.9	21404	31932.9	28460.5	48155.7	40192.3	39970.8	42155.2	61525.9	16167.1	49552.9	36665.8	32998.7	51907.4	19364.9
hsa-miR-125b-2-3p	113.714	32.8221	107.806	47.3938	60.9519	37.1525	54.1099	61.4955	102.243	41.387	55.3249	55.8216	63.2138	56.5532	59.202	64.8623	40.4173	44.8413
hsa-miR-125b-5p	1711	2263.88	3168.79	1552.97	1387.15	590.387	1195.7	1305.6	1923.04	1918.03	1728.6	1685.12	1297.58	2205.57	1743.46	1883.5	2140.32	1194.31
hsa-miR-126-3p	49961.5	277652	77094.2	215164	71699.1	282911	127301	110896	42023.3	120775	111692	228043	137195	150799	123525	94741.3	243467	78191.2
hsa-miR-126-5p	10689.1	94797	32999.6	44500.6	34288.4	76661.2	31903.7	50150.4	16952	25048.2	31792.2	39303.1	57005.3	34749.5	46172.4	27194.8	53181.9	35316.4
hsa-miR-127-3p	8502.12	16178.8	10407.1	1442.76	8006.33	14901.5	9388.72	2026.2	8053.25	4549.99	11181.8	9994.4	6031.82	4373.04	7784.64	11102.7	7957.71	9714.16
hsa-miR-127-5p	372.877	1377.69	374.885	139.977	267.402	1163.89	480.39	133.24	247.993	227.629	505.301	602.408	406.472	223.754	354.354	536.361	578.416	317.17
hsa-miR-1270-5p	248.585	63.961	153.71	214.925	160.245	74.305	199.283	212.081	380.691	253.496	291.378	115.132	93.8012	223.754	158.73	155.919	153.586	201.239
hsa-miR-1271-5p	80.6577	129.605	156.492	130.057	132.718	278.306	112.179	228.637	79.7639	89.2408	76.2255	160.487	146.14	134.006	162.162	107.272	179.632	161.866
hsa-miR-1273c	64.7906	31.1389	60.5102	41.8829	61.935	41.2055	39.5926	53.6115	41.3322	10.3468	15.9828	72.1029	41.4628	35.6531	49.764	27.4417	49.3989	37.1855
hsa-miR-1273h-3p	360.976	699.363	506.339	731.848	685.218	862.614	703.428	642.55	411.872	570.365	705.7	975.715	582.519	822.48	664.093	854.436	756.252	572
hsa-miR-1273h-5p	400.644	327.379	452.784	499.288	721.592	505.95	514.704	524.289	420.573	382.83	542.185	497.743	384.041	583.973	499.356	538.856	291.004	531.534
hsa-miR-1277-3p	59.5016	542.827	82.0714	303.1	120.921	179.683	219.079	113.53	145.025	165.548	110.65	254.686	180.805	136.465	108.966	124.735	395.191	96.2448
hsa-miR-1277-5p	18.5116	195.249	27.8208	166.429	22.6112	111.458	76.5457	60.7071	10.8769	37.507	24.5889	43.0292	70.011	49.1767	44.616	41.1626	94.307	31.717
hsa-miR-1278	25.1229	27.7725	25.0387	15.4305	17.6957	25.669	19.7963	11.8261	22.4789	7.76007	15.9828	20.9331	20.3916	14.753	22.308	12.4735	9.87978	9.84322
hsa-miR-128-1-5p	99.1694	63.1194	107.806	94.7876	130.752	81.06	158.37	95.3969	133.423	71.134	93.4377	91.8731	90.4026	114.336	177.606	102.283	131.132	96.2448
hsa-miR-128-3p	15179.5	45616.8	24500.4	36581.4	22375.3	36632.4	24304.6	31272.1	13523.6	19607.1	26006.4	32635.9	32160.9	33287.7	30441.9	25433.5	37046.5	22381.3
hsa-miR-1284-5p	132.226	127.922	143.973	93.6854	100.276	93.219	145.173	126.145	113.12	115.108	109.42	110.48	98.5592	134.006	129.558	107.272	158.076	135.618
hsa-miR-1285-3p	67.4352	98.4663	114.761	114.627	126.819	115.511	96.342	106.435	112.395	78.8941	87.2905	119.784	119.63	99.5828	97.8121	62.3676	92.5106	78.7457
hsa-miR-1287-5p	908.391	214.606	334.545	470.631	357.847	351.26	233.596	491.176	295.852	331.096	674.964	302.367	368.408	593.808	341.484	278.159	289.208	564.344
hsa-miR-1288-3p	25.1229	14.3071	18.0835	25.3502	21.6281	37.828	21.1161	24.4405	31.9056	21.9869	12.2944	18.6072	21.751	11.0648	31.746	6.23676	19.7596	44.8413
hsa-miR-129-5p	96.5248	5.89115	139.8	19.8393	59.9688	40.53	34.3136	30.7478	46.4081	34.9203	44.26	23.259	25.8293	36.8825	23.166	49.8941	20.6577	34.9981
hsa-miR-1292-5p	415.189	167.477	218.393	187.371	312.624	180.359	242.835	207.35	202.31	306.523	274.166	204.679	205.275	277.848	205.062	285.643	145.502	257.017
hsa-miR-1294-5p	421.8	100.991	344.978	156.51	534.804	110.782	149.132	427.315	453.929	212.109	195.481	152.347	290.92	111.877	596.31	288.138	98.7978	416.696
hsa-miR-1296-5p	58.1794	129.605	207.265	71.6418	116.988	151.988	47.5111	132.452	79.0388	51.7338	81.1433	87.2213	126.428	140.154	156.156	135.961	88.0198	150.929
hsa-miR-1299	302.797	47.9708	292.118	88.1745	389.306	97.9475	93.7025	178.968	1601.8	94.4142	119.256	76.7547	289.56	249.572	173.316	111.014	93.4088	359.824
hsa-miR-1301-3p	6944.5	7214.97	4988.27	7023.1	5954.61	3855.75	5706.61	6577.66	3420.42	7105.64	7350.84	6559.04	5429.59	7883.02	5847.27	5712.87	4919.23	6831.19
hsa-miR-1303-3p	119.003	37.8717	72.3341	69.4374	61.935	88.4905	52.7901	40.2086	76.1383	63.3739	49.1777	31.3997	55.7369	49.1767	54.912	53.6361	21.5559	79.8394
hsa-miR-1306-3p	715.342	510.847	399.229	715.316	586.908	539.049	692.87	633.877	506.138	688.06	692.177	529.142	594.074	627.003	498.498	893.104	477.822	634.341
hsa-miR-1306-5p	1574.81	759.116	244.128	1536.44	544.635	395.168	1982.27	698.526	783.137	1892.16	1326.57	837.324	545.814	1010.58	504.504	1350.88	1024.8	855.266
hsa-miR-1307-3p	5560.1	7341.21	6270.11	6715.59	7245.41	7269.73	6388.93	8761.54	4354.38	6867.66	7861.06	7556.85	6451.89	8216.19	6557.7	7882.01	4902.17	7915.04
hsa-miR-1307-5p	329.242	593.323	491.037	379.15	299.844	368.148	479.07	338.226	379.241	756.607	282.772	381.448	409.191	392.184	346.632	366.721	459.859	314.983
hsa-miR-130a-3p	506.425	1381.05	490.342	1135.25	547.584	1357.08	918.548	946.085	353.862	1052.78	623.328	1062.94	1213.98	1027.79	882.025	526.382	1475.68	678.088
hsa-miR-130b-3p	717.986	1484.57	1075.27	1338.05	1140.39	1521.23	1059.76	1266.97	511.939	851.021	896.264	1293.2	1263.6	1115.08	1356.5	861.92	1080.49	1061.97
hsa-miR-130b-5p	2632.62	10079.8	5173.28	9340.99	6289.85	9047.65	4770.91	5504.64	2986.07	4949.63	6123.86	6176.43	6954.88	6445.83	5735.73	6070.86	6546.7	5144.72
hsa-miR-132-3p	427.089	998.97	900.003	597.382	657.691	612.679	593.889	812.845	421.298	455.258	327.032	543.098	553.291	754.862	649.507	561.308	545.184	590.593
hsa-miR-132-5p	208.917	83.3176	73.7251	67.233	61.935	54.7155	55.4296	76.4752	49.3086	59.4939	41.8011	53.4957	41.4628	116.795	62.634	59.8729	58.3805	51.4035
hsa-miR-1323	23.8006	15.9903	12.5194	13.2262	20.645	23.6425	9.23827	13.4029	44.9578	23.2802	22.13	17.4443	14.9538	19.6707	24.882	14.9682	19.7596	21.8738
hsa-miR-133a-3p/133b	166.605	688.423	1058.58	965.511	3583.38	2814.13	1991.51	3031.42	1775.11	302.643	2441.67	1479.27	403.073	1340.06	2768.77	2267.68	1041.87	1022.6
hsa-miR-133a-5p	22.4784	15.1487	20.1701	23.1458	50.1379	60.795	55.4296	45.7275	38.4317	37.507	41.8011	32.5626	27.1887	24.5883	30.03	49.8941	18.8614	43.7476
hsa-miR-134-5p	3548.94	4140.63	3197.31	756.096	3509.65	2810.76	3712.47	737.158	3501.64	1743.43	5318.57	2541.05	1969.14	1498.66	2779.92	4245.98	2345.1	4621.94
hsa-miR-1343-3p	173.216	82.4761	99.4594	166.429	183.839	105.378	145.173	172.661	94.9916	148.735	129.092	141.88	76.1285	159.824	136.422	190.845	131.132	125.774
hsa-miR-135a-3p	157.349	37.8717	102.937	83.7658	102.242	38.5035	77.8654	100.916	152.277	103.468	180.728	53.4957	53.0181	88.518	60.918	98.5408	57.4823	102.807
hsa-miR-135a-5p	92.5581	119.506	90.4176	85.9701	46.2055	149.286	87.1037	145.066	51.484	38.8004	104.503	60.4734	119.63	93.4357	75.5041	86.0672	147.298	66.7151
hsa-miR-136-3p	300.153	2093.04	580.759	120.138	392.255	957.184	666.475	139.548	280.624	214.695	354.08	494.254	445.216	175.807	501.072	414.121	842.475	368.574
hsa-miR-136-5p	55.5348	147.279	95.2863	17.6349	117.971	88.4905	48.8309	82.7825	78.3137	49.1471	81.1433	51.1698	79.5271	73.765	107.25	64.8623	141.91	90.7763
hsa-miR-139-3p	1088.22	706.938	728.21	617.221	594.773	1245.62	596.528	1098.25	708.449	1092.88	1372.06	1129.22	890.431	652.82	620.334	819.51	820.92	509.66
hsa-miR-139-5p	3560.84	8590.98	10357.7	4818.74	3691.52	19640.8	2766.2	8864.03	3685.82	6316.7	9236.81	10008.4	9398.47	4545.15	5728.87	4524.14	7761.01	3545.75
hsa-miR-140-3p	24759.3	57001.1	49271.3	42462.6	33999.4	41061.6	42642.5	47242	22534.8	37735.9	27015.8	37169.1	44510.7	36950.1	36396.4	31907.2	41460	37186.6
hsa-miR-140-5p	692.863	3335.23	1142.04	2316.78	1140.39	2079.86	1241.89	1617.81	680.894	1355.43	1865.07	1666.51	1648.32	1467.92	1277.56	1651.49	2239.12	1090.41
hsa-miR-141-3p	58.1794	22.723	53.555	36.372	60.9519	18.2385	39.5926	47.3043	71.0624	36.2137	44.26	20.9331	50.9789	60.2414	36.894	41.1626	40.4173	56.8719
hsa-miR-142-3p	3345.31	31184.4	5864.63	15063.5	5542.69	17643.4	8505.81	7917.16	2258.77	6506.82	7491	9851.35	8698.36	8393.23	6950.66	6599.74	15125.9	4203.05
hsa-miR-142-5p	9943.38	34740.9	15443.3	23834.7	8474.28	20508.2	21261.2	12419.7	6639.98	17059.2	10986.3	26195.5	17836.5	16405.3	10408.4	12157.9	31266.8	7664.59
hsa-miR-143-3p	13689.3	58586.6	20572.8	28752.6	22718.4	99790.3	26653.7	28004.1	4120.17	26159.2	20240.3	15331.2	18804.4	42291.9	30230.8	31445.7	32867.3	15040.4
hsa-miR-143-5p	197.016	184.309	98.0683	245.786	131.735	407.327	151.772	142.701	120.371	269.016	159.828	97.6878	82.9257	239.736	147.576	240.739	107.779	101.713
hsa-miR-144-3p	1069.71	1369.27	586.323	1151.78	595.756	1090.93	1843.7	790.77	837.521	1361.89	629.475	1104.8	1883.5	1367.11	578.292	1000.38	1261.92	626.685
hsa-miR-144-5p	1885.54	3230.03	2189.5	3000.14	1676.18	1971.78	2948.33	2127.9	2566.95	4064.98	2240.05	2118.9	4828.72	3107.97	2389.53	2423.6	3165.12	1969.74
hsa-miR-145-3p	207.595	790.255	826.973	652.491	328.354	1607.01	361.612	397.356	135.599	341.443	360.227	269.805	378.603	561.843	520.806	543.845	502.072	316.077
hsa-miR-145-5p	851.534	1724.42	2190.19	1843.95	1776.45	4964.25	1585.02	1669.84	606.206	1711.1	1201.17	1061.77	1093.67	2678.9	1848.13	1783.71	1356.22	1304.77
hsa-miR-1468-5p	54.2126	159.061	128.671	116.831	157.295	141.855	100.301	192.371	212.462	82.7741	56.5544	129.088	119.63	131.548	138.138	123.488	113.168	142.18
hsa-miR-146a-3p	173.216	71.5354	116.847	54.0069	29.4929	52.689	163.649	368.185	184.907	376.363	29.5066	307.019	45.5412	39.3413	145.002	340.527	307.171	137.805
hsa-miR-146a-5p	201582	288553	120860	314620	162132	161519	216085	252814	96597.7	236683	228326	332674	187158	276512	162708	251258	269775	179299
hsa-miR-146b-3p	431.056	649.709	516.771	735.155	422.731	876.124	564.854	528.231	398.094	453.964	368.833	625.667	479.202	775.762	495.924	613.697	617.037	412.321
hsa-miR-146b-5p	13473.8	39884.7	36250.5	40793.9	22359.5	57702.6	23087.8	27466.4	12971.8	23976	20172.7	27813.1	27287.3	32725.8	27320.5	25926.2	34410.4	20543.9
hsa-miR-147b-5p	9.25581	10.9407	11.8238	12.124	14.7464	9.457	21.1161	4.73043	5.80101	3.88004	8.6061	10.4666	14.9538	9.83533	12.87	13.7209	6.28713	24.0612
hsa-miR-148a-3p	11860.7	45568	23297.1	32947.5	18787	73755.2	18863.2	17827.4	12873.2	16851	19040.4	20034.1	25267.2	19043.7	18293.4	17547.7	26701.4	15185.9
hsa-miR-148a-5p	107.103	244.062	198.919	271.137	149.431	529.592	164.969	139.548	107.319	99.5876	217.611	224.449	207.314	169.66	147.576	189.597	190.41	135.618
hsa-miR-148b-3p	14579.2	61002.8	21257.2	51316.5	19080.9	46617.6	30329.2	29242.7	9085.11	25564.3	22289.8	27487.5	31783	31460.8	25093.9	25122.9	49401.6	17720
hsa-miR-148b-5p	55.5348	122.031	77.2027	127.853	81.5969	99.974	77.8654	68.5912	45.683	102.174	83.6021	83.7324	86.3243	76.2238	90.0901	58.6255	126.641	60.153
hsa-miR-149-5p	19.8339	18.515	33.385	6.61309	23.5943	7.4305	26.3951	37.8434	36.2563	36.2137	20.9005	19.7702	21.751	20.9001	21.45	13.7209	21.5559	29.5297
hsa-miR-150-3p	329.242	75.7433	822.8	99.1963	425.68	76.3315	212.48	182.121	497.437	200.469	202.858	203.516	177.407	156.136	178.464	439.068	136.521	205.614
hsa-miR-150-5p	3904.63	4085.09	38805.2	2290.33	6686.03	2323.04	3667.59	2631.69	9025.65	4187.85	3358.84	4673.9	3441.42	3988.23	3483.48	11732.6	5349.45	3403.57
hsa-miR-151a-3p	30603.7	98993.1	55099.8	89384.7	47277.1	74193.6	54124.4	72889.6	29467	55110.7	48196.6	77861.9	63075.2	70049.7	62219.6	60272	82672.2	51857.3
hsa-miR-151a-5p/151b	73257.1	252226	110878	225277	126887	187483	145816	202569	65054.7	143745	153679	193107	165463	187116	148988	145173	202984	132701
hsa-miR-152-3p	7728.6	9488.95	4645.38	12471.2	6050.95	8383.63	6185.68	8264.84	3131.82	4908.25	8672.49	8181.36	7377.67	10158.7	4306.31	7190.98	7313.73	4880.05
hsa-miR-153-3p	18.5116	8.41592	6.25968	26.4523	7.86476	13.51	6.59877	4.73043	20.3035	16.8135	9.83555	10.4666	13.5944	11.0648	6.86401	13.7209	13.4724	14.218
hsa-miR-1538	263.129	111.09	123.803	139.977	116.005	139.829	117.458	135.606	89.9157	192.708	178.269	167.465	127.787	195.477	107.25	165.898	113.168	112.65
hsa-miR-154-3p	93.8803	1100.8	422.181	87.0723	303.777	639.699	311.462	37.055	255.97	208.229	307.361	291.901	256.934	175.807	333.762	190.845	562.249	125.774
hsa-miR-154-5p	46.279	66.4858	99.4594	23.1458	38.3407	45.2585	38.2728	13.4029	26.8297	49.1471	39.3422	24.422	29.9076	30.7354	50.622	36.1732	43.1117	61.2467
hsa-miR-155-5p	4708.56	4508.41	5030.7	4623.65	6018.51	3680.12	3915.71	4985.08	4070.13	4061.1	3494.08	3717.95	3211.67	4701.29	4159.59	6944.01	4419.85	4921.61
hsa-miR-15a-5p	1576.13	5213.66	2103.25	3446.52	2286.68	4028.01	2775.44	2978.59	1280.57	2816.91	2774.85	2946.92	3335.38	3153.45	2759.33	2197.83	3983.35	2040.83
hsa-miR-15b-3p	852.856	3484.19	2531.69	2226.41	1574.92	2709.43	1570.51	1951.3	1073.19	1462.77	2199.47	1754.89	2654.3	1973.21	2018.88	1750.03	2537.31	1767.4
hsa-miR-15b-5p	11202.2	59359.2	38989.5	36858	22983.8	42005.3	24989.5	29696.8	13241.5	21503.2	24183.2	25831.5	36618.5	33232.4	29780.3	24315.9	42028.6	25201.9
hsa-miR-16-2-3p	7796.03	11799.1	12191.8	12917.6	6554.3	10358.8	9787.29	7927.41	6032.33	10341.6	16314.7	9072.18	13633.1	10590.2	6813.38	10774.6	11698.6	7834.11
hsa-miR-16-5p	77364	146141	104763	108009	69232.5	136507	126852	95313.4	76591.5	156719	96023.2	129321	158602	143966	97404.5	90839.6	167127	79858
hsa-miR-17-3p	46.279	191.883	84.1579	116.831	65.8674	111.458	62.0284	102.493	123.997	85.3608	78.6844	82.5695	101.958	79.9121	84.0841	67.357	140.113	68.9025
hsa-miR-181a-2-3p	835.667	2699.83	1693.59	2183.42	1658.48	1385.45	1735.48	1886.65	1123.22	1623.15	1471.64	1996.79	1697.94	2082.63	1878.16	1711.37	2409.77	1370.39
hsa-miR-181a-3p	338.498	681.69	737.947	327.348	355.881	457.989	434.199	663.048	197.234	217.282	367.604	846.628	522.704	867.968	651.223	251.965	500.276	433.102
hsa-miR-181a-5p	21060.9	32996.3	21228	16687	14754.3	13876.8	23335.9	29855.3	7836.44	14793.3	22337.8	47444.9	23278.3	44658.6	30060.9	13598.6	21722.9	18991.9
hsa-miR-181b-2-3p	79.3355	58.0699	18.0835	76.0505	55.0534	41.881	130.656	34.6898	65.9865	102.174	74.996	66.2882	46.9006	60.2414	40.326	33.6785	80.8345	56.8719
hsa-miR-181b-3p	42.3123	57.2283	42.4267	71.6418	36.3745	55.391	72.5864	59.1303	47.1332	28.4536	22.13	90.7101	38.744	63.9297	53.196	18.7103	42.2136	41.5603
hsa-miR-181b-5p	4091.07	5256.59	4629.38	2973.68	3079.06	3299.82	3750.74	5038.69	1721.45	2663	4173.96	7854.57	3792.83	7097.42	4737.88	2548.34	3251.34	4197.59
hsa-miR-181c-3p	161.315	635.402	207.961	351.596	242.825	225.617	283.747	418.643	243.642	218.575	236.053	274.456	371.806	339.319	352.638	228.265	411.358	200.145
hsa-miR-181c-5p	230.073	702.73	208.656	468.427	282.148	302.624	488.309	366.608	224.064	283.243	212.694	429.129	402.393	411.855	455.598	333.043	667.334	250.455
hsa-miR-181d-5p	1015.49	1574.62	562.676	1276.33	1089.27	913.952	1425.33	1556.31	767.909	1029.5	1115.11	1262.96	1052.2	1581.03	1301.59	1002.87	1187.37	1089.32
hsa-miR-182-5p	1442.58	1013.28	1190.03	1216.81	1011.61	1648.22	1389.7	994.178	1102.19	2040.9	1633.93	1174.58	1704.73	1917.89	1440.58	1133.84	1076.9	1597.88
hsa-miR-183-3p	162.638	27.7725	79.9848	38.5763	68.8167	65.5235	113.499	56.7651	113.12	67.254	31.9655	83.7324	70.011	72.5356	60.918	51.1414	38.6209	73.2773
hsa-miR-183-5p	3202.51	781.839	3907.43	1457.08	2316.17	3132.29	2070.69	1464.86	2577.82	3027.72	2098.66	1196.68	2856.18	2279.34	1234.66	2189.1	897.263	2693.76
hsa-miR-1843	428.412	789.414	580.064	825.534	609.519	532.294	901.391	872.764	533.693	658.313	783.155	767.547	707.587	881.492	752.467	629.912	796.669	615.748
hsa-miR-185-3p	3535.72	3505.23	2032.31	4350.31	3141.97	2835.75	3572.57	3279.76	1780.19	3797.26	4116.18	4362.23	2856.18	4489.83	2815.1	4121.25	3389.66	3465.91
hsa-miR-185-5p	25963.9	63302.9	31925.8	63037	30957.7	43738.6	40420.1	44568.5	16168.9	41745.3	44580.8	53137.5	45612.5	46313.4	39137.7	37114.9	54729.5	32333.9
hsa-miR-186-5p	21219.6	37051.1	20803.7	35818.7	17446	28820.2	29765.7	25347.2	9736.27	28025.5	27614.5	46144.7	30314.8	33874.1	22411	26253	37626.7	17934.3
hsa-miR-18a-3p	429.734	401.44	378.363	400.092	286.081	624.162	504.146	365.82	289.325	478.538	505.301	588.453	462.209	506.52	288.288	395.41	512.85	351.075
hsa-miR-18a-5p	1248.21	4831.58	2306.34	3679.08	2626.83	6009.25	3053.91	3961.73	1472.73	2572.46	2397.41	2720.14	4004.22	3132.55	3211.5	2214.05	4079.45	2714.54
hsa-miR-18b-5p	33.0565	65.6442	52.164	45.1894	76.6815	110.782	51.4704	96.1853	55.1096	29.7469	51.6366	51.1698	80.8865	78.6827	59.202	44.9046	51.1952	80.9331
hsa-miR-1908-5p	3002.85	1442.49	1110.05	1908.98	2791.99	2219.02	3075.03	1870.88	1924.49	1616.68	3372.36	1823.51	1453.24	2880.52	2090.95	2075.59	1438.85	1734.59
hsa-miR-190a-5p	159.993	1176.55	106.415	1107.69	398.154	474.877	483.03	584.208	153.727	162.961	956.507	358.189	755.167	661.426	365.508	607.46	730.205	362.012
hsa-miR-190b-5p	744.431	134.655	136.322	217.13	186.788	221.564	171.568	198.678	205.211	218.575	508.99	176.768	112.833	425.378	142.428	259.449	130.233	325.92
hsa-miR-191-3p	401.966	622.778	500.774	658.002	588.874	568.771	463.233	658.318	409.696	451.377	410.634	493.091	516.586	595.038	567.996	532.619	604.463	465.912
hsa-miR-191-5p	188254	309849	186744	274913	210456	241245	218634	252473	125601	209592	198297	273650	252710	269898	211816	207252	288198	203385
hsa-miR-1914-5p	70.0797	23.5646	13.9104	42.9851	53.0872	22.967	54.1099	32.3246	37.7066	97.0009	153.68	40.7033	34.6657	36.8825	22.308	47.3994	35.9265	133.43
hsa-miR-192-5p/215-5p	1668.69	1758.09	1971.8	1665.4	1158.09	2042.71	1339.55	1414.4	2128.25	1363.19	1416.32	1419.96	2188.01	1530.62	1202.92	1412	1679.56	1109
hsa-miR-193a-5p	954.67	91.7336	966.773	286.567	511.21	258.717	340.496	346.898	1738.85	517.338	581.527	341.907	235.183	329.484	277.992	430.336	249.689	418.884
hsa-miR-193b-3p	18.5116	10.9407	28.5163	6.61309	4.91548	3.3775	10.558	15.7681	31.9056	9.05342	31.9655	18.6072	17.6727	14.753	18.018	8.73146	7.18529	10.9369
hsa-miR-193b-5p	87.269	23.5646	59.8147	19.8393	58.0026	31.7485	25.0753	44.1506	135.599	77.6007	45.4894	25.5849	27.8685	44.259	30.888	56.1308	35.0283	62.3404
hsa-miR-194-3p	95.2026	40.3964	73.7251	58.4156	69.7998	34.4505	58.0691	64.6492	128.347	85.3608	57.7838	45.3551	59.8152	57.7826	60.918	54.8835	38.6209	73.2773
hsa-miR-194-5p	1326.22	1850.66	1091.27	1472.51	708.812	1850.19	1191.74	973.68	910.034	1114.86	915.935	1481.6	1368.27	1443.34	930.931	1037.8	1596.93	591.687
hsa-miR-195-3p	92.5581	23.5646	79.9848	45.1894	77.6645	65.5235	29.0346	64.6492	100.793	59.4939	44.26	59.3105	85.6446	47.9473	96.0961	73.5937	44.0099	72.1836
hsa-miR-195-5p	60.8239	185.15	196.832	168.634	133.701	775.474	209.841	178.179	81.2142	162.961	254.495	211.657	185.563	266.783	120.12	254.46	312.56	184.834
hsa-miR-196a-5p	58.1794	12.6239	33.385	20.9414	74.7153	36.477	39.5926	45.7275	57.285	42.6804	41.8011	10.4666	48.9397	19.6707	49.764	58.6255	16.1669	45.935
hsa-miR-196b-5p	761.621	1121	487.56	1199.17	1277.04	426.241	926.467	984.717	636.661	938.969	1084.37	744.288	789.153	1435.96	1191.76	966.697	1036.48	1123.22
hsa-miR-197-3p	5639.43	6324.57	4501.41	7607.25	3059.39	2965.45	7055.4	4486.81	4495.78	8135.14	6481.63	5793.82	3794.19	6238.06	4025.74	6470.01	5364.72	5903.74
hsa-miR-1976	342.465	138.021	227.435	179.656	204.484	204.677	203.242	167.142	253.794	258.669	183.187	159.324	166.531	233.589	155.298	227.018	176.938	160.773
hsa-miR-199a-3p/199b-3p	6200.07	261234	109499	182594	111526	205447	97731.7	135811	40720.2	109676	154505	170244	150731	115500	104631	111859	186450	113040
hsa-miR-199a-5p	337.176	17247.6	7548.48	10994.3	4378.71	14444.2	7345.75	6105.4	2161.6	7163.84	4689.1	11052.7	7526.52	6108.97	4974.69	5638.03	13673.6	3826.82
hsa-miR-199b-5p	234.04	436.786	580.759	314.122	214.315	361.393	224.358	192.371	167.504	146.148	89.7494	239.568	197.798	228.672	191.334	180.866	323.338	178.272
hsa-miR-19a-3p	1565.55	6707.49	1900.16	3627.28	1715.5	6392.93	2991.88	2420.4	896.981	2401.74	2422	3421.4	3301.39	2941.99	2337.19	2488.47	4484.52	1717.09
hsa-miR-19b-3p	4190.24	16720.8	7417.72	9283.67	5207.46	12896.6	7087.07	6514.59	3052.06	7192.29	6490.23	8739.57	9129.98	7658.04	6360.36	6790.58	10669.3	5348.15
hsa-miR-200a-3p	163.96	206.19	255.256	178.553	128.786	181.71	122.737	138.759	142.85	182.362	202.858	166.302	202.556	156.136	128.7	140.951	154.484	127.962
hsa-miR-200b-3p	556.671	1369.27	1101.7	876.234	742.237	1296.96	683.632	840.439	520.641	706.166	1072.07	833.836	904.026	885.18	889.747	863.167	1003.25	775.427
hsa-miR-200b-5p	85.9468	28.6141	182.922	39.6785	135.667	47.285	43.5519	119.837	94.9916	53.0272	46.7188	41.8662	217.51	38.1119	101.244	52.3888	39.5191	212.176
hsa-miR-200c-3p	1182.1	2332.05	1742.97	2151.46	2006.5	2785.76	2185.51	2562.31	986.897	1971.06	2350.7	2265.43	1727.17	2788.32	1847.28	2098.05	2269.65	1678.82
hsa-miR-203a-3p	1122.6	275.201	212.829	499.288	225.129	282.359	585.97	138.759	610.556	535.445	800.368	382.611	173.328	741.338	314.028	573.782	508.359	316.077
hsa-miR-204-3p	38.3455	10.9407	22.2566	23.1458	35.3914	10.1325	23.7556	43.3622	53.6594	21.9869	23.3594	12.7925	24.4699	19.6707	27.456	11.2262	19.7596	36.0918
hsa-miR-204-5p	129.581	163.269	116.152	139.977	259.537	91.1925	133.295	357.936	212.462	135.801	178.269	167.465	168.57	70.0768	134.706	199.576	141.91	325.92
hsa-miR-205-5p	87.269	23.5646	275.426	37.4742	32.4422	45.934	93.7025	16.5565	21.7538	33.627	19.6711	27.9108	24.4699	18.4413	30.03	58.6255	46.7044	24.0612
hsa-miR-206	366.265	47.1292	105.024	134.466	186.788	74.305	174.207	59.1303	77.5885	395.764	158.598	130.25	34.6657	71.3062	139.854	199.576	77.2419	227.488
hsa-miR-20a-3p	56.8571	148.962	29.9074	111.32	38.3407	75.656	75.2259	57.5535	44.9578	53.0272	72.5372	88.3842	67.9719	83.6003	122.694	76.0884	129.335	48.1224
hsa-miR-20a-5p	14015.9	58069.9	25930.4	42191.5	31594.7	53298.3	34219.9	36296.6	13848.5	36512.4	48346.6	36846.9	40392.3	47889.5	30001.7	37808.5	41439.4	27168.4
hsa-miR-20b-3p	25.1229	14.3071	27.1253	13.2262	21.6281	18.914	43.5519	18.1333	29.0051	31.0403	24.5889	34.8885	27.1887	25.8178	18.018	8.73146	23.3522	20.7801
hsa-miR-20b-5p	556.671	854.216	1103.79	836.555	823.834	1651.6	868.398	1184.18	587.352	982.942	1047.49	995.486	1388.67	1276.13	767.053	770.863	710.446	1026.98
hsa-miR-21-3p	305.442	1998.78	649.616	1764.59	673.42	2224.42	935.705	1027.29	337.184	849.728	796.679	1521.14	1013.46	1037.63	942.943	671.075	1341.85	509.66
hsa-miR-21-5p	212564	1.92327e+06	772029	1.42933e+06	756319	1.80552e+06	784123	1.00652e+06	297455	583565	748518	1.09191e+06	1.07733e+06	930088	987716	578974	1.16057e+06	637288
hsa-miR-210-3p	453.535	178.418	392.969	361.515	231.027	612.003	267.91	413.124	250.169	291.003	145.074	402.381	379.963	376.202	379.236	275.665	196.697	329.201
hsa-miR-210-5p	31.7342	15.9903	44.5133	20.9414	20.645	22.2915	11.8778	14.9797	46.4081	21.9869	22.13	17.4443	15.6335	18.4413	24.024	26.1944	16.1669	34.9981
hsa-miR-211-5p	85.9468	23.5646	79.2893	77.1527	74.7153	22.2915	42.2321	57.5535	97.8921	100.881	79.9138	63.9623	40.7831	87.2886	64.3501	114.756	54.7878	71.0899
hsa-miR-2110	2887.81	1103.33	966.077	1514.4	1389.11	995.012	1839.74	1247.26	1313.2	1899.92	2061.78	1887.47	1013.46	1837.98	958.387	1899.72	1184.67	1150.56
hsa-miR-2116-3p	50.2458	18.515	27.8208	14.3284	24.5774	115.511	27.7148	37.055	26.1046	55.6138	20.9005	24.422	10.8755	34.4237	19.734	46.152	34.1301	26.2486
hsa-miR-212-3p	47.6013	35.3469	36.8626	12.124	27.5267	20.265	30.3543	19.7101	28.2799	29.7469	23.3594	17.4443	33.9859	24.5883	19.734	51.1414	27.843	25.1549
hsa-miR-212-5p	75.3687	68.169	50.773	105.809	58.0026	72.2785	73.9062	51.2463	42.0573	72.4273	66.3899	83.7324	33.9859	63.9297	42.9	89.8093	97.0014	51.4035
hsa-miR-214-3p	130.904	14.3071	89.7221	33.0654	48.1717	35.126	26.3951	63.0724	126.897	38.8004	56.5544	45.3551	45.5412	60.2414	112.398	57.3782	33.232	51.4035
hsa-miR-22-3p	17087.5	40260.1	30906.8	39444.9	14885	41052.2	26826.6	19676.2	8825.51	27847	19362.5	41116.1	21737.4	27739.3	19795.8	21127.6	40151.4	14048.5
hsa-miR-22-5p	1873.64	4020.29	2196.45	3858.74	2343.7	5139.2	2031.1	2719.21	1064.49	2638.42	3243.27	4651.8	2932.99	4034.95	2815.1	2780.35	3567.5	2051.76
hsa-miR-221-3p	239877	286842	248886	332515	250081	355074	214985	313336	139815	258391	378418	258963	209705	317080	306184	355935	226103	276809
hsa-miR-221-5p	1470.35	3014.58	1651.86	2984.71	1842.32	3801.04	1538.83	2433.8	887.555	1863.71	1818.35	2229.38	1723.09	2495.72	2408.41	2196.59	2516.65	1877.87
hsa-miR-222-3p	57174.4	83548.2	75975.8	98154.7	73478.5	124403	60585.9	83003.2	31685.9	109019	116043	105554	46662.7	103924	89664.5	76966.6	75827.3	73186.5
hsa-miR-222-5p	25.1229	26.931	44.5133	16.5327	21.6281	56.742	29.0346	16.5565	46.4081	27.1602	33.195	24.422	31.9468	23.3589	52.338	19.9576	29.6393	31.717
hsa-miR-223-3p	99012	393429	314573	282032	214773	342964	180371	230284	110638	181217	211692	264721	285132	251635	268754	210860	321386	219331
hsa-miR-223-5p	2643.19	3593.6	2928.14	5139.47	3112.48	5965.34	2969.44	3461.88	1700.42	3528.25	3875.21	5001.85	3011.83	3905.86	2776.49	3416.5	3880.96	3152.02
hsa-miR-224-3p	66.1129	66.4858	96.6773	40.7807	39.3238	99.974	55.4296	45.7275	50.0337	45.2671	99.5849	27.9108	61.8544	41.8002	140.712	99.7881	26.9448	84.2142
hsa-miR-224-5p	616.172	15133.5	28192.2	11651.2	17959.2	30560.3	27275.3	9575.96	9553.54	10668.8	50163.7	5039.06	15331.7	14572.3	53292.1	57569	6641.9	34110
hsa-miR-2277-3p	40.99	25.2478	74.4207	45.1894	40.3069	56.742	38.2728	50.4579	64.5363	56.9072	34.4244	36.0515	33.9859	82.3709	50.622	44.9046	32.3338	37.1855
hsa-miR-2277-5p	59.5016	55.5451	70.9431	73.8461	81.5969	105.378	55.4296	55.1883	51.484	58.2005	49.1777	74.4288	94.4809	78.6827	50.622	54.8835	68.2603	80.9331
hsa-miR-2355-3p	510.392	3720.68	1892.51	1695.15	1546.41	2146.06	868.398	1490.08	501.787	916.982	1245.43	1974.69	2266.86	1731.02	2200.77	996.634	2196	993.071
hsa-miR-2355-5p	33.0565	395.548	178.053	136.67	119.938	199.273	118.778	123.78	97.8921	76.3074	65.1605	150.021	208.674	92.2063	145.86	53.6361	188.614	85.3079
hsa-miR-23a-3p/23b-3p	157466	504019	284534	382241	277484	393624	303135	394369	151144	244844	256244	390870	323492	356177	304725	251969	378829	285493
hsa-miR-23a-5p	2763.52	948.475	1424.43	1646.66	2098.91	1196.31	1860.85	1529.5	1617.03	1769.3	2066.69	1203.65	1103.86	1615.45	1556.41	1808.66	1038.27	1658.04
hsa-miR-23b-5p	351.721	304.656	263.602	304.202	423.714	278.982	361.612	458.851	396.644	381.537	586.444	489.602	243.339	452.425	359.502	561.308	302.68	742.616
hsa-miR-24-1-5p	52.8903	110.249	53.555	73.8461	48.1717	89.166	48.8309	64.6492	39.882	63.3739	62.7016	103.503	76.1285	72.5356	66.9241	68.6043	106.881	66.7151
hsa-miR-24-2-5p	473.368	1597.34	563.371	1307.19	570.195	1088.91	894.793	812.845	396.644	874.301	849.545	1059.45	802.068	824.939	643.501	742.174	1405.62	477.943
hsa-miR-24-3p	62926.3	134038	62403.5	126576	76580.2	140651	94855.9	98285.7	39230.1	101672	85752.4	146912	86089.8	115766	93535.8	70681.2	116771	79422.7
hsa-miR-25-3p	48812.5	69430.5	83082	62384.6	59590.3	63447.7	53388	71062.8	58033.3	59634.9	61553.3	49483.5	79424.4	75194.8	62755	63269.4	57499.4	63329.1
hsa-miR-25-5p	470.724	144.754	192.659	205.006	367.678	187.114	258.672	241.252	345.885	270.309	279.084	230.264	231.784	249.572	173.316	310.59	167.058	250.455
hsa-miR-26a-1-3p	68.7574	237.329	137.713	212.721	167.126	172.928	146.493	231.791	107.319	118.988	152.451	173.28	199.837	143.842	183.612	164.65	198.494	195.771
hsa-miR-26a-2-3p	39.6677	244.062	61.2058	100.298	83.5631	95.921	98.9815	95.3969	59.4604	73.7207	95.8966	95.3619	102.638	97.1239	93.5221	62.3676	114.965	87.4953
hsa-miR-26a-5p	276244	1.38174e+06	558779	902259	593647	896146	618415	1.0382e+06	279226	454647	569317	756996	939184	763630	707364	555041	926350	573068
hsa-miR-26b-3p	195.694	668.224	280.295	436.464	244.791	301.273	300.904	319.304	174.755	289.709	309.82	410.522	312.671	330.713	304.59	271.923	452.673	222.019
hsa-miR-26b-5p	112290	494862	180129	355989	191785	314878	205608	277929	89952.7	150902	329407	246094	303480	263915	258268	246625	293216	193770
hsa-miR-27a-3p/27b-3p	22298.6	126072	37339.7	58957.9	37460.9	97390.9	44535.1	74743.9	22869	35652.4	48618.3	80976.2	62221.4	60017.7	55408	43276.9	75586.6	53132.6
hsa-miR-27a-5p	67.4352	56.3867	85.549	104.707	75.6984	45.2585	71.2667	64.6492	107.319	91.8275	74.996	141.88	65.253	68.8473	66.9241	87.3146	62.8713	66.7151
hsa-miR-27b-5p	489.235	790.255	361.67	617.221	497.446	641.725	704.748	740.312	303.828	563.899	971.26	958.271	519.985	724.127	505.362	792.068	578.416	718.555
hsa-miR-28-3p	12691	23228	15508.7	22796.4	18227.6	20806.1	15197	22962.3	10051.7	17407.1	18258.5	21213.4	20210.1	24514.6	18537.1	18806.3	20896.6	17046.3
hsa-miR-28-5p	4578.98	17617.1	8037.43	13334.2	8101.69	11953.6	7065.96	12201.3	3259.44	6933.62	7733.2	11485.3	11925.7	10651.7	9601.89	7551.47	14066.1	7183.36
hsa-miR-296-5p	38.3455	20.1982	194.746	41.8829	57.0195	206.703	17.1568	39.4202	36.2563	21.9869	17.2122	41.8662	33.3062	18.4413	38.61	82.3252	17.9632	34.9981
hsa-miR-299-5p	44.9568	93.4168	95.9818	14.3284	104.208	104.027	34.3136	60.7071	117.47	20.6935	39.3422	37.2144	80.8865	24.5883	58.344	27.4417	55.686	89.6826
hsa-miR-29a-3p	5168.71	18682.5	16095.7	15433.8	6447.14	14659.7	8600.83	8184.43	3471.18	8168.77	7338.55	14610.1	6627.26	9772.63	5933.07	10753.4	16431.9	4805.68
hsa-miR-29a-5p	27.7674	42.0796	46.5998	45.1894	45.2224	32.424	23.7556	61.4955	47.8583	24.5736	23.3594	23.259	33.9859	29.506	42.9	44.9046	23.3522	30.6233
hsa-miR-29b-1-5p	146.771	58.0699	63.2923	144.386	78.6476	46.6095	83.1445	60.7071	249.443	94.4142	124.174	89.5472	58.4558	82.3709	42.9	94.7987	62.8713	88.589
hsa-miR-29b-2-5p	390.066	343.37	287.945	398.99	373.576	179.008	349.735	450.967	292.951	402.23	518.825	408.196	284.802	440.131	342.342	376.7	273.939	384.979
hsa-miR-29b-3p	173.216	447.727	476.431	307.509	154.346	278.306	283.747	161.623	200.135	279.363	227.447	482.624	263.051	252.03	199.056	316.827	383.515	123.587
hsa-miR-29c-3p	280.319	1452.59	1050.24	747.279	444.359	829.514	706.068	624.416	355.312	549.672	440.141	682.652	736.815	609.791	731.017	633.654	1077.79	428.727
hsa-miR-29c-5p	171.894	366.934	264.298	279.954	246.757	212.783	228.317	275.942	127.622	199.175	295.066	308.182	248.097	259.407	271.128	214.544	267.652	180.459
hsa-miR-301a-3p	126.937	451.935	180.835	268.932	181.873	277.631	242.835	312.997	115.295	203.055	127.862	219.798	265.77	207.771	219.648	160.908	328.727	203.426
hsa-miR-301a-5p	51.5681	159.061	100.155	121.24	74.7153	135.1	102.941	97.7622	48.5835	117.694	76.2255	96.5249	110.794	89.7474	147.576	78.5831	123.946	96.2448
hsa-miR-301b-3p	11.9003	37.8717	29.2118	23.1458	41.29	21.616	22.4358	22.0753	35.5312	23.2802	9.83555	18.6072	35.3454	15.9824	20.592	11.2262	35.0283	37.1855
hsa-miR-301b-5p	31.7342	17.6734	36.167	22.0436	37.3576	28.371	18.4765	46.5159	47.8583	32.3336	12.2944	27.9108	57.0964	14.753	23.166	11.2262	34.1301	44.8413
hsa-miR-3064-3p	25.1229	5.04955	18.0835	12.124	15.7295	12.159	13.1975	16.5565	14.5025	21.9869	6.14722	24.422	9.51606	12.2942	13.728	16.2156	16.1669	15.3117
hsa-miR-3064-5p	63.4684	56.3867	142.582	38.5763	153.363	24.9935	51.4704	166.353	198.685	51.7338	63.9311	60.4734	124.389	59.012	163.878	86.0672	52.9915	162.96
hsa-miR-3065-3p	63.4684	31.1389	77.8983	39.6785	76.6815	67.55	59.3889	103.281	102.968	43.9737	18.4416	24.422	74.7691	38.1119	71.2141	43.6573	39.5191	55.7782
hsa-miR-3065-5p	29.0897	69.0106	88.3311	111.32	97.3265	149.286	117.458	167.93	92.0911	98.2942	52.8661	132.576	161.093	146.301	60.06	694.775	87.1217	100.62
hsa-miR-3074-5p	240.651	111.09	206.569	164.225	172.042	158.067	212.48	216.023	159.528	188.828	102.044	237.242	201.197	135.236	260.832	168.392	195.799	115.931
hsa-miR-30a-3p	448.245	152.328	272.644	559.908	394.221	957.859	358.973	898.781	245.818	334.976	298.755	365.166	575.042	496.684	500.214	531.372	465.248	498.723
hsa-miR-30a-5p	7252.59	2922.85	9484.11	9226.36	6552.33	18660.7	7852.53	14683.2	4935.21	5094.49	3613.33	7617.33	9641.81	8877.62	8958.38	7203.45	10204.9	7700.68
hsa-miR-30b-3p	282.963	136.338	140.495	169.736	265.436	141.855	180.806	261.75	200.135	170.722	242.2	273.293	157.015	250.801	157.014	167.145	113.168	239.518
hsa-miR-30b-5p/30c-5p	49789.6	172327	95182.6	121844	96125.1	118098	92327.3	104379	54718.8	109588	132824	149797	114989	136909	96383.5	117265	138914	90836.5
hsa-miR-30c-1-3p	249.907	108.565	75.8117	152.101	116.005	93.219	170.248	150.585	155.177	166.842	189.334	168.628	123.709	157.365	110.682	107.272	184.123	111.556
hsa-miR-30c-2-3p	35.701	9.25752	31.2984	47.3938	44.2393	39.8545	35.6333	61.4955	50.0337	32.3336	22.13	37.2144	53.0181	47.9473	43.758	38.6679	30.5375	54.6845
hsa-miR-30d-3p	31.7342	66.4858	15.3014	48.496	19.6619	35.126	17.1568	27.5942	27.5548	38.8004	24.5889	37.2144	40.1034	34.4237	29.172	21.205	33.232	25.1549
hsa-miR-30d-5p	292358	560425	435032	428879	438640	433409	468815	545703	278747	370486	344358	355865	447073	527792	442022	333401	421951	426778
hsa-miR-30e-3p	3620.34	16187.2	7266.79	12398.4	6930.82	9844.74	7110.83	9879.5	3902.63	7267.31	8998.3	8879.13	10504.4	10136.5	8908.62	8864.93	12624.6	6813.69
hsa-miR-30e-5p	45176.3	142673	67765.2	102901	62671.4	95606.2	90850.5	90035.8	39041.5	78098.7	70090.6	99828.8	102392	83980.2	88741.3	69774.3	119472	61712.6
hsa-miR-3115	257.84	74.0601	101.546	117.933	256.588	46.6095	153.091	109.588	184.182	125.454	122.944	167.465	111.474	114.336	145.86	170.887	78.14	174.991
hsa-miR-3120-3p	280.319	667.383	413.139	743.972	496.463	663.341	477.751	558.19	404.621	452.671	438.911	648.926	694.672	565.532	594.594	395.41	683.501	538.096
hsa-miR-3120-5p	84.6245	69.0106	64.6834	84.8679	46.2055	67.55	43.5519	47.3043	51.484	55.6138	46.7188	51.1698	71.3705	92.2063	66.0661	48.6467	85.3253	56.8719
hsa-miR-3121-3p	40.99	9.25752	25.0387	8.81745	28.5098	12.159	32.9938	22.0753	38.4317	29.7469	29.5066	15.1184	23.1104	14.753	13.728	26.1944	17.9632	36.0918
hsa-miR-3127-5p	203.628	50.4955	128.671	94.7876	139.6	81.06	75.2259	91.4549	143.575	104.761	145.074	143.043	63.2138	110.648	90.9481	112.262	71.8529	160.773
hsa-miR-3128	17.1894	7.57433	11.1283	13.2262	9.83096	14.861	25.0753	14.9797	13.0523	5.17338	11.065	12.7925	12.9147	9.83533	11.154	14.9682	15.2687	15.3117
hsa-miR-3136-5p	48.9235	21.8814	25.7342	48.496	55.0534	45.2585	55.4296	37.8434	49.3086	76.3074	40.5716	30.2367	37.3845	30.7354	32.604	44.9046	30.5375	31.717
hsa-miR-3138-3p	583.116	111.09	154.405	202.801	246.757	117.537	294.305	141.124	263.946	327.216	438.911	174.443	111.474	319.648	165.594	258.202	140.113	270.142
hsa-miR-3138-5p	107.103	55.5451	37.5581	93.6854	39.3238	40.53	101.621	29.9594	39.882	111.228	102.044	63.9623	40.7831	86.0592	45.474	113.509	66.4639	62.3404
hsa-miR-3140-3p	56.8571	74.9017	86.2445	92.5832	124.853	149.961	93.7025	97.7622	71.7875	82.7741	108.191	66.2882	106.036	68.8473	96.0961	99.7881	70.9548	96.2448
hsa-miR-3143	54.2126	107.724	146.755	134.466	55.0534	134.425	75.2259	93.0317	75.4131	68.5473	60.2427	103.503	124.389	103.271	96.9541	97.2934	102.39	85.3079
hsa-miR-3150a-3p	30.4119	5.89115	25.7342	12.124	17.6957	9.457	17.1568	37.8434	39.882	27.1602	18.4416	25.5849	16.3132	13.5236	34.32	13.7209	14.3706	13.1243
hsa-miR-3150a-5p	113.714	56.3867	62.5968	81.5614	60.9519	41.881	73.9062	58.3419	83.3895	67.254	44.26	84.8954	49.6195	62.7003	44.616	72.3464	42.2136	59.0593
hsa-miR-3157-5p	23.8006	13.4655	18.779	11.0218	18.6788	8.7815	15.837	20.4985	26.1046	23.2802	17.2122	10.4666	14.2741	15.9824	12.87	37.4205	11.6761	18.5927
hsa-miR-3158-3p	190.405	84.1592	105.719	77.1527	61.935	127.67	114.819	70.9564	108.769	168.135	100.814	87.2213	103.317	102.042	65.2081	83.5725	85.3253	56.8719
hsa-miR-3163	54.2126	7.57433	29.2118	29.7589	20.645	13.51	25.0753	20.4985	43.5076	23.2802	27.0478	13.9554	31.9468	12.2942	26.598	19.9576	7.18529	22.9675
hsa-miR-3173-5p	339.82	283.617	132.149	425.442	276.25	295.869	480.39	297.228	348.061	448.791	470.877	332.604	250.816	445.049	251.394	511.414	431.117	254.83
hsa-miR-3174	59.5016	31.1389	64.6834	52.9047	88.4786	96.5965	54.1099	81.2057	79.7639	75.014	93.4377	56.9846	50.9789	55.3238	72.0721	33.6785	29.6393	69.9962
hsa-miR-3177-3p	255.196	464.559	246.91	440.872	363.745	238.452	368.211	406.028	303.828	479.831	217.611	317.485	295.678	429.066	233.376	459.025	227.235	436.383
hsa-miR-3179-3p	122.97	15.9903	49.3819	28.6567	51.121	51.338	62.0284	58.3419	132.698	67.254	29.5066	51.1698	61.1747	51.6355	68.6401	32.4311	23.3522	99.5259
hsa-miR-3180/3180-3p	60.8239	33.6637	29.9074	22.0436	58.0026	26.3445	43.5519	44.9391	44.2327	37.507	31.9655	47.681	42.1426	40.5708	41.184	29.9364	93.4088	47.0287
hsa-miR-3187-3p	251.229	127.08	125.889	146.59	175.974	185.087	131.975	148.22	155.177	164.255	159.828	154.672	154.976	137.695	139.854	213.297	90.7143	152.023
hsa-miR-3190-3p	78.0132	27.7725	29.9074	55.1091	70.7829	41.881	32.9938	51.2463	69.6121	58.2005	38.1127	51.1698	34.6657	24.5883	29.172	46.152	26.9448	69.9962
hsa-miR-3191-3p	207.595	76.5849	115.456	91.481	120.921	62.8215	238.875	142.701	170.405	327.216	152.451	117.458	164.492	143.842	117.546	173.382	132.03	124.681
hsa-miR-3191-5p	18.5116	11.7823	18.0835	12.124	15.7295	14.1855	11.8778	11.8261	14.5025	20.6935	11.065	12.7925	6.79719	7.3765	10.296	12.4735	9.87978	24.0612
hsa-miR-3192-5p	133.548	40.3964	82.0714	57.3134	95.3603	51.338	113.499	84.3593	113.845	108.641	89.7494	88.3842	73.4096	121.712	97.8121	97.2934	70.0566	101.713
hsa-miR-3199-5p	79.3355	14.3071	31.2984	26.4523	25.5605	20.9405	39.5926	33.9014	45.683	43.9737	30.7361	22.0961	27.8685	25.8178	68.6401	33.6785	26.9448	37.1855
hsa-miR-32-3p	130.904	749.859	228.826	556.601	273.301	423.539	270.549	357.147	112.395	270.309	522.513	354.7	370.447	387.266	341.484	396.658	427.525	260.298
hsa-miR-32-5p	117.681	415.747	174.576	157.612	165.16	233.723	238.875	189.217	218.988	266.429	142.615	269.805	282.763	175.807	147.576	187.103	386.209	136.711
hsa-miR-3200-3p	33.0565	21.0398	75.8117	19.8393	23.5943	13.51	48.8309	22.8637	36.2563	38.8004	31.9655	23.259	29.2279	40.5708	22.308	33.6785	15.2687	21.8738
hsa-miR-3200-5p	30.4119	14.3071	71.6386	50.7003	57.0195	29.0465	43.5519	38.6318	98.6172	63.3739	55.3249	22.0961	45.5412	62.7003	36.894	56.1308	37.7228	42.6539
hsa-miR-320a-3p/320b/320c/320d/320e	460819	210635	256774	278450	416757	227933	371372	319909	254646	348937	383390	355841	271300	319042	300682	481876	254024	402805
hsa-miR-323a-3p	1365.89	5359.26	4344.91	444.179	2651.41	4733.23	3071.07	575.535	3284.82	1304.99	3005.99	1547.89	2302.89	1073.28	2634.06	2724.22	2257.98	2830.47
hsa-miR-323a-5p	62.1461	50.4955	95.2863	60.62	116.005	62.8215	79.1852	90.6665	145.025	33.627	82.3727	19.7702	84.2851	30.7354	146.718	71.099	43.1117	172.803
hsa-miR-323b-3p	1830.01	3435.38	2111.6	363.72	2997.46	3812.52	1512.44	745.042	3408.09	715.22	2954.35	2022.37	1086.87	732.732	2954.95	1619.06	3320.5	3646.37
hsa-miR-324-5p	330.565	669.908	298.378	564.317	336.219	436.373	432.879	439.141	284.25	384.124	579.068	450.062	454.732	479.473	497.64	396.658	378.126	382.792
hsa-miR-328-3p	9758.26	11646.8	6758.37	13025.6	9043.5	8014.13	11376.3	7832.8	7618.9	12603.6	17093	10680.5	7775.3	12219.2	8981.55	14837.2	10078.3	10182.3
hsa-miR-329-3p	2417.09	10463.5	5281.78	738.461	3130.18	6741.49	4182.3	806.538	3518.31	1862.42	4396.49	4316.87	2979.21	1707.66	3239.81	4201.08	5374.6	3649.65
hsa-miR-329-5p	206.272	69.0106	118.238	30.8611	158.278	51.338	112.179	63.0724	191.433	86.6541	134.009	81.4065	74.0893	59.012	107.25	142.198	65.5658	148.742
hsa-miR-330-3p	3021.36	3730.78	2689.58	3435.5	3522.43	2307.51	3616.12	4071.32	2470.51	3154.47	2606.42	3950.54	3587.56	4039.86	3232.09	2412.38	3316.91	3901.2
hsa-miR-330-5p	113.714	306.34	142.582	299.793	152.38	300.598	142.533	152.95	116.745	191.415	156.139	240.731	221.588	228.672	166.452	124.735	285.615	121.4
hsa-miR-331-3p	1167.55	2259.68	1250.55	2043.44	1484.47	1704.29	1681.37	1617.81	1097.84	1496.4	1013.06	1723.49	1440.32	1858.88	1786.36	1216.17	2343.3	1448.05
hsa-miR-331-5p	285.608	350.944	354.715	361.515	439.444	365.446	345.775	484.08	350.961	314.283	386.045	359.352	371.806	425.378	372.372	338.032	352.977	378.417
hsa-miR-335-3p	1796.95	11315.2	6174.83	6906.27	4991.18	3903.04	3263.75	4738.31	2450.2	4239.59	7011.52	4685.53	5646.42	3712.84	5945.09	6319.08	5256.04	4099.15
hsa-miR-335-5p	4606.75	38507.1	10045.4	26621	9595.01	11946.2	22504.4	14203.9	5265.87	18915.2	12871	21129.6	16571.5	17118.4	14555.1	14958.2	27731.6	10709.4
hsa-miR-337-3p	206.272	1596.5	887.484	58.4156	323.438	778.852	444.757	53.6115	277.723	164.255	497.925	389.588	375.205	179.495	363.792	405.389	588.296	465.912
hsa-miR-337-5p	26.4452	87.5256	14.6059	30.8611	17.6957	46.6095	26.3951	7.09564	32.6307	18.1068	43.0305	36.0515	31.9468	7.3765	36.036	29.9364	59.2787	25.1549
hsa-miR-338-3p	126.937	149.803	54.9461	87.0723	93.3941	63.497	77.8654	79.6289	70.3373	118.988	56.5544	103.503	81.5662	67.6179	95.2381	44.9046	76.3437	85.3079
hsa-miR-338-5p	1000.95	1479.52	1305.49	1388.75	1210.19	1108.5	1195.7	1112.44	572.85	1028.21	1545.41	1392.05	1100.46	1740.85	1072.5	1327.18	1136.17	1236.96
hsa-miR-339-3p	774.843	1538.43	1690.11	2214.28	1145.31	1674.56	1554.67	1202.32	922.361	1254.54	1110.19	1954.92	1650.36	1641.27	1441.44	1257.33	2048.71	1245.71
hsa-miR-339-5p	4399.15	7751.07	12122.9	7530.1	6721.42	9066.56	5449.26	5039.48	3875.08	5948.09	6941.44	9339.66	8430.55	7573.21	6163.88	6882.88	8193.93	6695.58
hsa-miR-33a-3p	21.1561	30.2973	18.0835	24.248	13.7633	16.212	13.1975	13.4029	30.4553	12.9335	2.45889	5.81475	27.8685	14.753	25.74	18.7103	17.0651	19.6864
hsa-miR-33a-5p	130.904	289.508	223.262	207.21	360.796	168.875	171.568	344.533	188.533	156.495	111.879	195.376	303.155	143.842	248.82	139.703	206.577	197.958
hsa-miR-340-3p	1576.13	6651.1	3874.74	4665.53	3623.69	3285.63	3798.25	4701.26	1934.64	3096.27	2846.16	3212.07	4369.91	4107.48	4682.97	3461.4	5577.58	2948.59
hsa-miR-340-5p	7915.04	52119.8	10167.1	27665.8	12902.1	18807.9	20398.1	21026	5600.88	13303.3	13152.6	17425.7	22069.1	19159.2	21057.1	15862.6	34890	11430.2
hsa-miR-342-3p	11531.4	10402.9	12386.5	21672.2	17587.6	8810.55	10738.8	19076.2	8906	11109.8	9499.91	12732	14543.9	11952.4	15402.8	10010	9366.93	7278.51
hsa-miR-342-5p	720.631	354.31	727.514	590.769	861.192	197.922	514.704	533.75	709.899	594.939	554.479	507.046	440.458	467.178	608.322	606.213	346.69	383.885
hsa-miR-345-5p	622.784	1551.9	1507.89	1414.1	815.969	1443.54	1216.81	1226.76	593.153	1191.17	967.572	1376.93	1084.83	1258.92	1230.37	1199.95	1306.82	881.515
hsa-miR-34a-5p	4138.67	246.587	358.888	309.713	248.723	1825.2	207.201	625.993	276.273	125.454	271.707	343.07	293.638	199.166	261.69	314.333	185.919	279.985
hsa-miR-3605-3p	306.764	198.616	140.495	261.217	232.994	120.239	308.822	201.043	247.268	256.082	355.309	191.887	196.439	303.666	171.6	271.923	262.263	148.742
hsa-miR-3605-5p	140.159	58.9115	105.024	72.744	158.278	35.126	85.784	120.626	240.742	125.454	102.044	111.643	102.638	88.518	127.842	102.283	66.4639	136.711
hsa-miR-361-3p	5406.71	6189.91	4294.84	7263.37	3971.71	4771.06	5725.09	4831.34	2708.35	5375.14	4653.44	7282.4	4546.64	6633.93	4531.1	5227.65	6799.08	3353.26
hsa-miR-361-5p	5295.64	9822.22	5808.98	7765.97	7101.88	6535.46	10191.1	9447.45	4334.81	8485.64	7863.52	10185.1	7514.97	11860.2	7874.73	6905.34	9743.26	8037.53
hsa-miR-3613-3p	78.0132	53.8619	175.967	59.5178	58.9857	83.0865	106.9	79.6289	51.484	78.8941	74.996	65.1252	81.5662	105.73	84.0841	86.0672	97.8996	61.2467
hsa-miR-3613-5p	2021.73	6995.32	4310.14	5144.98	1688.96	4242.82	3333.7	2332.1	1123.95	2897.09	3352.69	3283.01	2952.02	3207.55	2199.06	3508.8	5126.71	1765.22
hsa-miR-3615-3p	2294.12	2211.7	1717.24	2123.9	1943.58	2871.55	2027.14	2060.89	1326.26	2591.86	1464.27	2081.68	1538.2	2410.89	1384.81	2508.42	2228.34	1872.4
hsa-miR-3617-3p	46.279	51.3371	42.4267	19.8393	46.2055	2.702	56.7494	85.9361	53.6594	63.3739	49.1777	37.2144	58.4558	28.2766	45.474	19.9576	33.232	56.8719
hsa-miR-3617-5p	149.415	203.665	56.3371	114.627	99.2927	18.2385	249.433	295.652	108.769	150.028	231.135	148.858	188.282	95.8945	151.866	91.0567	143.706	64.5278
hsa-miR-362-3p	27.7674	79.9513	52.164	65.0287	25.5605	79.709	105.58	26.8058	45.683	32.3336	43.0305	44.1921	50.9789	55.3238	28.314	42.4099	69.1584	43.7476
hsa-miR-362-5p	827.734	872.731	703.866	957.795	638.029	962.588	911.949	892.474	431.45	1012.69	977.407	1350.19	823.139	1113.85	900.901	671.075	728.409	772.146
hsa-miR-3620-5p	100.492	50.4955	117.543	56.2112	156.312	30.3975	51.4704	196.313	186.357	54.3205	119.256	38.3774	161.773	124.171	128.7	62.3676	41.3154	172.803
hsa-miR-363-3p	2358.91	3063.4	2971.96	3207.35	1685.03	4275.92	3345.57	2540.24	1914.33	3173.87	2199.47	3802.85	4552.76	3926.76	2371.51	2260.2	3746.23	2087.86
hsa-miR-363-5p	230.073	39.5548	87.6355	87.0723	141.566	71.603	102.941	129.298	145.025	142.268	77.4549	141.88	103.997	70.0768	77.2201	129.725	37.7228	121.4
hsa-miR-365a-3p/365b-3p	62.1461	28.6141	163.447	33.0654	102.242	44.583	73.9062	56.7651	234.216	56.9072	30.7361	51.1698	70.6907	52.8649	54.912	48.6467	62.8713	75.4647
hsa-miR-3679-5p	167.927	173.368	139.104	249.093	185.805	128.345	155.731	134.029	101.518	212.109	349.162	194.213	138.663	197.936	144.144	227.018	156.28	142.18
hsa-miR-3682-3p	72.7242	20.1982	51.4685	38.5763	66.8505	24.9935	79.1852	52.0347	86.29	59.4939	43.0305	26.7479	48.9397	43.0296	50.622	41.1626	47.6026	80.9331
hsa-miR-3684	31.7342	11.7823	32.6894	15.4305	39.3238	14.1855	22.4358	28.3826	33.3558	28.4536	20.9005	25.5849	18.3524	46.7178	31.746	26.1944	10.7779	28.436
hsa-miR-3688-3p	33.0565	49.654	57.7282	62.8243	33.4252	51.338	35.6333	26.0173	50.0337	68.5473	38.1127	22.0961	55.0572	34.4237	49.764	31.1838	41.3154	29.5297
hsa-miR-369-3p	3505.31	33851.4	8705.83	1871.5	6584.77	15539.2	7808.98	1896.9	3754.7	3105.32	13499.3	6670.68	8116.52	3352.62	8135.56	9686.93	12120.7	7512.56
hsa-miR-369-5p	154.704	659.808	282.381	39.6785	170.076	425.565	289.026	31.5362	129.073	107.348	206.546	270.967	150.898	109.418	204.204	278.159	389.802	214.363
hsa-miR-3691-5p	47.6013	16.8318	31.9939	19.8393	29.4929	8.106	26.3951	36.2666	43.5076	32.3336	31.9655	18.6072	19.0321	29.506	28.314	24.947	19.7596	53.5908
hsa-miR-370-3p	2489.81	8999.15	4766.4	825.534	4078.86	5528.29	4950.39	1216.51	3159.38	2365.53	4445.67	4221.51	3393.16	1713.81	4568	4307.1	5225.5	3938.38
hsa-miR-370-5p	33.0565	108.565	77.8983	11.0218	49.1548	99.2985	58.0691	21.2869	43.5076	29.7469	59.0133	43.0292	59.1355	29.506	125.268	46.152	91.6125	52.4972
hsa-miR-371b-5p	14.5448	4.20796	67.4654	20.9414	42.2731	4.7285	31.6741	27.5942	42.7825	28.4536	11.065	8.14065	23.7902	23.3589	25.74	26.1944	19.7596	31.717
hsa-miR-374a-3p	444.279	3713.11	442.351	1949.76	634.097	1923.15	1164.02	1084.84	298.027	851.021	674.964	1151.32	1354.68	1091.72	786.787	878.135	2069.36	480.13
hsa-miR-374a-5p	4508.9	26346.9	3415.7	13811.4	3979.57	14350.3	9176.24	6943.48	2032.53	8355.01	7653.28	11377.1	9800.86	10388.6	6115.83	7701.15	19772.1	3736.05
hsa-miR-374b-3p	125.615	516.738	161.361	308.611	184.822	367.472	220.399	270.423	97.1669	116.401	196.711	279.108	320.827	237.277	245.388	128.477	362.857	149.836
hsa-miR-374b-5p	2704.02	17366.3	5882.01	9433.57	4223.38	11670.6	7032.96	5455.76	2056.46	6149.86	8636.84	11399.2	7693.06	9787.39	5796.65	7194.72	13064.7	4395.54
hsa-miR-375-3p	811.866	326.538	10847.3	591.871	1058.79	665.368	749.62	657.529	1693.9	690.646	704.471	790.806	933.933	416.772	634.062	661.096	543.388	297.484
hsa-miR-376a-3p/376b-3p	200.983	2267.25	801.935	130.057	487.615	1284.8	531.861	123.78	423.474	212.109	403.257	445.41	625.341	153.677	678.679	483.972	752.659	409.04
hsa-miR-376a-5p	60.8239	96.7831	43.8178	11.0218	41.29	56.742	30.3543	19.7101	26.8297	21.9869	47.9483	67.4511	53.0181	15.9824	37.752	34.9258	43.1117	47.0287
hsa-miR-376b-5p/376c-5p	22.4784	19.3566	25.7342	16.5327	15.7295	15.5365	31.6741	20.4985	22.4789	27.1602	6.14722	52.3328	13.5944	15.9824	19.734	17.4629	11.6761	17.4991
hsa-miR-376c-3p	416.511	2741.91	861.749	175.247	571.179	1298.99	1000.37	161.623	427.825	334.976	719.224	766.384	729.338	286.454	768.769	789.573	1395.74	550.126
hsa-miR-377-3p	10.5781	78.2681	23.6477	25.3502	10.8141	43.9075	54.1099	26.0173	38.4317	25.8669	19.6711	44.1921	31.9468	19.6707	16.302	24.947	66.4639	16.4054
hsa-miR-377-5p	179.827	208.715	151.623	33.0654	147.464	151.312	138.574	32.3246	114.57	82.7741	250.806	162.813	80.8865	60.2414	114.972	209.555	117.659	171.709
hsa-miR-378a-3p/378c/378d/378e	2889.13	3209.83	4982.01	4103.42	2906.03	4942.63	3049.95	3642.43	2744.6	3176.46	3491.62	2759.68	3864.2	4285.75	2972.11	3279.29	3234.28	3792.92
hsa-miR-378a-5p	43.6345	57.2283	162.752	51.8025	67.8336	89.8415	73.9062	62.284	99.3423	53.0272	46.7188	63.9623	93.1215	68.8473	69.4981	46.152	61.075	102.807
hsa-miR-379-3p	185.116	1184.12	434.7	54.0069	348.999	644.427	327.299	76.4752	234.216	108.641	383.586	213.983	319.468	164.742	334.62	209.555	462.553	289.828
hsa-miR-379-5p	3414.07	13178.5	4896.46	1136.35	5769.79	9335.41	7110.83	1568.92	4062.16	2819.49	5752.57	5508.9	4383.51	2452.69	5668.81	4895.85	6555.68	5584.39
hsa-miR-380-3p	48.9235	305.498	181.531	28.6567	88.4786	258.041	95.0222	15.7681	81.2142	67.254	100.814	47.681	71.3705	54.0943	76.3621	67.357	131.132	84.2142
hsa-miR-380-5p	27.7674	109.407	45.2088	5.51091	38.3407	100.65	38.2728	14.9797	34.8061	20.6935	39.3422	24.422	40.7831	12.2942	43.758	22.4523	54.7878	37.1855
hsa-miR-381-3p	220.817	1642.79	445.828	109.116	222.18	1074.05	554.296	105.646	182.007	228.922	320.885	445.41	358.891	211.46	355.212	396.658	622.426	301.859
hsa-miR-381-5p	25.1229	20.1982	24.3432	14.3284	18.6788	16.212	19.7963	22.8637	22.4789	34.9203	19.6711	17.4443	8.15662	17.2118	18.876	18.7103	7.18529	17.4991
hsa-miR-382-3p	602.95	4508.41	2449.62	450.792	1278.02	2427.75	1647.05	432.046	1173.25	611.752	1421.24	1288.55	1215.34	638.067	1687.69	1434.45	1982.24	1611.01
hsa-miR-382-5p	5222.92	7954.73	6499.64	1151.78	6137.47	5612.05	5833.31	1207.05	5679.19	3409.26	8634.38	4411.07	3137.58	2719.47	5205.49	8553.09	4153.1	7612.09
hsa-miR-3909-3p	47.6013	47.1292	98.7639	42.9851	52.1041	66.199	44.8716	59.1303	71.7875	67.254	45.4894	48.8439	59.1355	34.4237	51.48	38.6679	37.7228	67.8088
hsa-miR-3912-3p	11.9003	35.3469	22.2566	29.7589	12.7802	39.8545	29.0346	30.7478	14.5025	15.5201	17.2122	25.5849	32.6265	25.8178	28.314	31.1838	37.7228	21.8738
hsa-miR-3913-3p	21.1561	14.3071	14.6059	8.81745	7.86476	12.8345	5.27901	27.5942	5.80101	29.7469	11.065	8.14065	10.1958	13.5236	11.154	12.4735	12.5743	25.1549
hsa-miR-3913-5p	66.1129	69.0106	43.8178	100.298	58.0026	35.8015	79.1852	66.226	94.9916	97.0009	41.8011	108.154	59.8152	60.2414	131.274	103.53	70.9548	72.1836
hsa-miR-3920	26.4452	42.9212	25.0387	24.248	39.3238	29.0465	35.6333	28.3826	34.8061	37.507	36.8833	30.2367	43.502	54.0943	19.734	56.1308	33.232	42.6539
hsa-miR-3928-3p	400.644	138.863	200.31	235.867	319.506	199.948	252.073	272.788	261.771	261.256	190.564	226.775	235.183	248.342	288.288	174.629	198.494	292.015
hsa-miR-3939-3p	15.8671	9.25752	57.0326	18.7371	20.645	12.8345	21.1161	48.8811	41.3322	19.4002	13.5239	11.6295	31.9468	17.2118	25.74	12.4735	18.8614	24.0612
hsa-miR-3940-3p	124.292	92.5752	100.155	84.8679	109.124	87.815	98.9815	103.281	127.622	109.934	72.5372	219.798	92.4417	99.5828	95.2381	114.756	63.7695	112.65
hsa-miR-3942-5p	72.7242	20.1982	47.2954	26.4523	64.8843	51.338	39.5926	52.0347	82.6644	23.2802	12.2944	36.0515	85.6446	22.1295	53.196	38.6679	34.1301	112.65
hsa-miR-3944-5p	27.7674	7.57433	18.0835	13.2262	17.6957	11.4835	17.1568	7.88404	8.70152	25.8669	7.37666	11.6295	23.1104	17.2118	14.586	17.4629	6.28713	20.7801
hsa-miR-409-3p	25017.1	55326.3	32783.3	5074.44	32358.6	29476.1	34098.5	6257.57	34075.9	15128.3	32410.6	22982.2	19550.1	13120.3	28141.6	34883.4	26783.2	33719.6
hsa-miR-409-5p	1101.44	2665.32	1409.12	247.991	1093.2	1927.2	1529.59	218.388	1026.05	747.554	1305.67	1154.81	782.356	538.485	1056.2	1218.66	1270.9	1144
hsa-miR-410-3p	240.651	1373.48	452.088	91.481	266.419	741.699	469.832	181.333	287.875	209.522	419.24	457.04	373.845	169.66	406.692	316.827	682.603	330.295
hsa-miR-411-3p	506.425	3516.17	1640.73	153.203	909.363	2096.75	1032.05	260.173	928.887	403.524	983.555	740.799	905.385	382.349	1008.15	865.662	1492.74	953.698
hsa-miR-411-5p	663.774	3953.8	1181.69	200.597	1002.76	2579.73	1269.6	233.368	749.056	557.432	1214.69	1000.14	962.482	399.56	1108.54	894.351	1912.19	905.576
hsa-miR-412-3p	263.129	146.437	114.065	51.8025	66.8505	74.305	84.4642	88.3013	103.693	109.934	137.698	98.8508	55.0572	103.271	78.9361	109.767	74.5474	100.62
hsa-miR-412-5p	934.836	1375.16	893.743	132.262	967.366	209.405	893.473	175.026	627.234	301.349	1215.92	97.6878	543.095	291.372	887.173	740.927	106.881	160.773
hsa-miR-421	1614.48	4669.15	2564.38	3482.89	2625.85	4993.97	3007.72	2819.33	1435.75	3089.8	3459.65	3338.83	3194	4085.35	2723.29	2668.08	3598.93	2500.18
hsa-miR-423-3p	75719.1	122402	89715.8	125640	98142.4	111699	113445	118179	63030.2	89019.7	75963.6	93134.9	101481	119315	109695	95181.6	109656	90999.4
hsa-miR-423-5p	220377	92654.3	89161.5	135489	144263	90003.6	164074	121894	128096	154901	147739	135223	102728	145103	106015	140325	105438	129318
hsa-miR-424-3p	2948.64	672.432	1283.93	885.051	1023.4	2523.67	1009.61	1725.82	831.72	1076.06	1465.5	1973.53	1562.67	1395.39	659.803	1404.52	1086.78	1796.93
hsa-miR-424-5p	301.475	326.538	294.901	266.728	161.228	683.606	233.596	274.365	95.7167	195.295	157.369	412.847	322.187	175.807	124.41	187.103	378.126	206.708
hsa-miR-425-3p	1693.81	3303.25	2772.34	2487.62	2834.26	2777.66	2012.62	3140.21	1714.2	1916.74	2236.36	2456.15	2920.75	2478.5	2696.7	2241.49	2446.59	2277.06
hsa-miR-425-5p	44774.3	74198.2	52477	67852.5	47825.6	69862.2	53677	54832.7	31425.5	51880	46781.5	71545.9	55760.7	65504.6	48049.8	50043.7	68435.4	40282.8
hsa-miR-4286	1565.55	4186.92	4045.84	3118.07	2056.64	3155.94	1870.09	2154.71	1524.94	1421.39	2386.35	2373.58	2379.02	2494.49	2995.28	2520.9	2686.4	2379.87
hsa-miR-429	71.4019	80.7929	92.5042	38.5763	35.3914	72.954	50.1506	50.4579	63.8111	72.4273	30.7361	34.8885	52.3383	52.8649	54.912	67.357	69.1584	56.8719
hsa-miR-431-3p	66.1129	161.586	137.017	14.3284	148.447	141.855	80.5049	44.1506	111.669	58.2005	111.879	80.2436	69.3313	39.3413	138.996	99.7881	96.1033	173.897
hsa-miR-431-5p	1134.5	4163.36	2847.46	273.341	1747.94	2570.28	1230.01	350.052	1167.45	601.406	2451.51	1243.19	1184.75	606.102	1836.98	1853.56	1763.99	1799.12
hsa-miR-432-5p	19709.6	12200.6	10941.9	1400.87	14494.8	7194.08	16312.1	2187.03	16675	7498.82	26466.2	9112.88	5838.1	4465.24	8777.35	18146.5	10070.2	15065.6
hsa-miR-4326	107.103	196.933	193.355	410.011	310.658	264.121	424.961	155.316	152.277	434.564	254.495	248.871	174.008	188.101	229.944	359.237	361.061	143.273
hsa-miR-433-3p	3271.27	3293.15	2240.97	307.509	2706.46	1582.7	2925.89	471.466	2518.36	1220.92	3219.91	1988.65	1286.03	899.933	1735.74	2767.87	2063.97	2476.12
hsa-miR-433-5p	74.0465	132.13	94.5907	37.4742	106.174	91.868	47.5111	57.5535	101.518	55.6138	77.4549	89.5472	61.1747	50.4061	74.6461	53.6361	50.297	61.2467
hsa-miR-4422-3p	104.458	28.6141	54.9461	76.0505	65.8674	61.4705	35.6333	54.3999	53.6594	31.0403	33.195	52.3328	39.4237	43.0296	95.2381	49.8941	37.7228	43.7476
hsa-miR-4422-5p	10.5781	27.7725	35.4715	15.4305	20.645	36.477	9.23827	29.9594	26.8297	12.9335	8.6061	15.1184	13.5944	13.5236	12.87	22.4523	19.7596	18.5927
hsa-miR-4433a-5p	228.751	215.448	110.588	239.173	162.211	77.007	308.822	137.971	142.125	398.35	213.923	143.043	135.944	194.248	125.268	187.103	255.976	137.805
hsa-miR-4433b-3p	489.235	1024.22	2229.14	4643.49	1183.65	2578.38	6299.18	3545.45	722.951	4141.29	1665.9	859.42	1305.74	5089.79	4067.78	987.902	2789.69	497.629
hsa-miR-4433b-5p	63539.8	49363.6	20115.8	24436.5	57074.6	252.637	125499	36496	56599.7	99350.9	132667	49189.3	69051.3	77768	41243.2	64272.3	56396.5	40117.7
hsa-miR-4435-5p	68.7574	86.684	48.6864	54.0069	101.259	100.65	67.3074	50.4579	71.0624	45.2671	45.4894	67.4511	46.2209	73.765	66.0661	72.3464	37.7228	43.7476
hsa-miR-4436b-3p	74.0465	17.6734	31.9939	34.1676	41.29	18.2385	48.8309	30.7478	63.8111	78.8941	38.1127	25.5849	44.1817	25.8178	39.468	34.9258	36.8246	49.2161
hsa-miR-4446-3p	2608.82	1793.43	1354.87	2801.74	3790.82	1732.66	3825.96	3333.37	2355.21	3613.61	4703.85	1985.16	2098.97	2860.85	1819.82	2466.01	2475.33	5913.59
hsa-miR-4446-5p	23.8006	13.4655	9.04176	11.0218	13.7633	16.8875	14.5173	13.4029	17.403	18.1068	12.2944	17.4443	8.83634	9.83533	17.16	9.97881	21.5559	22.9675
hsa-miR-4449	119.003	16.8318	100.155	70.5396	111.09	27.6955	68.6272	115.107	116.02	113.814	108.191	83.7324	89.0431	95.8945	93.5221	78.5831	34.1301	249.362
hsa-miR-4473-3p	58.1794	60.5947	72.3341	56.2112	36.3745	54.7155	55.4296	27.5942	60.1855	124.161	36.8833	62.7993	43.502	60.2414	49.764	54.8835	53.8897	31.717
hsa-miR-4473-5p	27.7674	25.2478	52.164	7.71527	44.2393	36.477	27.7148	46.5159	55.8347	43.9737	25.8183	33.7256	43.502	23.3589	45.474	17.4629	28.7412	42.6539
hsa-miR-4477b-3p	31.7342	7.57433	11.1283	24.248	21.6281	2.702	32.9938	20.4985	38.4317	25.8669	17.2122	12.7925	16.993	23.3589	28.314	21.205	4.49081	26.2486
hsa-miR-4482-5p	44.9568	21.8814	22.2566	30.8611	40.3069	24.9935	36.9531	14.1913	42.0573	45.2671	28.2772	31.3997	38.744	27.0472	78.0781	21.205	31.4357	62.3404
hsa-miR-4485-3p	74.0465	20.1982	45.9043	17.6349	57.0195	31.073	69.9469	30.7478	70.3373	54.3205	44.26	29.0738	67.9719	35.6531	46.332	39.9152	56.5842	56.8719
hsa-miR-4498	66.1129	28.6141	30.6029	45.1894	21.6281	16.8875	38.2728	20.4985	39.1568	40.0937	28.2772	18.6072	27.8685	43.0296	22.308	29.9364	36.8246	16.4054
hsa-miR-4504-3p	39.6677	18.515	41.0357	16.5327	36.3745	22.2915	9.23827	43.3622	47.1332	34.9203	13.5239	6.9777	40.1034	18.4413	36.036	16.2156	28.7412	44.8413
hsa-miR-450a-1-3p	21.1561	9.25752	13.2149	26.4523	11.7971	31.7485	32.9938	29.9594	27.5548	29.7469	19.6711	36.0515	26.509	23.3589	11.154	19.9576	35.9265	24.0612
hsa-miR-450a-2-3p	60.8239	23.5646	34.776	20.9414	28.5098	50.6625	38.2728	44.9391	36.9814	20.6935	44.26	65.1252	42.1426	39.3413	42.9	19.9576	41.3154	73.2773
hsa-miR-450a-5p	282.963	290.349	315.766	297.589	242.825	681.58	182.126	437.564	129.798	214.695	248.348	417.499	484.639	263.095	175.032	254.46	282.921	391.541
hsa-miR-450b-5p	300.153	409.856	542.506	344.983	240.858	1051.75	252.073	428.104	149.376	182.362	221.3	358.189	494.155	288.913	170.742	217.039	451.775	430.914
hsa-miR-4511-5p	59.5016	47.1292	57.0326	56.2112	57.0195	44.583	46.1914	47.3043	64.5363	77.6007	61.4722	68.6141	72.0502	61.4708	53.196	63.6149	41.3154	69.9962
hsa-miR-451a	330596	284829	460413	264833	179625	368577	384386	215296	385081	760049	311015	327039	711304	394595	210083	360090	396590	244378
hsa-miR-452-5p	51.5681	1183.28	1101.01	777.038	647.86	2970.85	1117.83	481.715	205.936	566.485	1673.27	410.522	764.683	660.197	2499.36	2056.88	449.081	1088.22
hsa-miR-4521	46.279	24.4062	23.6477	60.62	22.6112	24.9935	47.5111	27.5942	45.683	64.6673	70.0783	17.4443	33.3062	54.0943	18.018	43.6573	33.232	52.4972
hsa-miR-4533-5p	153.382	26.0894	128.671	74.9483	139.6	74.9805	100.301	137.971	155.177	106.054	92.2082	74.4288	89.7229	74.9944	102.96	124.735	69.1584	136.711
hsa-miR-454-3p	6625.84	16658.5	10073.9	16275.9	13157.8	14240.9	12531.1	15434.6	6682.77	15637.8	23777.4	15718.4	15029.9	18077.3	15194.3	16634.7	16355.5	14405
hsa-miR-454-5p	156.026	642.135	481.3	434.259	358.83	528.917	336.537	392.625	217.538	331.096	387.275	325.626	391.518	376.202	417.846	391.668	578.416	288.734
hsa-miR-455-3p	15.8671	6.73274	13.2149	13.2262	23.5943	5.404	25.0753	14.9797	31.9056	20.6935	15.9828	6.9777	14.9538	14.753	15.444	8.73146	18.8614	19.6864
hsa-miR-4645-3p	39.6677	79.1097	61.2058	72.744	112.073	151.312	35.6333	97.7622	89.1906	87.9475	74.996	63.9623	84.9648	72.5356	78.0781	77.3358	41.3154	103.901
hsa-miR-4647-5p	70.0797	13.4655	20.8656	23.1458	47.1886	11.4835	32.9938	26.8058	47.1332	32.3336	35.6539	29.0738	19.7118	27.0472	32.604	24.947	23.3522	32.8107
hsa-miR-4654	30.4119	25.2478	15.997	31.9633	31.4591	18.2385	25.0753	18.1333	39.882	46.5604	60.2427	30.2367	28.5482	47.9473	47.19	32.4311	48.5007	49.2161
hsa-miR-4659a-3p/4659b-3p	91.2358	386.291	187.095	324.041	181.873	169.551	200.602	266.481	136.324	160.375	254.495	309.345	352.094	233.589	240.24	185.855	291.902	166.241
hsa-miR-4659a-5p/4659b-5p	108.425	89.2088	80.6803	74.9483	102.242	52.0135	81.8247	108.8	100.067	51.7338	78.6844	80.2436	107.396	92.2063	100.386	48.6467	85.3253	110.463
hsa-miR-4662a-3p	15.8671	7.57433	13.2149	6.61309	14.7464	6.755	6.59877	15.7681	23.9292	7.76007	13.5239	2.3259	16.993	11.0648	7.72201	14.9682	17.0651	10.9369
hsa-miR-4662a-5p	31.7342	202.824	113.37	105.809	80.6138	170.226	75.2259	193.947	74.688	124.161	39.3422	81.4065	167.891	84.8298	158.73	57.3782	161.669	146.555
hsa-miR-4665-5p	469.402	122.872	112.674	189.575	204.484	148.61	174.207	220.753	270.472	237.976	165.975	132.576	155.656	181.954	173.316	246.976	170.651	266.861
hsa-miR-4667-5p	50.2458	19.3566	59.8147	42.9851	60.9519	14.861	72.5864	52.8231	73.9629	67.254	43.0305	31.3997	54.3775	43.0296	51.48	29.9364	33.232	68.9025
hsa-miR-4676-3p	35.701	91.7336	180.14	83.7658	215.298	112.809	31.6741	160.835	119.646	82.7741	81.1433	54.6587	204.595	52.8649	100.386	56.1308	60.1768	203.426
hsa-miR-4676-5p	91.2358	28.6141	71.6386	31.9633	109.124	37.1525	35.6333	69.3796	102.968	75.014	70.0783	63.9623	72.7299	57.7826	72.0721	82.3252	31.4357	91.87
hsa-miR-4677-3p	34.3787	106.882	89.0266	123.444	107.157	126.319	81.8247	107.223	143.575	46.5604	39.3422	73.2659	125.068	77.4533	102.102	34.9258	89.8161	77.652
hsa-miR-4685-3p	120.325	81.6345	101.546	102.503	49.1548	52.689	93.7025	71.7448	134.874	137.095	120.485	89.5472	65.9327	127.859	44.616	124.735	89.8161	83.1205
hsa-miR-4687-5p	60.8239	33.6637	34.776	49.5982	37.3576	45.934	79.1852	51.2463	81.9393	81.4807	63.9311	46.518	38.744	29.506	44.616	63.6149	53.8897	62.3404
hsa-miR-4701-5p	34.3787	44.6044	49.3819	40.7807	51.121	34.4505	26.3951	48.0927	61.6357	32.3336	35.6539	26.7479	43.502	33.1943	83.2261	23.6997	26.9448	36.0918
hsa-miR-4707-3p	59.5016	32.8221	57.7282	23.1458	100.276	49.987	27.7148	52.8231	65.2614	43.9737	41.8011	20.9331	46.2209	28.2766	44.616	52.3888	39.5191	57.9656
hsa-miR-4708-3p	79.3355	27.7725	75.1162	28.6567	113.056	50.6625	52.7901	55.1883	113.12	58.2005	24.5889	61.6364	68.6516	38.1119	54.054	32.4311	38.6209	76.5584
hsa-miR-4709-5p	15.8671	4.20796	10.4328	5.51091	10.8141	6.755	3.95926	8.67245	23.204	14.2268	11.065	4.6518	12.9147	9.83533	12.012	11.2262	6.28713	4.37476
hsa-miR-4710	60.8239	16.8318	20.8656	29.7589	33.4252	5.404	21.1161	35.4782	52.9342	20.6935	56.5544	56.9846	25.1496	22.1295	35.178	56.1308	24.2504	29.5297
hsa-miR-4732-3p	473.368	49.654	195.441	143.284	204.484	116.862	283.747	148.22	474.958	513.458	317.196	147.695	279.364	296.289	138.996	359.237	158.975	286.547
hsa-miR-4732-5p	255.196	54.7035	274.73	170.838	272.317	71.603	226.998	198.678	466.981	331.096	265.56	90.7101	236.542	186.871	159.588	150.93	80.8345	300.765
hsa-miR-4738-3p	54.2126	63.1194	81.3759	216.028	109.124	41.881	108.22	77.2636	125.447	93.1209	99.5849	55.8216	69.3313	76.2238	105.534	139.703	44.9081	103.901
hsa-miR-4742-3p	50.2458	72.3769	55.6416	42.9851	52.1041	50.6625	65.9877	47.3043	44.9578	71.134	84.8316	68.6141	67.2921	51.6355	58.344	48.6467	61.075	56.8719
hsa-miR-4742-5p	91.2358	114.457	56.3371	119.036	82.58	108.08	109.54	112.742	39.882	109.934	99.5849	93.036	102.638	149.989	107.25	88.5619	88.918	104.994
hsa-miR-4743-5p	72.7242	19.3566	67.4654	55.1091	75.6984	24.318	76.5457	55.1883	108.769	59.4939	31.9655	19.7702	72.7299	33.1943	61.776	43.6573	44.0099	72.1836
hsa-miR-4746-5p	71.4019	41.238	61.2058	45.1894	62.9181	37.828	59.3889	37.8434	78.3137	43.9737	50.4072	54.6587	40.1034	45.4884	49.764	49.8941	42.2136	73.2773
hsa-miR-4748-5p	101.814	13.4655	49.3819	31.9633	72.7491	10.1325	67.3074	55.1883	97.1669	71.134	72.5372	11.6295	50.9789	52.8649	84.0841	51.1414	27.843	75.4647
hsa-miR-4750-5p	125.615	59.7531	89.7221	113.525	157.295	79.0335	139.894	116.684	134.148	117.694	103.273	87.2213	101.278	138.924	114.114	120.993	79.9364	135.618
hsa-miR-4753-5p	44.9568	18.515	31.9939	19.8393	39.3238	27.02	62.0284	26.0173	37.7066	45.2671	33.195	20.9331	31.2671	23.3589	30.888	33.6785	32.3338	30.6233
hsa-miR-4755-5p	15.8671	24.4062	30.6029	25.3502	24.5774	19.5895	25.0753	27.5942	29.7302	27.1602	18.4416	23.259	23.7902	24.5883	20.592	46.152	15.2687	25.1549
hsa-miR-4772-3p	30.4119	15.1487	141.191	29.7589	57.0195	29.0465	21.1161	70.9564	65.9865	38.8004	18.4416	23.259	45.5412	25.8178	38.61	22.4523	25.1485	40.4666
hsa-miR-4774-5p	30.4119	8.41592	31.9939	20.9414	21.6281	4.053	21.1161	22.8637	34.0809	24.5736	19.6711	11.6295	16.993	14.753	28.314	23.6997	13.4724	19.6864
hsa-miR-4779-3p	25.1229	21.0398	15.997	14.3284	32.4422	5.404	19.7963	14.9797	16.6779	15.5201	2.45889	16.2813	14.9538	11.0648	19.734	17.4629	7.18529	15.3117
hsa-miR-4787-3p	25.1229	12.6239	22.2566	16.5327	26.5436	13.51	23.7556	25.2289	34.0809	50.4405	18.4416	19.7702	8.83634	20.9001	19.734	19.9576	14.3706	25.1549
hsa-miR-4799-5p	55.5348	30.2973	53.555	14.3284	61.935	29.0465	11.8778	51.2463	66.7116	47.8538	33.195	25.5849	48.9397	33.1943	59.202	39.9152	33.232	52.4972
hsa-miR-4804-5p	111.07	33.6637	70.9431	76.0505	97.3265	53.3645	80.5049	70.9564	136.324	89.2408	82.3727	59.3105	63.2138	72.5356	55.77	73.5937	49.3989	96.2448
hsa-miR-483-3p	314.697	35.3469	77.8983	137.773	137.633	58.7685	220.399	110.377	450.304	284.536	313.508	90.7101	59.1355	103.271	122.694	192.092	111.372	161.866
hsa-miR-483-5p	852.856	33.6637	1014.07	238.071	356.864	80.3845	270.549	124.568	1388.62	584.592	488.089	187.235	106.716	228.672	96.0961	441.562	202.984	238.425
hsa-miR-484	55606.2	84699.5	65147.3	67681.6	76709	74964.3	54036	64762.7	50988	55488.4	77789.3	67838.4	65717.2	86001.4	63994.8	81422.1	64243.7	66217.5
hsa-miR-485-3p	5758.43	10939	4274.67	1411.89	6665.39	5118.94	8322.36	1178.66	9568.77	5567.85	12794.8	6609.05	3350.33	3166.98	5928.78	9429.98	7582.28	7204.14
hsa-miR-485-5p	2268.99	2034.97	1024.5	251.297	1400.91	1455.7	1911	352.417	1588.03	751.434	1581.06	1442.06	721.182	893.786	1108.54	1451.92	1217.01	1576.01
hsa-miR-486-3p	6604.68	1798.48	3371.19	2683.81	3183.26	2497.32	4384.22	2966.77	5418.87	5090.61	4309.2	2411.96	3616.78	3893.56	2198.2	3416.5	1875.36	3803.86
hsa-miR-486-5p	935486	249298	508213	361865	381548	327252	582837	341177	751657	775063	686595	296349	483138	570251	223367	507117	272786	454521
hsa-miR-487a-3p	46.279	334.112	116.152	19.8393	116.005	189.816	91.063	50.4579	102.243	40.0937	121.715	118.621	82.246	54.0943	173.316	77.3358	141.91	62.3404
hsa-miR-487a-5p	268.418	398.073	230.217	44.0872	226.112	274.253	246.794	52.8231	219.713	137.095	379.898	219.798	154.976	118.024	204.204	306.848	226.337	302.952
hsa-miR-487b-3p	4802.44	26466.4	12469.3	1804.27	8870.47	17092.2	9429.64	2282.43	7434	3711.9	10844.9	8461.63	7340.28	3995.6	10205.1	8109.03	12607.5	9921.96
hsa-miR-487b-5p	64.7906	131.288	83.4624	24.248	131.735	84.4375	68.6272	44.9391	96.4418	46.5604	114.338	96.5249	118.271	36.8825	69.4981	69.8517	79.9364	82.0268
hsa-miR-490-3p	684.93	78.2681	70.9431	47.3938	51.121	911.925	112.179	110.377	86.29	84.0674	59.0133	52.3328	62.5341	54.0943	96.0961	63.6149	87.1217	45.935
hsa-miR-491-3p	19.8339	21.0398	12.5194	11.0218	7.86476	13.51	3.95926	26.0173	9.42664	19.4002	12.2944	12.7925	9.51606	11.0648	7.72201	13.7209	15.2687	15.3117
hsa-miR-491-5p	284.285	373.667	205.874	398.99	232.011	380.307	355.014	306.689	212.462	353.083	336.867	379.122	251.496	382.349	267.696	367.969	343.996	259.205
hsa-miR-493-3p	741.787	2892.55	1126.05	242.48	1156.12	1764.41	1084.84	234.156	826.644	616.926	1571.23	1424.61	991.03	593.808	1440.58	1362.11	1489.15	1387.89
hsa-miR-493-5p	4169.08	23722.8	9242.77	1565.1	8722.02	15058.9	7762.79	1996.24	5893.83	3722.25	14824.6	8231.36	7329.41	4204.61	9121.41	10702.3	10733	10278.5
hsa-miR-494-3p	3949.58	12563.3	6364.01	1026.13	5317.56	10120.3	7548.99	1388.38	4990.32	3713.19	6214.84	5614.73	4482.06	2874.38	5425.14	5665.47	8044.83	6232.94
hsa-miR-494-5p	25.1229	20.1982	15.3014	13.2262	17.6957	14.861	34.3136	13.4029	18.8533	14.2268	19.6711	10.4666	11.5552	11.0648	18.876	9.97881	12.5743	12.0306
hsa-miR-495-3p	2179.08	11119.1	4058.36	900.482	3339.58	5508.7	4388.18	633.877	2486.46	2644.89	7229.13	5857.78	3038.34	1980.59	3773.49	4973.19	7084.7	3314.98
hsa-miR-496	68.7574	388.816	217.698	28.6567	141.566	296.545	168.928	27.5942	87.0152	64.6673	173.352	88.3842	108.755	63.9297	145.86	114.756	221.846	153.117
hsa-miR-497-5p	40.99	104.357	105.024	116.831	60.9519	473.526	76.5457	89.0897	49.3086	75.014	105.732	108.154	85.6446	118.024	63.492	149.682	157.178	78.7457
hsa-miR-499a-5p	25.1229	131.288	50.773	89.2767	61.935	104.027	44.8716	63.0724	62.3609	76.3074	46.7188	67.4511	70.011	44.259	84.9421	39.9152	101.492	41.5603
hsa-miR-5004-5p	17.1894	9.25752	12.5194	6.61309	13.7633	6.755	7.91852	16.5565	18.8533	25.8669	6.14722	5.81475	10.8755	11.0648	20.592	11.2262	6.28713	16.4054
hsa-miR-500a-3p/502-3p	1564.23	2026.55	2839.81	2001.56	1695.84	3420.73	1922.88	2133.42	1326.26	1901.22	1872.44	2025.86	2267.54	2619.89	2063.49	1656.48	2033.44	1971.92
hsa-miR-500a-5p/500b-5p	63.4684	31.1389	55.6416	160.918	26.5436	47.9605	50.1506	40.2086	39.1568	82.7741	55.3249	53.4957	48.9397	68.8473	40.326	56.1308	49.3989	36.0918
hsa-miR-501-3p	2049.5	1046.1	2069.87	1460.39	1077.47	2343.31	1665.53	1499.55	1284.2	1460.19	1176.58	1574.63	1406.34	1836.75	1450.88	1147.56	1242.16	1592.41
hsa-miR-501-5p	132.226	99.3079	177.358	150.999	107.157	111.458	114.819	108.8	95.7167	91.8275	163.516	172.117	158.374	142.612	179.322	87.3146	55.686	168.428
hsa-miR-5010-5p	657.162	148.12	222.566	265.626	299.844	158.067	304.863	184.487	321.956	342.736	387.275	224.449	186.923	238.507	244.53	301.859	135.622	261.392
hsa-miR-502-5p	26.4452	34.5053	69.552	30.8611	35.3914	33.775	46.1914	40.997	46.4081	37.507	67.6194	54.6587	44.1817	25.8178	36.036	26.1944	31.4357	48.1224
hsa-miR-503-5p	2194.95	1708.43	2195.06	1641.15	1683.06	4879.81	1524.31	3551.76	959.342	1545.55	1930.23	2843.41	2973.09	2011.33	1391.68	1475.62	1949.91	2950.78
hsa-miR-504-5p	117.681	97.6247	98.7639	61.7221	93.3941	63.497	104.261	126.145	78.3137	89.2408	95.8966	165.139	63.2138	67.6179	62.634	59.8729	83.529	94.0574
hsa-miR-505-3p	3931.07	9921.53	4363.69	8923.26	5864.16	7614.91	6221.32	6502.76	3229.71	6738.33	8537.25	10392.1	6835.25	8980.89	6033.46	7603.85	8310.69	5373.3
hsa-miR-505-5p	650.551	398.915	360.279	515.821	532.838	351.26	509.425	390.26	412.597	603.992	576.609	644.275	390.838	517.584	406.692	596.234	463.451	417.79
hsa-miR-508-3p	71.4019	11.7823	66.7699	28.6567	77.6645	39.8545	25.0753	67.0144	94.2664	53.0272	45.4894	30.2367	55.7369	19.6707	49.764	26.1944	20.6577	84.2142
hsa-miR-509-3p	99.1694	25.2478	57.0326	27.5545	80.6138	39.179	63.3482	63.8608	106.594	102.174	61.4722	22.0961	50.9789	39.3413	56.628	38.6679	76.3437	53.5908
hsa-miR-5094-5p	33.0565	33.6637	50.0774	36.372	22.6112	56.742	50.1506	34.6898	55.8347	56.9072	22.13	23.259	34.6657	44.259	60.918	91.0567	24.2504	30.6233
hsa-miR-511-5p	6.61129	10.0991	77.2027	28.6567	18.6788	35.8015	9.23827	22.0753	33.3558	16.8135	15.9828	18.6072	17.6727	17.2118	27.456	8.73146	13.4724	24.0612
hsa-miR-5187-5p	264.452	58.0699	148.841	160.918	231.027	62.146	168.928	194.736	322.681	259.962	309.82	84.8954	133.225	292.601	185.328	137.209	85.3253	258.111
hsa-miR-5189-3p	178.505	184.309	129.367	154.305	181.873	112.133	134.615	151.374	108.769	173.308	189.334	181.42	87.6837	347.925	127.842	89.8093	130.233	204.52
hsa-miR-5189-5p	93.8803	149.803	121.716	162.021	207.433	105.378	104.261	186.852	168.229	150.028	195.481	162.813	153.616	184.413	110.682	194.587	125.743	235.144
hsa-miR-5193-3p	186.438	295.399	232.304	320.735	206.45	247.909	289.026	222.33	189.258	350.497	399.569	379.122	240.62	279.078	189.618	305.601	296.393	203.426
hsa-miR-532-3p	117.681	140.546	269.166	177.451	151.397	230.346	114.819	161.623	153.727	146.148	174.581	176.768	173.328	239.736	156.156	178.371	148.197	160.773
hsa-miR-532-5p	4284.12	5680.75	7140.9	5677.34	3954.01	8227.59	4851.41	5544.06	3421.15	4296.49	5355.46	5112.33	5908.79	6905.63	4860.57	3785.71	4931.8	4738.96
hsa-miR-539-3p	85.9468	594.164	86.94	34.1676	115.022	337.075	195.323	40.997	76.1383	71.134	170.893	170.954	127.107	49.1767	127.842	122.24	307.171	100.62
hsa-miR-539-5p	806.577	951.841	437.482	112.422	586.908	741.024	712.667	156.892	447.403	346.617	1235.59	579.149	357.532	231.13	436.722	826.994	533.508	609.186
hsa-miR-541-3p	38.3455	20.1982	32.6894	8.81745	32.4422	29.0465	11.8778	25.2289	46.4081	51.7338	33.195	15.1184	25.8293	15.9824	20.592	97.2934	17.0651	40.4666
hsa-miR-542-3p	503.78	378.717	195.441	374.742	187.771	861.263	241.515	337.437	92.0911	200.469	141.386	530.305	415.308	253.26	175.032	208.308	427.525	261.392
hsa-miR-543	5554.81	20300.9	9310.23	1760.18	12264.1	10831.6	11641.5	1722.66	11563.6	6549.5	14088.2	9885.08	6964.4	4882.01	12008.6	11812.4	12825.7	9457.14
hsa-miR-545-5p	42.3123	21.8814	66.0744	26.4523	48.1717	10.1325	25.0753	60.7071	60.1855	19.4002	23.3594	22.0961	70.6907	14.753	38.61	8.73146	18.8614	47.0287
hsa-miR-548a-3p	33.0565	151.487	37.5581	49.5982	21.6281	139.829	52.7901	71.7448	12.3271	43.9737	39.3422	159.324	59.1355	59.012	36.036	48.6467	82.6309	26.2486
hsa-miR-548a-5p	23.8006	27.7725	7.65072	17.6349	11.7971	33.775	18.4765	11.0377	18.8533	25.8669	18.4416	36.0515	9.51606	41.8002	14.586	16.2156	28.7412	21.8738
hsa-miR-548aa/548ap-3p/548t-3p	52.8903	138.863	93.1997	114.627	61.935	141.18	67.3074	75.6868	36.2563	76.3074	59.0133	106.991	102.638	103.271	62.634	74.8411	155.382	55.7782
hsa-miR-548ab/548n	62.1461	89.2088	50.773	73.8461	61.935	102.676	65.9877	74.8984	78.3137	72.4273	67.6194	94.199	79.5271	49.1767	240.24	72.3464	114.965	73.2773
hsa-miR-548ad-5p/548ae-5p/548ay-5p/548b-5p/548d-5p	374.199	625.303	340.109	623.835	362.762	551.884	360.293	372.915	523.541	482.418	489.318	515.187	470.365	409.396	406.692	464.015	524.526	355.45
hsa-miR-548ah-3p/548am-3p	14.5448	11.7823	6.25968	12.124	12.7802	17.563	9.23827	12.6145	21.7538	10.3468	11.065	13.9554	15.6335	9.83533	11.154	12.4735	12.5743	5.46845
hsa-miR-548am-5p/548au-5p/548c-5p/548o-5p	144.126	452.777	153.014	411.114	173.025	566.745	212.48	254.655	111.669	225.042	204.088	484.95	301.795	204.083	226.512	158.414	397.886	181.553
hsa-miR-548ap-5p/548j-5p	1742.74	1854.03	2060.83	1993.85	1777.44	2415.59	1777.71	1963.92	907.133	1253.25	3453.51	2628.27	1381.19	1956	2063.49	2326.31	3016.03	1862.56
hsa-miR-548as-5p	40.99	14.3071	34.0805	29.7589	32.4422	25.669	42.2321	30.7478	47.8583	47.8538	25.8183	18.6072	19.0321	20.9001	49.764	28.6891	28.7412	20.7801
hsa-miR-548at-5p	124.292	58.9115	117.543	105.809	138.616	78.358	88.4235	189.217	139.224	80.1874	74.996	66.2882	108.755	106.959	135.564	81.0778	79.0382	149.836
hsa-miR-548av-5p/548k	255.196	455.301	205.178	477.244	249.706	370.85	261.311	256.231	144.3	280.656	199.17	302.367	318.108	376.202	241.098	357.99	405.969	205.614
hsa-miR-548aw	9.25581	5.04955	6.25968	2.20436	13.7633	10.808	13.1975	5.51883	15.9528	7.76007	9.83555	10.4666	6.79719	3.68825	14.586	13.7209	5.38897	12.0306
hsa-miR-548ax	51.5681	270.993	68.8565	181.86	105.191	183.736	126.696	155.316	34.0809	99.5876	161.057	204.679	180.125	180.724	134.706	155.919	172.447	91.87
hsa-miR-548ay-3p	35.701	33.6637	44.5133	25.3502	50.1379	55.391	22.4358	38.6318	91.3659	50.4405	12.2944	39.5403	38.0642	38.1119	48.906	22.4523	35.9265	52.4972
hsa-miR-548bc	46.279	59.7531	24.3432	61.7221	21.6281	24.318	18.4765	33.9014	17.403	20.6935	23.3594	29.0738	48.9397	13.5236	29.172	26.1944	42.2136	17.4991
hsa-miR-548e-3p	245.94	676.64	362.366	578.645	283.132	576.202	406.484	421.008	234.941	314.283	194.252	447.736	483.96	315.96	432.432	336.785	529.017	273.423
hsa-miR-548e-5p	6.61129	13.4655	9.73728	5.51091	9.83096	8.7815	5.27901	11.0377	21.7538	15.5201	12.2944	22.0961	16.3132	9.83533	9.43801	14.9682	9.87978	8.74953
hsa-miR-548h-3p/548z	26.4452	86.684	59.1192	65.0287	19.6619	88.4905	38.2728	48.8811	49.3086	29.7469	76.2255	80.2436	69.3313	43.0296	35.178	42.4099	79.9364	53.5908
hsa-miR-548l	260.485	193.566	255.256	206.108	280.182	218.862	175.527	227.06	319.056	256.082	229.906	203.516	264.411	211.46	253.968	213.297	208.373	249.362
hsa-miR-548o-3p	30.4119	83.3176	40.3402	74.9483	36.3745	79.709	43.5519	26.8058	15.2277	23.2802	38.1127	46.518	52.3383	43.0296	45.474	56.1308	67.3621	30.6233
hsa-miR-548p	3.96677	26.0894	9.04176	17.6349	13.7633	20.9405	26.3951	17.3449	5.80101	12.9335	12.2944	11.6295	12.9147	12.2942	11.154	9.97881	14.3706	15.3117
hsa-miR-548q	149.415	100.149	108.501	109.116	99.2927	101.325	147.812	138.759	174.03	156.495	174.581	97.6878	140.702	105.73	85.8001	128.477	126.641	124.681
hsa-miR-548s	15.8671	15.1487	12.5194	12.124	14.7464	13.51	3.95926	8.67245	5.80101	15.5201	14.7533	10.4666	13.5944	4.91767	13.728	14.9682	6.28713	9.84322
hsa-miR-550a-3-5p/550a-5p/550b-2-5p	524.936	233.121	475.736	305.304	409.951	355.313	373.49	425.738	545.295	500.525	349.162	298.878	379.283	447.508	368.082	551.329	289.208	521.691
hsa-miR-550a-3p	67.4352	28.6141	77.2027	26.4523	50.1379	45.934	43.5519	35.4782	61.6357	38.8004	30.7361	26.7479	44.1817	55.3238	48.906	69.8517	32.3338	53.5908
hsa-miR-550b-3p	31.7342	11.7823	11.1283	12.124	18.6788	26.3445	11.8778	18.1333	14.5025	23.2802	9.83555	12.7925	8.15662	12.2942	10.296	11.2262	8.08345	13.1243
hsa-miR-552-3p	39.6677	57.2283	36.8626	40.7807	56.0364	51.338	48.8309	68.5912	61.6357	29.7469	63.9311	55.8216	67.9719	44.259	42.042	39.9152	47.6026	65.6214
hsa-miR-552-5p	47.6013	32.8221	28.5163	27.5545	35.3914	27.02	43.5519	30.7478	50.0337	45.2671	41.8011	41.8662	25.1496	31.9648	24.024	51.1414	36.8246	33.9044
hsa-miR-556-3p	71.4019	142.229	60.5102	96.9919	45.2224	130.372	110.859	67.0144	61.6357	85.3608	77.4549	79.0806	76.1285	98.3533	71.2141	63.6149	132.03	51.4035
hsa-miR-556-5p	458.824	327.379	80.6803	398.99	92.411	346.532	266.59	177.391	94.9916	371.19	236.053	317.485	193.72	351.613	164.736	364.227	432.016	161.866
hsa-miR-5581-3p	17.1894	21.0398	22.9522	23.1458	25.5605	22.2915	15.837	26.0173	23.204	32.3336	7.37666	15.1184	24.4699	20.9001	23.166	19.9576	17.9632	18.5927
hsa-miR-5582-3p	29.0897	18.515	24.3432	9.91963	34.4083	22.2915	23.7556	22.8637	36.9814	29.7469	15.9828	11.6295	20.3916	13.5236	28.314	26.1944	17.9632	27.3423
hsa-miR-5583-3p	47.6013	21.8814	55.6416	27.5545	81.5969	14.861	29.0346	55.1883	69.6121	25.8669	30.7361	22.0961	41.4628	14.753	31.746	38.6679	11.6761	71.0899
hsa-miR-5584-5p	197.016	58.9115	73.0296	80.4592	100.276	62.8215	135.935	86.7245	137.774	150.028	125.403	65.1252	94.4809	99.5828	75.5041	155.919	106.881	91.87
hsa-miR-5586-3p	34.3787	17.6734	63.2923	20.9414	50.1379	10.1325	18.4765	64.6492	60.1855	34.9203	14.7533	22.0961	67.9719	22.1295	31.746	39.9152	24.2504	48.1224
hsa-miR-5588-3p	27.7674	7.57433	33.385	15.4305	26.5436	6.755	23.7556	34.6898	41.3322	28.4536	8.6061	18.6072	20.3916	24.5883	27.456	22.4523	22.454	41.5603
hsa-miR-5683	25.1229	10.0991	27.8208	17.6349	21.6281	35.8015	22.4358	39.4202	31.9056	12.9335	17.2122	18.6072	19.7118	18.4413	17.16	12.4735	13.4724	25.1549
hsa-miR-5697-5p	38.3455	12.6239	45.2088	19.8393	33.4252	14.1855	32.9938	38.6318	56.5599	33.627	14.7533	27.9108	25.1496	25.8178	30.888	52.3888	16.1669	32.8107
hsa-miR-5698	44.9568	17.6734	14.6059	24.248	32.4422	21.616	46.1914	17.3449	40.6071	36.2137	29.5066	18.6072	25.8293	20.9001	27.456	21.205	46.7044	41.5603
hsa-miR-574-3p	4514.19	7044.97	6535.8	5197.89	5325.43	4940.61	5601.03	4395.35	4060.71	4996.19	6362.37	7211.46	4336.61	4926.27	4320.03	4903.34	5004.56	4504.91
hsa-miR-574-5p	2558.57	2827.75	1863.3	2857.96	3101.67	2139.31	2603.87	2043.54	1719.27	2466.41	5082.52	3567.93	1685.7	2346.96	2137.28	3184.49	1618.49	1975.21
hsa-miR-576-3p	338.498	392.182	390.187	502.595	405.035	382.333	340.496	469.889	420.573	433.271	400.799	545.424	461.529	354.072	433.29	343.022	413.154	372.949
hsa-miR-576-5p	170.571	385.449	371.408	268.932	168.109	347.207	195.323	242.04	190.708	231.509	177.04	281.434	288.88	242.195	258.258	254.46	249.689	167.335
hsa-miR-579-3p	95.2026	59.7531	52.164	63.9265	54.0703	79.0335	32.9938	57.5535	35.5312	54.3205	28.2772	84.8954	72.0502	31.9648	75.5041	28.6891	44.9081	49.2161
hsa-miR-579-5p	13.2226	6.73274	19.4746	8.81745	25.5605	13.51	7.91852	22.0753	14.5025	20.6935	11.065	15.1184	17.6727	4.91767	11.154	17.4629	11.6761	25.1549
hsa-miR-580-3p	43.6345	33.6637	25.7342	34.1676	69.7998	27.6955	39.5926	51.2463	60.9106	53.0272	22.13	25.5849	44.8614	29.506	50.622	29.9364	32.3338	41.5603
hsa-miR-581-5p	25.1229	26.0894	27.1253	37.4742	34.4083	33.0995	21.1161	29.171	41.3322	20.6935	15.9828	10.4666	31.2671	11.0648	40.326	7.48411	26.0467	54.6845
hsa-miR-582-3p	54.2126	26.0894	89.7221	30.8611	53.0872	114.16	38.2728	44.9391	63.8111	29.7469	39.3422	23.259	42.8223	38.1119	44.616	42.4099	28.7412	48.1224
hsa-miR-582-5p	19.8339	7.57433	40.3402	15.4305	14.7464	40.53	14.5173	11.8261	10.8769	21.9869	6.14722	15.1184	9.51606	3.68825	7.72201	17.4629	12.5743	8.74953
hsa-miR-584-5p	17350.7	54687.5	25652.9	37460.9	55204.7	45339.6	32789.3	64441	24969	46319.9	43624.3	58897.6	37143.9	45998.6	38181	49309	56125.2	45658.3
hsa-miR-589-3p	88.5913	125.397	134.931	108.014	133.701	135.776	121.417	137.182	116.02	104.761	113.109	146.532	116.912	134.006	120.978	94.7987	112.27	157.491
hsa-miR-589-5p	288.252	714.512	947.298	713.111	647.86	1011.9	397.246	791.558	592.428	472.071	411.864	608.223	662.726	574.138	687.259	472.746	611.648	639.809
hsa-miR-590-3p	206.272	1830.46	384.623	774.833	456.156	1081.48	453.995	512.463	216.813	359.55	548.332	615.201	723.221	468.408	525.954	560.061	974.505	313.889
hsa-miR-590-5p	9.25581	14.3071	11.8238	17.6349	14.7464	8.7815	18.4765	8.67245	22.4789	10.3468	11.065	4.6518	9.51606	2.45883	12.87	14.9682	17.0651	10.9369
hsa-miR-597-3p	47.6013	28.6141	33.385	33.0654	24.5774	20.265	31.6741	39.4202	45.683	38.8004	23.3594	13.9554	33.3062	24.5883	41.184	14.9682	24.2504	38.2792
hsa-miR-598-3p	321.309	911.445	726.819	553.295	602.638	1417.2	391.967	640.184	290.776	274.189	290.149	764.058	527.462	363.907	833.119	497.693	652.963	411.228
hsa-miR-605-3p	136.193	300.448	86.94	162.021	164.177	307.353	205.882	193.947	92.0911	168.135	110.65	205.842	162.453	137.695	214.5	97.2934	262.263	172.803
hsa-miR-605-5p	75.3687	105.199	34.776	61.7221	43.2562	43.9075	42.2321	46.5159	58.0101	58.2005	70.0783	66.2882	38.0642	103.271	24.882	81.0778	32.3338	82.0268
hsa-miR-616-3p	193.05	66.4858	149.537	149.897	187.771	102.001	192.684	94.6085	145.025	157.788	132.78	144.206	114.872	156.136	111.54	253.212	176.938	129.056
hsa-miR-616-5p	56.8571	121.189	84.1579	122.342	69.7998	151.312	73.9062	83.5709	90.6408	80.1874	76.2255	90.7101	96.5201	82.3709	87.5161	79.8305	102.39	78.7457
hsa-miR-618-5p	29.0897	15.9903	41.0357	22.0436	15.7295	15.5365	23.7556	29.9594	27.5548	20.6935	17.2122	29.0738	18.3524	22.1295	19.734	24.947	15.2687	29.5297
hsa-miR-624-5p	50.2458	69.8522	69.552	37.4742	44.2393	72.2785	19.7963	53.6115	95.7167	60.7872	62.7016	53.4957	87.6837	40.5708	59.202	61.1202	73.6492	45.935
hsa-miR-625-3p	3863.64	10288.5	2816.16	7785.81	8392.69	14605.7	3707.19	6995.51	2529.24	3435.12	4748.11	19994.6	6699.31	10317.3	7011.58	3281.78	4584.22	3172.8
hsa-miR-625-5p	109.747	223.022	144.668	186.269	181.873	304.651	134.615	163.988	144.3	89.2408	106.962	497.743	188.962	195.477	168.168	129.725	106.881	130.149
hsa-miR-627-3p	50.2458	54.7035	43.1222	33.0654	44.2393	60.1195	18.4765	49.6695	55.8347	64.6673	36.8833	40.7033	30.5873	19.6707	47.19	26.1944	43.1117	45.935
hsa-miR-627-5p	37.0232	21.0398	32.6894	30.8611	29.4929	18.2385	47.5111	27.5942	42.7825	14.2268	22.13	15.1184	29.2279	22.1295	30.03	26.1944	26.0467	34.9981
hsa-miR-628-3p	2333.79	2864.78	2251.4	2986.91	3042.68	2154.85	3176.65	3955.43	2314.6	2836.31	3104.34	2265.43	3272.17	3004.69	2837.41	2544.6	2822.92	3460.44
hsa-miR-628-5p	128.259	507.48	169.707	349.391	165.16	520.135	245.474	247.559	92.0911	213.402	162.287	317.485	310.631	283.995	259.974	236.997	441.895	196.864
hsa-miR-629-3p	62.1461	61.4362	88.3311	44.0872	81.5969	47.285	55.4296	59.9187	126.897	72.4273	51.6366	63.9623	70.6907	51.6355	70.3561	63.6149	35.9265	69.9962
hsa-miR-629-5p	3964.13	2387.6	2597.77	2291.43	2398.75	2410.18	2524.69	2458.25	2101.42	2506.5	3186.72	2463.13	2315.12	3103.05	2205.92	2832.73	1631.06	2937.65
hsa-miR-636-3p	63.4684	26.931	68.161	36.372	46.2055	28.371	21.1161	41.7854	70.3373	55.6138	39.3422	27.9108	72.0502	50.4061	45.474	37.4205	21.5559	71.0899
hsa-miR-641	223.462	346.736	185.704	273.341	215.298	347.207	191.364	243.617	226.239	206.935	179.499	326.789	244.699	175.807	235.95	258.202	240.707	174.991
hsa-miR-642a-3p/642b-3p	33.0565	15.9903	151.623	17.6349	71.766	21.616	34.3136	48.8811	102.243	36.2137	54.0955	31.3997	44.1817	33.1943	48.906	59.8729	23.3522	44.8413
hsa-miR-643-3p	26.4452	17.6734	19.4746	27.5545	20.645	18.2385	22.4358	12.6145	37.7066	12.9335	14.7533	18.6072	30.5873	14.753	24.024	19.9576	16.1669	24.0612
hsa-miR-6505-5p	78.0132	45.446	41.7312	101.401	33.4252	38.5035	163.649	53.6115	75.4131	82.7741	104.503	62.7993	29.2279	82.3709	45.474	58.6255	106.881	52.4972
hsa-miR-6509-3p	13.2226	8.41592	4.86864	11.0218	13.7633	10.1325	10.558	9.46085	16.6779	14.2268	4.91777	15.1184	8.15662	13.5236	11.154	9.97881	19.7596	14.218
hsa-miR-6509-5p	132.226	21.8814	47.9909	29.7589	80.6138	15.5365	48.8309	45.7275	87.7403	51.7338	51.6366	24.422	40.1034	38.1119	49.764	43.6573	29.6393	53.5908
hsa-miR-651-5p	62.1461	382.925	122.412	219.334	142.549	299.922	154.411	208.139	157.352	151.321	145.074	165.139	302.475	156.136	183.612	135.961	349.385	112.65
hsa-miR-6511a-3p	1071.03	387.133	183.617	633.754	478.768	308.704	621.604	316.939	385.042	848.434	933.147	515.187	299.756	609.791	296.868	1070.23	415.849	417.79
hsa-miR-6511b-3p	477.335	233.963	110.588	282.158	217.264	168.2	370.851	172.661	253.069	463.018	445.058	222.124	154.976	299.978	163.02	380.442	288.31	204.52
hsa-miR-6513-3p	55.5348	182.626	137.017	135.568	144.515	114.16	87.1037	147.432	75.4131	100.881	106.962	112.806	143.421	105.73	120.978	164.65	138.317	108.275
hsa-miR-6513-5p	51.5681	35.3469	128.671	41.8829	145.498	42.5565	48.8309	121.414	185.632	72.4273	52.8661	66.2882	150.218	34.4237	261.69	46.152	40.4173	164.054
hsa-miR-6514-5p	54.2126	71.5354	50.773	47.3938	76.6815	49.987	93.7025	59.9187	78.3137	60.7872	63.9311	76.7547	61.8544	62.7003	90.9481	106.025	48.5007	67.8088
hsa-miR-6515-5p	146.771	58.9115	105.024	103.605	174.008	67.55	93.7025	117.472	163.153	210.815	87.2905	83.7324	121.67	81.1415	120.12	133.467	105.983	181.553
hsa-miR-6516-3p	27.7674	48.8124	50.0774	34.1676	63.9012	27.02	47.5111	78.8404	51.484	24.5736	15.9828	62.7993	85.6446	29.506	60.918	23.6997	46.7044	43.7476
hsa-miR-6516-5p	85.9468	198.616	120.325	187.371	145.498	95.2455	143.853	142.701	158.803	137.095	148.763	187.235	154.296	184.413	145.002	165.898	175.141	120.306
hsa-miR-652-3p	36191.5	47156.1	26250.3	50174.6	31655.7	39314.1	42969.8	43199	16786.7	40937	50107.2	59819.8	38985.9	52541.6	43450	38724	46599.3	35410.4
hsa-miR-652-5p	23.8006	83.3176	31.2984	57.3134	31.4591	57.4175	43.5519	45.7275	26.8297	49.1471	27.0478	75.5918	35.3454	31.9648	52.338	29.9364	72.7511	60.153
hsa-miR-654-3p	2271.64	13613.6	8319.12	768.22	5032.47	8636.27	4644.21	942.143	4726.37	1890.87	5123.09	3526.07	4337.28	1710.12	5379.66	4544.1	5497.65	5852.34
hsa-miR-654-5p	1215.16	1614.17	881.224	180.758	941.806	1273.99	1193.06	215.234	1043.46	563.899	1154.45	690.793	564.846	451.196	797.941	1189.97	860.439	976.666
hsa-miR-655-3p	170.571	616.046	208.656	100.298	178.923	420.161	203.242	108.8	252.344	184.948	190.564	209.331	169.25	78.6827	239.382	204.566	270.347	204.52
hsa-miR-656-3p	70.0797	883.672	431.918	52.9047	180.89	431.645	209.841	37.055	166.054	62.0806	181.958	105.828	170.609	105.73	186.186	190.845	313.458	207.801
hsa-miR-659-5p	23.8006	18.515	18.0835	22.0436	19.6619	13.51	17.1568	11.0377	29.7302	46.5604	18.4416	18.6072	11.5552	18.4413	12.012	18.7103	19.7596	21.8738
hsa-miR-660-5p	552.704	1131.94	2167.94	709.805	715.694	1455.03	620.284	887.743	536.594	627.272	665.129	615.201	1107.26	833.545	1032.17	556.319	750.863	786.364
hsa-miR-664a-3p	1076.32	2351.41	1829.91	1436.14	1598.51	1173.34	1833.14	1642.25	1416.9	1704.63	1793.76	1680.46	1638.12	1890.84	1526.38	1653.99	2048.71	1849.43
hsa-miR-664a-5p	2114.29	1439.12	1041.89	1764.59	1773.5	732.918	1885.93	1673.78	1760.61	1627.03	2297.83	1737.45	1385.95	1794.95	1359.93	1944.62	1536.75	1766.31
hsa-miR-664b-3p	27.7674	33.6637	60.5102	28.6567	23.5943	20.265	30.3543	28.3826	35.5312	28.4536	30.7361	29.0738	43.502	47.9473	38.61	37.4205	33.232	48.1224
hsa-miR-664b-5p	244.618	66.4858	35.4715	72.744	105.191	33.0995	110.859	59.9187	121.096	120.281	168.434	55.8216	58.4558	114.336	68.6401	104.778	61.075	83.1205
hsa-miR-665-3p	30.4119	67.3274	48.6864	7.71527	47.1886	56.742	23.7556	17.3449	38.4317	20.6935	45.4894	47.681	36.7048	20.9001	25.74	16.2156	44.0099	22.9675
hsa-miR-668-3p	206.272	153.17	107.806	139.977	171.059	81.06	269.23	111.953	304.553	187.535	179.499	134.902	120.31	127.859	160.446	219.534	195.799	226.394
hsa-miR-671-3p	985.082	1817	1005.72	1662.09	1256.4	1640.79	1673.45	1533.45	875.953	1145.9	1378.21	1914.22	1129.01	1990.43	1174.6	1765	1538.55	1136.34
hsa-miR-671-5p	429.734	221.339	342.196	395.683	497.446	304.651	370.851	316.939	350.961	340.15	457.353	557.053	331.023	410.625	392.964	459.025	267.652	348.887
hsa-miR-6716-3p	84.6245	21.0398	53.555	34.1676	72.7491	106.729	54.1099	77.2636	82.6644	99.5876	70.0783	52.3328	51.6586	51.6355	55.77	47.3994	41.3154	90.7763
hsa-miR-6721-5p	409.9	155.695	253.865	587.463	485.649	109.431	345.775	279.095	387.943	363.43	419.24	224.449	221.588	209.001	293.436	457.778	188.614	387.167
hsa-miR-6726-3p	74.0465	36.1885	53.555	87.0723	63.9012	20.9405	85.784	45.7275	83.3895	82.7741	61.4722	43.0292	50.2992	49.1767	32.604	53.6361	55.686	82.0268
hsa-miR-6734-3p	56.8571	22.723	25.7342	38.5763	19.6619	20.265	58.0691	31.5362	41.3322	86.6541	35.6539	44.1921	32.6265	24.5883	30.03	24.947	40.4173	14.218
hsa-miR-6734-5p	803.933	117.823	247.605	331.757	495.48	114.16	299.584	309.843	618.533	409.99	540.955	215.146	392.877	399.56	413.556	357.99	166.16	520.597
hsa-miR-6735-5p	85.9468	33.6637	105.024	52.9047	164.177	37.828	72.5864	113.53	174.03	62.0806	78.6844	39.5403	120.99	41.8002	94.3801	63.6149	55.686	147.648
hsa-miR-6736-5p	47.6013	22.723	38.9491	57.3134	53.0872	19.5895	27.7148	47.3043	36.2563	38.8004	25.8183	36.0515	42.8223	22.1295	49.764	32.4311	48.5007	45.935
hsa-miR-6738-3p	71.4019	29.4557	42.4267	50.7003	65.8674	35.126	52.7901	49.6695	63.8111	108.641	38.1127	41.8662	40.1034	40.5708	60.06	64.8623	40.4173	43.7476
hsa-miR-6741-3p	113.714	98.4663	70.9431	111.32	78.6476	62.8215	141.214	100.127	77.5885	113.814	164.745	103.503	86.3243	100.812	95.2381	192.092	129.335	95.1511
hsa-miR-6741-5p	249.907	58.9115	137.017	120.138	185.805	70.9275	159.69	153.739	158.803	181.068	125.403	119.784	125.748	146.301	163.02	284.396	98.7978	141.086
hsa-miR-6743-3p	15.8671	7.57433	12.5194	11.0218	17.6957	11.4835	7.91852	23.6521	24.6543	25.8669	12.2944	22.0961	12.2349	11.0648	16.302	9.97881	17.9632	16.4054
hsa-miR-6755-5p	26.4452	29.4557	16.6925	33.0654	14.7464	26.3445	10.558	18.1333	14.5025	23.2802	15.9828	18.6072	20.3916	6.14708	18.876	4.98941	13.4724	25.1549
hsa-miR-6759-5p	11.9003	6.73274	18.779	9.91963	18.6788	4.053	17.1568	24.4405	22.4789	19.4002	17.2122	11.6295	14.2741	11.0648	9.43801	14.9682	12.5743	18.5927
hsa-miR-6763-5p	93.8803	47.9708	68.161	44.0872	96.3434	20.9405	131.975	96.9737	82.6644	98.2942	94.6671	77.9177	65.9327	76.2238	51.48	135.961	73.6492	83.1205
hsa-miR-6764-5p	112.392	49.654	34.0805	78.2549	105.191	52.0135	68.6272	63.0724	55.1096	51.7338	100.814	59.3105	67.9719	84.8298	102.96	72.3464	47.6026	92.9637
hsa-miR-6767-5p	133.548	33.6637	105.024	65.0287	148.447	27.02	46.1914	108.011	148.651	82.7741	43.0305	83.7324	83.6054	61.4708	115.83	46.152	38.6209	112.65
hsa-miR-6770-3p	17.1894	39.5548	123.803	44.0872	97.3265	39.179	27.7148	117.472	105.868	34.9203	50.4072	20.9331	79.5271	35.6531	86.6581	44.9046	46.7044	96.2448
hsa-miR-6772-3p	195.694	153.17	102.937	173.042	182.856	108.08	211.161	204.197	208.111	221.162	170.893	168.628	146.819	165.971	166.452	140.951	149.993	173.897
hsa-miR-6780a-5p	267.096	49.654	52.164	96.9919	82.58	40.53	72.5864	73.3216	150.101	140.975	135.239	68.6141	62.5341	142.612	66.0661	103.53	62.8713	130.149
hsa-miR-6782-3p	21.1561	10.0991	10.4328	5.51091	12.7802	10.808	32.9938	11.0377	19.5784	15.5201	12.2944	4.6518	10.1958	4.91767	13.728	16.2156	5.38897	19.6864
hsa-miR-6783-3p	51.5681	27.7725	38.2536	49.5982	28.5098	42.5565	38.2728	40.997	61.6357	53.0272	47.9483	19.7702	25.8293	84.8298	38.61	34.9258	54.7878	71.0899
hsa-miR-6786-3p	128.259	44.6044	65.3789	96.9919	91.4279	45.2585	72.5864	67.8028	155.177	157.788	79.9138	115.132	68.6516	74.9944	44.616	67.357	60.1768	79.8394
hsa-miR-6802-3p	51.5681	22.723	21.5611	50.7003	42.2731	28.371	64.6679	33.9014	49.3086	40.0937	33.195	38.3774	33.3062	70.0768	29.172	38.6679	34.1301	40.4666
hsa-miR-6803-3p	712.697	278.567	154.405	569.828	197.602	144.557	893.473	228.637	310.354	1081.24	786.844	398.892	150.898	373.743	176.748	602.471	293.699	260.298
hsa-miR-6804-3p	21.1561	8.41592	17.388	4.40872	20.645	10.1325	26.3951	18.9217	31.9056	20.6935	9.83555	12.7925	26.509	8.60592	17.16	16.2156	11.6761	44.8413
hsa-miR-6804-5p	29.0897	10.9407	28.5163	18.7371	22.6112	14.861	29.0346	13.4029	31.9056	23.2802	29.5066	13.9554	25.8293	18.4413	28.314	34.9258	13.4724	13.1243
hsa-miR-6809-5p	33.0565	31.1389	194.746	47.3938	317.54	28.371	69.9469	222.33	186.357	41.387	78.6844	44.1921	120.31	47.9473	223.08	46.152	31.4357	266.861
hsa-miR-6810-3p	100.492	43.7628	52.8595	51.8025	38.3407	43.9075	59.3889	40.997	60.1855	58.2005	172.122	77.9177	59.1355	40.5708	66.9241	49.8941	65.5658	44.8413
hsa-miR-6810-5p	173.216	35.3469	59.1192	79.357	64.8843	49.3115	124.057	59.9187	106.594	112.521	211.464	102.34	72.7299	87.2886	50.622	172.134	113.168	100.62
hsa-miR-6813-3p	22.4784	13.4655	32.6894	19.8393	23.5943	7.4305	17.1568	15.7681	36.2563	25.8669	43.0305	16.2813	21.0713	8.60592	21.45	6.23676	13.4724	26.2486
hsa-miR-6813-5p	111.07	25.2478	69.552	46.2916	85.5293	46.6095	50.1506	60.7071	101.518	77.6007	98.3555	69.777	52.3383	77.4533	54.912	79.8305	39.5191	74.371
hsa-miR-6818-5p	66.1129	21.0398	52.164	50.7003	101.259	31.7485	32.9938	70.168	73.2378	51.7338	17.2122	18.6072	46.9006	41.8002	48.906	54.8835	29.6393	63.4341
hsa-miR-6826-3p	17.1894	9.25752	12.5194	13.2262	7.86476	12.159	19.7963	12.6145	17.403	10.3468	14.7533	9.3036	12.2349	8.60592	6.86401	23.6997	12.5743	13.1243
hsa-miR-6832-5p	68.7574	23.5646	36.167	31.9633	68.8167	10.808	51.4704	44.1506	92.8162	59.4939	56.5544	23.259	31.9468	22.1295	49.764	39.9152	45.8062	38.2792
hsa-miR-6833-3p	37.0232	31.9805	45.9043	15.4305	28.5098	18.2385	25.0753	18.1333	20.3035	37.507	22.13	18.6072	23.7902	13.5236	20.592	32.4311	18.8614	27.3423
hsa-miR-6837-3p	37.0232	53.8619	88.3311	37.4742	91.4279	41.881	68.6272	65.4376	96.4418	21.9869	36.8833	45.3551	50.2992	46.7178	85.8001	58.6255	35.9265	88.589
hsa-miR-6837-5p	80.6577	33.6637	34.0805	41.8829	61.935	29.0465	52.7901	55.9767	48.5835	45.2671	50.4072	37.2144	38.744	30.7354	45.474	43.6573	39.5191	49.2161
hsa-miR-6842-3p	415.189	753.225	557.112	773.731	514.159	578.228	582.011	694.584	263.221	517.338	677.423	675.674	489.397	768.386	479.622	577.524	599.972	516.222
hsa-miR-6842-5p	35.701	9.25752	25.0387	16.5327	19.6619	15.5365	29.0346	31.5362	50.0337	42.6804	23.3594	19.7702	12.2349	25.8178	22.308	32.4311	11.6761	28.436
hsa-miR-6847-5p	38.3455	23.5646	53.555	44.0872	67.8336	34.4505	51.4704	44.1506	50.0337	67.254	56.5544	38.3774	40.1034	44.259	45.474	52.3888	31.4357	69.9962
hsa-miR-6852-5p	2537.41	2815.13	1736.71	3206.24	2910.95	2470.98	2704.17	3622.72	1648.94	2150.83	2923.62	2985.29	2674.69	3454.66	2783.35	2853.94	2346.9	2777.97
hsa-miR-6855-3p	52.8903	31.9805	15.997	35.2698	33.4252	37.1525	25.0753	24.4405	18.8533	41.387	23.3594	20.9331	23.7902	34.4237	27.456	48.6467	40.4173	27.3423
hsa-miR-6859-5p	129.581	40.3964	61.9013	59.5178	56.0364	27.02	64.6679	59.1303	81.9393	68.5473	84.8316	73.2659	48.9397	55.3238	64.3501	52.3888	58.3805	64.5278
hsa-miR-6862-5p	129.581	21.8814	45.9043	35.2698	95.3603	29.722	48.8309	61.4955	126.172	90.5342	41.8011	58.1475	71.3705	43.0296	101.244	57.3782	39.5191	79.8394
hsa-miR-6864-5p	15.8671	10.0991	8.34624	11.0218	14.7464	6.0795	18.4765	12.6145	22.4789	16.8135	2.45889	6.9777	12.2349	14.753	8.58001	16.2156	5.38897	14.218
hsa-miR-6865-3p	31.7342	5.04955	16.6925	13.2262	15.7295	5.404	10.558	18.9217	20.3035	21.9869	13.5239	10.4666	7.47691	17.2118	15.444	21.205	10.7779	17.4991
hsa-miR-6866-5p	132.226	49.654	80.6803	62.8243	96.3434	56.742	58.0691	71.7448	128.347	63.3739	57.7838	68.6141	64.5733	98.3533	82.3681	87.3146	43.1117	79.8394
hsa-miR-6873-3p	34.3787	27.7725	22.2566	35.2698	39.3238	29.0465	40.9123	41.7854	52.2091	32.3336	15.9828	34.8885	40.7831	38.1119	26.598	44.9046	39.5191	26.2486
hsa-miR-6876-5p	91.2358	43.7628	59.1192	60.62	90.4448	45.934	55.4296	36.2666	53.6594	109.934	76.2255	50.0069	42.1426	67.6179	51.48	82.3252	47.6026	86.4016
hsa-miR-6877-5p	228.751	52.1787	95.9818	54.0069	144.515	68.901	84.4642	96.1853	133.423	122.868	56.5544	126.762	100.598	63.9297	107.25	108.52	59.2787	127.962
hsa-miR-6881-3p	46.279	10.0991	34.0805	25.3502	47.1886	14.861	26.3951	48.8811	51.484	33.627	29.5066	16.2813	38.0642	14.753	31.746	28.6891	17.9632	40.4666
hsa-miR-6883-3p	54.2126	18.515	27.8208	29.7589	23.5943	15.5365	43.5519	13.4029	34.0809	56.9072	31.9655	13.9554	16.993	13.5236	12.012	53.6361	9.87978	20.7801
hsa-miR-6885-5p	224.784	22.723	30.6029	24.248	34.4083	12.8345	60.7086	39.4202	44.2327	55.6138	115.568	20.9331	33.9859	94.6651	31.746	46.152	26.9448	50.3098
hsa-miR-6892-5p	96.5248	22.723	65.3789	27.5545	111.09	31.7485	52.7901	54.3999	104.418	64.6673	51.6366	46.518	49.6195	44.259	69.4981	58.6255	32.3338	72.1836
hsa-miR-7-1-3p	76.691	420.796	307.42	234.765	208.416	407.327	219.079	299.594	129.798	118.988	163.516	230.264	290.24	226.213	244.53	195.834	290.106	205.614
hsa-miR-7-2-3p	15.8671	12.6239	6.25968	6.61309	17.6957	5.404	3.95926	7.88404	25.3794	15.5201	12.2944	9.3036	19.7118	11.0648	7.72201	16.2156	7.18529	9.84322
hsa-miR-7-5p	1975.45	4496.63	2101.86	4408.72	1679.13	4395.48	3427.4	3318.39	1812.09	3814.08	3200.24	7344.03	3438.02	4127.15	2396.4	3367.85	3655.52	1953.33
hsa-miR-7110-3p	62.1461	111.932	70.9431	212.721	108.141	83.762	89.7432	108.8	84.1147	327.216	298.755	169.791	48.26	57.7826	92.6641	172.134	114.067	112.65
hsa-miR-7113-5p	60.8239	44.6044	49.3819	69.4374	100.276	20.9405	62.0284	75.6868	93.5413	67.254	63.9311	63.9623	97.1998	25.8178	76.3621	51.1414	44.0099	88.589
hsa-miR-7151-3p	84.6245	46.2876	21.5611	59.5178	73.7322	49.987	35.6333	268.846	35.5312	53.0272	118.027	44.1921	63.2138	168.43	52.338	33.6785	87.1217	114.838
hsa-miR-744-3p	26.4452	80.7929	107.806	60.62	38.3407	42.5565	29.0346	31.5362	34.0809	43.9737	25.8183	36.0515	42.1426	54.0943	49.764	27.4417	44.9081	48.1224
hsa-miR-744-5p	8094.86	6335.51	5744.3	7285.42	7893.27	4394.13	7180.78	6272.55	4351.48	7686.35	8497.91	6952.12	5483.29	7763.77	6124.41	6803.05	5872.18	7990.5
hsa-miR-758-3p	187.761	1103.33	619.013	102.503	379.475	723.461	266.59	97.7622	292.951	151.321	488.089	254.686	314.03	121.712	422.136	420.357	326.931	346.7
hsa-miR-758-5p	29.0897	50.4955	28.5163	6.61309	22.6112	33.775	19.7963	12.6145	33.3558	28.4536	34.4244	20.9331	27.8685	12.2942	27.456	24.947	17.0651	51.4035
hsa-miR-766-3p	589.727	1114.27	1432.77	832.147	812.037	860.587	748.3	953.969	819.393	730.74	631.934	886.168	917.62	1026.56	1003.86	808.284	860.439	1224.93
hsa-miR-766-5p	386.099	247.428	163.447	328.45	301.81	185.763	370.851	246.771	447.403	385.417	418.011	275.619	197.798	308.584	244.53	357.99	214.661	293.109
hsa-miR-769-3p	59.5016	36.1885	66.7699	40.7807	81.5969	35.126	48.8309	53.6115	74.688	69.8406	70.0783	51.1698	48.26	50.4061	54.912	51.1414	26.0467	79.8394
hsa-miR-769-5p	1717.61	3238.45	2490.66	3698.92	2158.88	3089.74	2482.46	2686.88	1368.31	2803.97	2885.5	3185.32	2569.34	3575.14	2535.39	2651.87	2612.75	2460.8
hsa-miR-7706	387.422	96.7831	198.223	198.393	181.873	185.087	114.819	192.371	239.292	204.349	104.503	197.702	153.616	188.101	168.168	142.198	88.918	190.302
hsa-miR-7843-3p	7.93355	7.57433	14.6059	5.51091	17.6957	11.4835	21.1161	11.0377	42.0573	15.5201	12.2944	4.6518	19.7118	9.83533	26.598	14.9682	14.3706	17.4991
hsa-miR-7845-5p	150.737	31.1389	88.3311	69.4374	147.464	28.371	60.7086	94.6085	138.499	84.0674	103.273	56.9846	89.0431	90.9768	108.108	119.746	78.14	119.212
hsa-miR-7848-3p	85.9468	69.0106	33.385	93.6854	58.0026	52.689	75.2259	52.0347	51.484	55.6138	92.2082	41.8662	50.9789	88.518	65.2081	52.3888	71.8529	57.9656
hsa-miR-7849-3p	333.209	118.665	105.024	142.181	148.447	173.604	241.515	159.258	195.059	232.802	204.088	183.746	132.545	227.442	128.7	217.039	124.844	191.396
hsa-miR-7849-5p	37.0232	21.8814	22.2566	23.1458	23.5943	20.265	32.9938	26.8058	38.4317	31.0403	22.13	36.0515	25.1496	31.9648	21.45	27.4417	30.5375	30.6233
hsa-miR-7854-3p	195.694	106.882	94.5907	115.729	129.769	95.2455	113.499	119.837	141.4	140.975	183.187	118.621	118.951	164.742	148.434	111.014	105.983	139.992
hsa-miR-7855-5p	55.5348	18.515	24.3432	19.8393	28.5098	21.616	32.9938	31.5362	50.0337	36.2137	36.8833	16.2813	19.7118	28.2766	27.456	18.7103	26.9448	43.7476
hsa-miR-7976	34.3787	40.3964	41.7312	37.4742	30.476	68.2255	23.7556	27.5942	23.9292	28.4536	39.3422	45.3551	62.5341	44.259	34.32	21.205	52.9915	26.2486
hsa-miR-873-5p	48.9235	20.1982	66.7699	27.5545	40.3069	16.212	26.3951	52.0347	50.7589	40.0937	17.2122	23.259	44.1817	28.2766	35.178	32.4311	22.454	43.7476
hsa-miR-874-3p	453.535	547.877	562.676	545.58	478.768	493.791	401.205	229.426	336.459	506.991	376.21	352.374	413.949	411.855	336.336	807.036	444.59	426.539
hsa-miR-877-5p	556.671	412.38	458.348	492.675	733.389	332.346	522.622	603.918	451.754	654.433	1045.03	553.564	383.361	540.943	525.954	585.008	501.174	671.526
hsa-miR-885-5p	219.495	42.0796	169.707	143.284	121.904	41.881	135.935	72.5332	1490.86	547.085	403.257	189.561	137.983	298.748	50.622	165.898	229.929	61.2467
hsa-miR-889-3p	390.066	3274.64	877.746	206.108	532.838	1551.62	938.345	173.449	491.636	373.777	677.423	671.022	778.278	392.184	836.551	692.28	1211.62	621.216
hsa-miR-9-3p	156.026	268.468	244.823	222.641	112.073	2248.06	116.138	197.101	62.3609	137.095	93.4377	225.612	214.791	179.495	161.304	118.498	293.699	112.65
hsa-miR-9-5p	390.066	716.195	442.351	477.244	288.047	5564.77	275.828	452.544	121.096	363.43	234.824	455.877	473.084	349.154	406.692	382.937	587.398	266.861
hsa-miR-92a-1-5p	119.003	55.5451	199.614	124.546	180.89	64.848	64.6679	323.246	199.41	90.5342	78.6844	48.8439	200.517	81.1415	203.346	133.467	62.8713	293.109
hsa-miR-92a-2-5p	29.0897	9.25752	31.2984	19.8393	27.5267	10.808	21.1161	32.3246	77.5885	29.7469	24.5889	22.0961	28.5482	12.2942	25.74	16.2156	23.3522	49.2161
hsa-miR-92a-3p	423879	410860	426914	443407	511323	404719	602800	477825	604192	579677	516675	419545	468121	653285	408791	508791	480797	532156
hsa-miR-92b-3p	4819.63	1734.52	3074.2	1677.52	3587.32	2972.88	3106.7	2557.58	3014.35	2690.16	3179.34	2393.35	2164.9	3143.62	1697.13	2664.34	2020.86	3066.71
hsa-miR-92b-5p	257.84	47.9708	73.7251	82.6636	161.228	64.1725	113.499	78.052	123.997	174.602	97.126	102.34	95.1606	90.9768	73.7881	150.93	83.529	100.62
hsa-miR-93-3p	657.162	1178.23	1069.71	1103.28	1069.61	969.343	864.438	1047	800.54	923.448	1088.06	1052.47	1064.44	1110.16	1063.06	1026.57	1009.53	1091.5
hsa-miR-93-5p	97322.2	182935	123296	173134	139142	143406	160095	175481	80048.9	130901	168611	126369	153914	194908	134849	149057	136627	126156
hsa-miR-937-3p	71.4019	45.446	55.6416	41.8829	62.9181	46.6095	42.2321	40.997	65.9865	65.9606	68.8488	86.0583	59.1355	54.0943	42.9	52.3888	34.1301	56.8719
hsa-miR-939-5p	243.295	49.654	125.194	105.809	145.498	56.0665	184.765	139.548	148.651	162.961	120.485	113.969	123.709	118.024	135.564	157.166	98.7978	133.43
hsa-miR-940-3p	33.0565	112.773	207.961	76.0505	68.8167	151.312	65.9877	68.5912	57.285	49.1471	46.7188	74.4288	95.8403	43.0296	78.9361	82.3252	88.0198	57.9656
hsa-miR-941	382.133	234.804	420.094	301.998	467.953	543.778	289.026	446.237	439.427	413.87	181.958	534.957	412.589	681.097	295.152	362.979	227.235	393.729
hsa-miR-942-3p	67.4352	24.4062	57.0326	40.7807	57.0195	37.828	55.4296	52.0347	79.0388	95.7075	62.7016	46.518	31.2671	87.2886	32.604	26.1944	23.3522	80.9331
hsa-miR-942-5p	725.92	1612.49	1688.03	1483.54	1270.16	1682.67	1111.23	1564.98	750.506	985.529	1379.44	1308.32	1651.04	1358.51	1537.54	1372.09	1174.8	1381.33
hsa-miR-95-3p	241.973	29.4557	351.933	82.6636	198.585	108.08	108.22	108.011	147.201	133.215	195.481	66.2882	111.474	149.989	85.8001	108.52	100.594	74.371
hsa-miR-96-5p	214.206	96.7831	303.942	105.809	133.701	273.578	271.869	77.2636	166.779	309.11	86.061	102.34	288.88	132.777	92.6641	96.0461	149.095	145.461
hsa-miR-98-5p	28492	56564.3	25301.6	60424.9	50333.5	48411.1	41952.3	51382.7	19300.7	43384	70894.6	53077.1	42151.4	61060.2	51205.5	48119.1	50974.3	46071.7
hsa-miR-99a-5p	1211.19	2364.87	2398.15	2047.85	1031.27	830.19	1202.3	1245.68	1482.16	1736.96	1491.31	1835.14	1357.4	2163.77	1626.77	1599.1	2336.12	919.794
hsa-miR-99b-3p	2735.75	950.999	806.803	1568.4	770.747	1574.59	1367.26	2641.94	1691.72	1589.52	1878.59	2385.21	611.067	2262.13	1619.91	1310.97	1722.67	849.798
hsa-miR-99b-5p	27674.9	15265.6	11395.4	18583.9	10464.1	22229.4	15810.6	28798	18390.7	17310.1	14164.4	26504.8	9821.93	23940.4	21788.9	11688.9	24513.5	9773.22
