# Supplementary material for: Small RNA Sequencing of Aqueous Humor and Plasma in Patients With Primary Open-Angle Glaucoma
Source: Invest Ophthalmol Vis Sci. 2021 Jun 22;62(7):24. doi: 10.1167/iovs.62.7.24 (PMC8237107; doi:10.1167/iovs.62.7.24)
Supplement: Supplement 2 [file iovs-62-7-24_s002.xlsx]

## Sheet: miR-211
mirnaid	refseqid	genesymbol	start	end	bindingp	energy	seed	accessibility	au	phylopstem	phylopflank	me	number_of_pairings	binding_region_length	longest_consecutive_pairings	position	validated	TargetScan	miRDB
hsa-miR-211-5p	NM_001267718	IL11	928	954	1	-23.8	1	0.00552499	0.529	-0.0346922	-0.167115	-8.34077	20	26	8	3UTR	MIRT007023	0	1
hsa-miR-211-5p	NM_006811	SERINC3	4116	4140	1	-27	1	0.0266191	0.529	0.944277	3.64101	-6.53765	20	24	9	3UTR	MIRT054446	1	1
hsa-miR-211-5p	NM_000599	IGFBP5	5362	5381	1	-24.1	1	1.27205e-05	0.382	2.21589	2.93038	-9.86134	16	19	8	3UTR	MIRT054449	1	1
hsa-miR-211-5p	NM_000876	IGF2R	13479	13498	1	-24.2	1	0.00865926	0.529	-0.0754807	-0.114604	-7.75705	17	19	11	3UTR	MIRT054454	1	1
hsa-miR-211-5p	NM_004170	SLC1A1	2007	2032	1	-22.5	1	0.0109177	0.603	0.0183333	0.647575	-8.00486	19	25	9	3UTR	MIRT107789	0	0
hsa-miR-211-5p	NM_001313972	TXNIP	1607	1626	1	-16.9	1	0.137491	0.618	1.40395	2.76582	-5.96246	16	19	13	3UTR	MIRT130079	0	0
hsa-miR-211-5p	NM_002359	MAFG	2740	2762	1	-21.9	1	1.1482e-06	0.382	-0.0237858	0.39359	-5.81821	16	22	7	3UTR	MIRT198273	1	0
hsa-miR-211-5p	NM_000633	BCL2	5884	5902	1	-25	1	0.00403049	0.544	0.873887	2.26507	-7.57093	17	18	17	3UTR	MIRT438781	1	1
hsa-miR-211-5p	NM_001129840	CACNA1C	11068	11111	1	-25.7	1	0.0181924	0.5	0	0	-7.28438	21	28	6	3UTR	MIRT444933	1	1
hsa-miR-211-5p	NM_001322814	SOD2	1590	1615	1	-25.9	1	0.0081554	0.456	-0.278917	-0.0068125	-4.957	20	25	9	3UTR	MIRT451888	0	0
hsa-miR-211-5p	XM_011513516	SORCS2	4469	4515	1	-29.1	1	0.00249144	0.426	0	0	-3.93757	21	26	13	3UTR	MIRT486360	0	0
hsa-miR-211-5p	NM_173161	IL1F10	763	783	1	-22.2	1	0.177427	0.515	-0.0189738	-0.170385	-7.28438	17	20	10	3UTR	MIRT487493	0	0
hsa-miR-211-5p	XM_017024051	TLK2	5665	5682	1	-22.2	1	2.95651e-11	0.631	0	0	-4.99396	15	17	8	3UTR	MIRT497080	0	0
hsa-miR-211-5p	NM_021115	SEZ6L	3998	4027	0.961538	-23.6	1	0.00184454	0.603	-0.259909	0.158051	-7.3076	20	29	10	3UTR	MIRT512990	0	0
hsa-miR-211-5p	NM_001282755	MTA3	5503	5526	0.974359	-23	1	2.69824e-05	0.5	0.156292	0.157045	-8.34077	18	23	8	3UTR	MIRT513815	0	0
hsa-miR-211-5p	NM_001247994	POU2F2	5042	5060	1	-23.8	1	0.0127486	0.382	0.182676	0.79011	-7.57093	16	18	11	3UTR	MIRT521792	0	1
hsa-miR-211-5p	NM_024646	ZYG11B	4124	4146	1	-20.7	1	0.000147426	0.588	-0.474737	-0.211253	-8.35072	17	22	7	3UTR	MIRT531115	0	0
hsa-miR-211-5p	NM_182503	ADAT2	5112	5131	1	-21.1	1	0.00604801	0.529	-0.0549157	0.369006	-8.66051	15	19	9	3UTR	MIRT539417	0	0
hsa-miR-211-5p	NM_138473	SP1	2583	2607	1	-20.9	1	0.0703136	0.485	1.53709	1.44577	-6.76235	20	24	10	3UTR	MIRT612417	0	1
hsa-miR-211-5p	NM_001330308	DPF2	2102	2121	1	-24.3	1	0.00279009	0.353	1.57961	2.07783	-9.02428	17	19	14	3UTR	MIRT615254	0	0
hsa-miR-211-5p	NM_015322	FEM1B	4111	4129	1	-23	1	0.123368	0.5	2.06634	0.779998	-4.84971	17	18	17	3UTR	MIRT616716	0	0
hsa-miR-211-5p	NM_003121	SPIB	1510	1528	1	-24.2	1	0.000224944	0.471	-0.352992	0.0058264	-11.9948	17	18	17	3UTR	MIRT617068	0	0
hsa-miR-211-5p	NM_012074	DPF3	3287	3342	1	-21.4	1	0.0450874	0.471	5.13779	4.67281	-4.99396	17	22	8	3UTR	MIRT617323	0	0
hsa-miR-211-5p	NM_001162496	C21orf62	3542	3565	1	-22.2	1	0.0118169	0.456	1.97725	1.94854	-7.28438	19	23	9	3UTR	MIRT617362	0	0
hsa-miR-211-5p	NM_138368	AP5B1	4756	4779	1	-24.7	1	0.0150277	0.544	2.25163	1.10866	-9.59801	19	23	9	3UTR	MIRT617471	0	0
hsa-miR-211-5p	NM_001198819	A1CF	2537	2583	1	-21.6	1	0.0403192	0.515	0.129843	0.0386904	-3.93757	20	46	10	3UTR	MIRT618848	0	1
hsa-miR-211-5p	NM_052964	CLNK	1851	1869	1	-19.9	1	2.06599e-06	0.529	0.127499	-0.103314	-14.01	15	18	8	3UTR	MIRT621382	0	0
hsa-miR-211-5p	NM_001030060	SAMD5	4775	4818	0.961538	-23.5	1	0.110178	0.618	-0.267352	-0.0795559	-5.48126	21	35	8	3UTR	MIRT622355	1	1
hsa-miR-211-5p	NM_022041	GAN	2182	2222	1	-21.3	1	0.216161	0.618	0.809031	0.53421	-7.28438	20	40	8	3UTR	MIRT623837	1	1
hsa-miR-211-5p	NM_012098	ANGPTL2	3335	3363	1	-21.6	1	0.0210285	0.382	0.834634	0.272721	-4.99396	20	28	8	3UTR	MIRT624758	1	1
hsa-miR-211-5p	NM_198147	ABHD15	1512	1560	1	-24.7	1	0.00880114	0.412	0.386845	0.558291	-6.81899	19	23	9	3UTR	MIRT624863	0	0
hsa-miR-211-5p	NM_001135610	PRDM2	1503	1536	1	-20.9	1	0.0491064	0.382	-0.444373	-0.0203469	-5.45975	18	23	10	3UTR	MIRT626948	0	1
hsa-miR-211-5p	NM_004730	ETF1	2653	2671	1	-21.1	1	0.000328134	0.485	6.52008	5.87294	-5.08276	17	18	17	3UTR	MIRT628244	0	0
hsa-miR-211-5p	NM_001114635	PLAG1	3162	3184	1	-22.1	1	0.0812218	0.544	1.89207	2.5687	-7.51743	18	22	11	3UTR	MIRT630664	1	0
hsa-miR-211-5p	NM_170697	ALDH1A2	1654	1677	1	-21.7	1	0.0344594	0.544	1.08245	1.01272	-7.28438	19	23	13	3UTR	MIRT632076	0	0
hsa-miR-211-5p	NM_005828	DCAF7	4710	4738	1	-22.3	1	0.00203629	0.5	-0.205624	0.102273	-7.82678	17	23	7	3UTR	MIRT636590	0	0
hsa-miR-211-5p	NM_015642	ZBTB20	24232	24255	1	-25.5	1	0.0108448	0.456	5.19477	5.21222	-5.48126	19	23	7	3UTR	MIRT639840	1	1
hsa-miR-211-5p	NM_000333	ATXN7	4046	4089	1	-23.9	1	0.00186872	0.632	-0.384855	0.59047	-4.99396	19	43	9	3UTR	MIRT641312	0	1
hsa-miR-211-5p	NM_001100168	CCR5	1248	1270	1	-23.8	1	0.00688096	0.529	0.201599	-0.495648	-8.43861	18	22	8	3UTR	MIRT641337	0	0
hsa-miR-211-5p	NM_003714	STC2	4128	4151	1	-30	1	0.0183261	0.412	0.63646	1.24928	-5.22701	19	23	8	3UTR	MIRT641504	0	0
hsa-miR-211-5p	NM_001146312	MYOCD	6566	6591	1	-22.5	1	0.683977	0.426	0.205292	-0.0677685	-8.34077	18	25	8	3UTR	MIRT643658	0	0
hsa-miR-211-5p	NM_024949	WWC2	4852	4868	1	-21.8	1	0.0310814	0.647	-0.0184487	-0.223946	-7.28438	15	16	15	3UTR	MIRT644041	0	0
hsa-miR-211-5p	NM_001170330	C4orf3	1028	1053	1	-19.7	1	0.00307768	0.632	0.177332	-0.202055	-5.72941	19	25	8	3UTR	MIRT644147	0	0
hsa-miR-211-5p	NM_001164446	C6orf132	4324	4344	1	-25.4	1	0.0124864	0.441	0.589323	0.0675998	-4.99396	19	20	19	3UTR	MIRT646888	0	0
hsa-miR-211-5p	NM_024795	TM4SF20	959	993	0.961538	-23.6	1	0.0453503	0.574	-0.0184327	0.0683218	-4.99396	20	28	9	3UTR	MIRT648219	0	0
hsa-miR-211-5p	NM_138447	ZNF689	3084	3119	1	-20.1	1	0.00388936	0.559	1.52071	1.13406	-3.93757	22	35	6	3UTR	MIRT648805	0	0
hsa-miR-211-5p	NM_015691	WWC3	4326	4342	1	-24.9	1	1.12993e-10	0.382	0	0	-6.51454	15	16	15	3UTR	MIRT651481	1	1
hsa-miR-211-5p	NM_003370	VASP	1776	1796	1	-22.8	1	0.00746549	0.529	1.6102	1.75315	-12.408	17	20	8	3UTR	MIRT651767	0	0
hsa-miR-211-5p	NM_001034852	SMOC1	1867	1892	1	-25	1	0.01623	0.5	0.817101	3.3744	-6.01339	19	25	9	3UTR	MIRT653325	1	1
hsa-miR-211-5p	NM_001308384	SLC38A7	1951	1986	1	-20.9	1	0.000968516	0.397	-0.154093	-0.0895532	-5.57006	17	35	12	3UTR	MIRT653553	0	1
hsa-miR-211-5p	NM_001303542	RAB11FIP4	3272	3298	1	-26.2	1	0.0450719	0.426	0.0247439	-0.268342	-4.99396	20	26	8	3UTR	MIRT654558	0	0
hsa-miR-211-5p	NM_000945	PPP3R1	2879	2901	1	-21.4	1	0.0124381	0.632	0.475163	0.400477	-7.3076	18	22	8	3UTR	MIRT654820	1	1
hsa-miR-211-5p	NM_007203	PALM2-AKAP2	4165	4186	1	-22.6	1	0.105128	0.618	0.800564	0.716921	-6.28309	17	21	8	3UTR	MIRT655432	1	1
hsa-miR-211-5p	XM_006715082	MYLK4	3153	3176	1	-21.5	1	0.0106222	0.588	0	0	-5.18008	18	23	11	3UTR	MIRT656047	0	0
hsa-miR-211-5p	NM_001093725	MEX3A	3238	3259	1	-28.6	1	2.91678e-05	0.456	0.511109	0.580259	-6.46921	20	21	20	3UTR	MIRT656250	1	0
hsa-miR-211-5p	NM_012297	G3BP2	2124	2146	0.961538	-19.3	1	0.00164187	0.632	3.50947	3.14773	-7.28438	17	22	9	3UTR	MIRT658023	0	0
hsa-miR-211-5p	NM_018212	ENAH	3123	3145	1	-21.9	1	0.0166045	0.662	0.103214	0.0181247	-9.6299	18	22	8	3UTR	MIRT658622	0	1
hsa-miR-211-5p	NM_001135005	DNAJB5	2327	2350	1	-22	1	0.000151418	0.426	0.393516	0.423462	-10.0975	18	23	10	3UTR	MIRT658968	0	1
hsa-miR-211-5p	NM_006139	CD28	1348	1366	1	-18.9	1	0.101473	0.618	-0.0275071	0.236909	-13.4277	15	18	8	3UTR	MIRT659683	0	0
hsa-miR-211-5p	XM_011541863	CACHD1	5016	5032	1	-20.7	1	0.0407618	0.603	0	0	-13.9752	14	16	12	3UTR	MIRT659933	0	0
hsa-miR-211-5p	NM_001330063	ANKFY1	6632	6669	1	-23.2	1	0.0012226	0.471	4.8204	4.29666	-4.99396	21	32	8	3UTR	MIRT660683	1	1
hsa-miR-211-5p	NM_001136562	AKAP2	3448	3469	1	-22.6	1	0.105128	0.618	0.972139	1.80213	-6.28309	17	21	8	3UTR	MIRT660777	0	1
hsa-miR-211-5p	NM_001199635	ADCYAP1R1	1909	1939	1	-21.6	1	0.000315436	0.412	-0.0310345	0.235916	-7.28438	20	30	13	3UTR	MIRT660887	0	0
hsa-miR-211-5p	NM_000949	PRLR	4979	5005	1	-22.2	1	2.47736e-05	0.471	0.772854	0.0540741	-3.79332	17	26	10	3UTR	MIRT666805	0	0
hsa-miR-211-5p	NM_001319142	AK2	731	768	1	-26.4	1	0.13553	0.382	-0.435496	-0.414561	-7.54065	19	22	12	3UTR	MIRT669584	0	0
hsa-miR-211-5p	NM_021038	MBNL1	3117	3141	1	-24	1	0.00143012	0.529	3.47372	3.82003	-9.54656	17	24	9	3UTR	MIRT683213	1	1
hsa-miR-211-5p	NM_001164623	AGO2	9206	9229	1	-22.8	1	3.76572e-06	0.368	0.709339	0.602326	-5.03583	17	23	8	3UTR	MIRT683218	0	0
hsa-miR-211-5p	NM_001145312	ETV3	3681	3711	1	-24.1	1	1.03731e-05	0.471	0.722225	1.14438	-9.04109	19	30	15	3UTR	MIRT703848	1	0
hsa-miR-211-5p	NM_032120	RBM48	2941	2965	1	-22.3	1	0.00627482	0.441	0.30963	0.222393	-4.99396	19	24	8	3UTR	MIRT716155	0	0
hsa-miR-211-5p	NM_000610	CD44	3826	3841	1	-21.4	0	0.0390494	0.618	-0.256495	-0.0189559	-19.4239	13	15	10	3UTR	MIRT719257	0	0
hsa-miR-211-5p	NM_022143	LRRC4	3492	3511	1	-23.9	1	0.0133416	0.471	3.2212	2.29818	-7.80398	16	19	6	3UTR	MIRT719818	0	0
hsa-miR-211-5p	NM_014007	ZBTB43	2806	2833	1	-22.7	1	0.000602653	0.588	0.636127	0.364044	-8.3038	19	27	14	3UTR	MIRT720970	0	0
hsa-miR-211-5p	NM_153367	ZCCHC24	4264	4289	1	-24.8	1	0.0877466	0.515	4.80597	6.04542	-7.28438	19	25	11	3UTR	MIRT725063	1	1
hsa-miR-211-5p	XM_017024488	KANSL1	6998	7026	0.961538	-23.7	1	3.47159e-05	0.456	0	0	-5.18008	20	28	11	3UTR	MIRT725294	0	0
hsa-miR-211-5p	NM_001558	IL10RA	2402	2452	1	-27	1	0.0113392	0.441	-0.613401	-0.195788	-7.28438	18	21	11	3UTR	MIRT734921	0	0
hsa-miR-211-5p	NM_139245	PPM1L	9335	9355	0.953846	-24	1	0.0362502	0.471	-0.00622382	-0.0554064	-6.53765	17	20	10	3UTR		0	0
hsa-miR-211-5p	NM_001256046	C19orf12	2906	2929	0.953846	-24.2	1	0.0555312	0.441	-0.189161	-0.0225478	-4.99396	20	23	12	3UTR		0	0
hsa-miR-211-5p	NM_153838	ADGRF4	2808	2831	0.953846	-23.7	1	0.177427	0.456	-0.865298	-0.0339252	-6.89492	19	23	8	3UTR		0	0
hsa-miR-211-5p	NM_004724	ZW10	2818	2863	0.953846	-26.6	1	0.353745	0.471	2.91521	1.36947	-8.34077	20	24	10	3UTR		0	0
hsa-miR-211-5p	XM_017018050	GRAMD1B	7332	7353	0.953846	-24.9	1	4.9417e-05	0.412	0	0	-6.51454	17	21	9	3UTR		1	1
hsa-miR-211-5p	NM_024979	MCF2L	5567	5611	0.953846	-27.2	1	0.3564	0.574	-0.538858	-0.617765	-4.99396	20	24	11	3UTR		0	0
hsa-miR-211-5p	NM_001354769	NRL	3005	3028	0.953846	-24.9	1	0.000117544	0.412	0	0	-6.53765	18	23	8	3UTR		0	0
hsa-miR-211-5p	NM_001199855	AK3	3333	3353	0.953846	-22.7	1	3.96382e-05	0.441	-0.237072	0.221991	-7.51743	16	20	11	3UTR		0	0
hsa-miR-211-5p	NM_006521	TFE3	3054	3078	0.953846	-25.9	1	0.00580942	0.471	0	0	-4.84971	19	24	8	3UTR		0	0
hsa-miR-211-5p	NM_001114	ADCY7	5054	5080	0.953846	-25.4	1	0.00391641	0.441	-0.341625	-0.11295	-4.17062	21	26	12	3UTR		0	0
hsa-miR-211-5p	NM_001288665	HCFC1R1	846	869	0.953846	-23.3	1	3.55804e-05	0.397	-0.0253141	0.0605458	-6.89492	18	23	11	3UTR		0	0
hsa-miR-211-5p	NM_001244814	FOXP1	5386	5422	0.953846	-23.3	1	2.39273e-05	0.603	-0.0261261	0.902704	-8.3038	16	19	9	3UTR		0	0
hsa-miR-211-5p	NM_024577	SH3TC2	13598	13629	0.961538	-25.5	1	0.0241813	0.574	0.0824386	0.119492	-3.93757	21	31	12	3UTR		0	1
hsa-miR-211-5p	NM_006000	TUBA4A	1942	1960	0.961538	-21.3	1	0.0288219	0.441	5.85251	4.95954	-7.3076	17	18	17	3UTR		0	0
hsa-miR-211-5p	XM_005267683	MAP3K9	7194	7241	0.961538	-24.4	1	0.00750696	0.515	0	0	-4.99396	21	39	8	3UTR		0	0
hsa-miR-211-5p	NM_014381	MLH3	4519	4541	0.961538	-20.1	1	0.0154134	0.559	0.592473	0.419456	-9.9649	17	22	14	3UTR		0	0
hsa-miR-211-5p	XM_011527811	UNC13A	8804	8830	0.961538	-26.2	1	0.00488256	0.456	0	0	-3.79332	20	26	10	3UTR		0	0
hsa-miR-211-5p	NM_021602	CD79B	747	766	0.961538	-20.6	1	0.0160588	0.368	0.406994	0.789701	-12.8934	17	19	14	3UTR		0	0
hsa-miR-211-5p	NM_004694	SLC16A6	3444	3468	0.961538	-23.2	1	0.0123239	0.588	4.28823	4.08241	-9.54656	18	24	10	3UTR		1	1
hsa-miR-211-5p	NM_001321202	COA1	659	688	0.961538	-24.1	1	0.0778043	0.544	0.126047	0.120761	-8.57351	16	18	16	3UTR		0	0
hsa-miR-211-5p	NM_133265	AMOT	2902	2932	0.961538	-22.9	1	0.0172804	0.574	0	0	-5.08276	19	30	9	3UTR		0	1
hsa-miR-211-5p	NM_001143816	BDNF	3688	3713	0.961538	-23.1	1	0.0573622	0.544	2.59448	4.02468	-6.6181	20	25	11	3UTR		1	1
hsa-miR-211-5p	NM_181425	FXN	4927	4947	0.961538	-23.2	1	0.0172152	0.588	0.168539	-0.0359732	-12.8934	16	20	7	3UTR		0	0
hsa-miR-211-5p	NM_018948	ERRFI1	1861	1881	0.961538	-22.1	1	0.0641878	0.618	4.99797	4.62363	-6.51614	17	20	8	3UTR		0	0
hsa-miR-211-5p	NM_021933	MIIP	1736	1754	0.961538	-25.5	1	0.00029175	0.485	0	0	-10.608	17	18	17	3UTR		0	0
hsa-miR-211-5p	NM_144722	SPEF2	2601	2621	0.961538	-18.9	1	0.00474057	0.676	0.700899	0.106022	-9.82598	15	20	11	3UTR		0	0
hsa-miR-211-5p	NM_018112	TMEM38B	3332	3371	0.961538	-27	1	0.00678443	0.618	0.241016	0.00307221	-3.93757	21	26	9	3UTR		0	0
hsa-miR-211-5p	NM_175063	EMC10	898	920	0.961538	-23.1	1	0.11986	0.221	2.50045	0.667974	-7.12797	19	22	12	3UTR		0	0
hsa-miR-211-5p	NM_001277961	STIM1	4031	4051	0.961538	-22.4	1	0.0646823	0.485	1.09414	1.05308	-8.82818	16	20	9	3UTR		0	0
hsa-miR-211-5p	NM_000397	CYBB	3291	3335	0.961538	-25.5	1	0.124018	0.515	0	0	-8.34077	19	25	8	3UTR		0	1
hsa-miR-211-5p	NM_003783	B3GALT2	3122	3138	0.961538	-20.1	1	0.000534059	0.647	1.14891	1.98563	-11.9948	15	16	15	3UTR		0	0
hsa-miR-211-5p	NM_017522	LRP8	3858	3880	0.961538	-23.3	1	1.88691e-07	0.485	0.472024	0.518189	-8.34077	17	22	8	3UTR		1	0
hsa-miR-211-5p	NM_001130145	YAP1	4220	4248	0.961538	-25.3	1	0.08852	0.456	0.572152	0.174958	-4.99396	20	28	9	3UTR		0	0
hsa-miR-211-5p	NM_001308019	EXPH5	6401	6425	0.961538	-22.6	1	0.04389	0.676	0.55585	1.4482	-4.957	19	24	15	3UTR		0	0
hsa-miR-211-5p	XM_017012594	CYREN	5899	5959	0.961538	-21.4	1	0.000575623	0.618	0	0	-3.93757	22	60	11	3UTR		0	0
hsa-miR-211-5p	NM_005293	GPR20	1207	1253	0.961538	-19.8	1	5.1377e-05	0.412	1.49708	1.29141	-10.977	15	20	11	3UTR		0	0
hsa-miR-211-5p	NM_001130679	EIF4E	2870	2905	0.961538	-23.4	1	0.00107442	0.647	0.0828571	-0.0680264	-3.93757	21	35	9	3UTR		0	0
hsa-miR-211-5p	NM_001815	CEACAM3	975	995	0.961538	-20.3	1	0.00192559	0.412	-0.451893	-0.24887	-11.1132	16	20	12	3UTR		0	0
hsa-miR-211-5p	XM_006714565	EFNA5	3897	3910	0.961538	-20.3	1	0.00217608	0.721	0	0	-6.74759	12	13	12	3UTR		1	0
hsa-miR-211-5p	NM_022062	PKNOX2	1800	1837	0.961538	-24.9	1	0.000212769	0.368	0.501898	0.776566	-7.28438	20	37	10	3UTR		0	0
hsa-miR-211-5p	NM_003152	STAT5A	4207	4229	0.961538	-25.4	1	0.0243284	0.574	0.349488	0.600501	-5.08276	19	22	12	3UTR		0	0
hsa-miR-211-5p	XM_017025356	PIGL	2898	2918	0.961538	-24.5	1	0.0404151	0.529	0	0	-12.8934	17	20	7	3UTR		0	0
hsa-miR-211-5p	NM_001308433	NME6	1684	1707	0.961538	-28.5	1	0.01564	0.559	1.51226	0.317198	-7.28438	21	23	17	3UTR		0	0
hsa-miR-211-5p	NM_020205	OTUD7B	3465	3510	0.961538	-25	1	0.0186995	0.603	0.489429	0.911625	-4.99396	21	45	9	3UTR		0	1
hsa-miR-211-5p	NM_181877	ZSCAN2	3593	3626	0.961538	-21.9	1	0.0226306	0.485	0.539153	0.163784	-4.99396	21	33	9	3UTR		0	0
hsa-miR-211-5p	XM_005248542	PIK3R1	4058	4097	0.961538	-24.7	1	0.0151221	0.515	0	0	-4.99396	19	23	8	3UTR		0	0
hsa-miR-211-5p	NM_001167741	MTX3	3863	3891	0.961538	-26.8	1	0.00921663	0.676	-0.250017	-0.0072755	-3.93757	21	28	9	3UTR		0	0
hsa-miR-211-5p	NM_001174072	SERINC5	4467	4482	0.961538	-22.9	1	0.00120077	0.5	-0.666693	-0.0327887	-4.02637	14	15	14	3UTR		0	0
hsa-miR-211-5p	XM_006713914	NSD2	5013	5035	0.961538	-21.7	1	0.000261763	0.412	0	0	-7.75705	18	22	8	3UTR		0	0
hsa-miR-211-5p	NM_001170700	DTHD1	2523	2552	0.961538	-19.7	1	0.0341378	0.632	2.37581	2.64695	-7.51743	17	21	13	3UTR		0	0
hsa-miR-211-5p	NM_014110	PPP1R8	1164	1184	0.961538	-23.6	1	0.0667226	0.485	2.18045	2.00615	-9.45804	15	20	9	3UTR		0	0
hsa-miR-211-5p	NM_001048194	RCC1	1643	1664	0.961538	-26.7	1	0.0249405	0.471	0.308653	0.43863	-4.957	19	21	11	3UTR		0	0
hsa-miR-211-5p	NM_004590	CCL16	1304	1339	0.961538	-19	1	0.0143872	0.559	-0.226643	0.497841	-6.74759	12	13	12	3UTR		0	0
hsa-miR-211-5p	XM_005256977	DUSP14	2133	2159	0.961538	-24	1	0.0467361	0.647	0	0	-7.28438	20	26	9	3UTR		0	1
hsa-miR-211-5p	NM_014759	PHYHIP	2778	2798	0.961538	-23.1	1	0.0292922	0.397	0.607095	0.953367	-3.79332	18	20	16	3UTR		0	0
hsa-miR-211-5p	NM_007175	ERLIN2	1288	1321	0.961538	-25.4	1	0.023679	0.559	0.432959	0.634955	-4.957	20	25	12	3UTR		0	0
hsa-miR-211-5p	NM_003356	UCP3	1636	1681	0.961538	-24.9	1	0.171879	0.471	5.32851	3.225	-3.79332	19	26	13	3UTR		0	0
hsa-miR-211-5p	NM_001146051	HSDL1	3168	3204	0.961538	-19.1	1	0.000201447	0.471	2.84963	2.66188	-7.75705	14	18	12	3UTR		0	0
hsa-miR-211-5p	XM_017000417	FAM78B	6574	6605	0.961538	-23.9	1	0.000196538	0.574	0	0	-7.28438	21	31	10	3UTR		0	0
hsa-miR-211-5p	NM_001242896	DEPDC5	5069	5098	0.961538	-22.8	1	0.00016315	0.412	-0.189088	-0.100509	-6.51454	19	29	11	3UTR		0	0
hsa-miR-211-5p	NM_021928	SPCS3	4395	4434	0.961538	-21	1	0.0254591	0.603	0.041063	0.110857	-9.94954	15	19	11	3UTR		0	1
hsa-miR-211-5p	XM_017026104	THOC1	1420	1475	0.961538	-26.5	1	0.236506	0.544	0	0	-3.93757	21	28	11	3UTR		0	0
hsa-miR-211-5p	NM_005715	UST	3501	3525	0.961538	-24.8	1	0.0895897	0.515	0.524253	0.394048	-4.79441	20	24	13	3UTR		0	0
hsa-miR-211-5p	NM_001033520	WIPI2	1477	1497	0.961538	-25.1	1	0.00910251	0.632	2.71091	1.98335	-9.54656	17	20	12	3UTR		0	0
hsa-miR-211-5p	NM_001163148	ETV1	5002	5022	0.961538	-19.4	1	0.00279136	0.471	5.28564	6.17316	-6.43256	15	20	12	3UTR		0	0
hsa-miR-211-5p	NM_001330662	METTL6	1324	1366	0.961538	-19	1	0.000824058	0.471	3.03484	2.5458	-9.86134	14	17	12	3UTR		0	0
hsa-miR-211-5p	XM_011513004	BBX	7075	7112	0.961538	-26	1	0.018877	0.471	0	0	-3.93757	22	37	11	3UTR		0	0
hsa-miR-211-5p	NM_018266	TMEM39A	3744	3770	0.961538	-22.1	1	0.00461683	0.544	4.64283	4.11226	-4.99396	20	26	12	3UTR		0	0
hsa-miR-211-5p	NM_001134194	ACPP	1660	1700	0.961538	-27	1	0.0171116	0.603	0.613143	0.10035	-4.84971	20	25	11	3UTR		0	0
hsa-miR-211-5p	NM_001286408	SCML4	2707	2728	0.961538	-25.6	1	1.79762e-05	0.471	-0.0702257	0.0685944	-8.81432	17	21	9	3UTR		0	0
hsa-miR-211-5p	NM_001318907	TPD52L1	1486	1518	0.961538	-22.6	1	3.21422e-07	0.544	0.129897	-0.050442	-4.17062	17	22	11	3UTR		0	0
hsa-miR-211-5p	XM_011525844	DCC	8343	8369	0.961538	-23.8	1	0.00201035	0.603	0	0	-3.79332	20	26	9	3UTR		1	1
hsa-miR-211-5p	NM_005434	MALL	2216	2242	0.961538	-27.2	1	0.00276248	0.397	0.590616	1.38475	-4.99396	21	26	9	3UTR		1	0
hsa-miR-211-5p	NM_001260508	KCNJ3	1421	1439	0.961538	-19.8	1	0.000311658	0.544	5.90006	5.46444	-6.23647	16	18	14	3UTR		0	0
hsa-miR-211-5p	NM_003131	SRF	3503	3554	0.961538	-25.2	1	0.000199211	0.529	1.23921	1.04945	-3.79332	21	51	9	3UTR		0	0
hsa-miR-211-5p	NM_001040102	OPALIN	3359	3372	0.961538	-20.4	0	0.00262949	0.662	0.294247	-0.0359124	-19.4239	12	13	12	3UTR		0	1
hsa-miR-211-5p	NM_201648	GLYAT	1863	1888	0.961538	-18.3	1	0.16858	0.529	1.27422	0.59765	-9.58327	18	25	8	3UTR		0	0
hsa-miR-211-5p	NM_006548	IGF2BP2	2063	2085	0.961538	-22.7	1	2.22931e-05	0.294	4.42646	1.30858	-11.1417	18	22	9	3UTR		0	0
hsa-miR-211-5p	NM_001706	BCL6	2933	2957	0.961538	-24	1	0.00184956	0.809	5.22417	4.06888	-9.54656	18	24	10	3UTR		0	0
hsa-miR-211-5p	NM_174908	CCDC50	3455	3478	0.961538	-19.1	1	0.00207871	0.588	2.22268	0.329213	-11.4034	18	23	11	3UTR		0	1
hsa-miR-211-5p	NM_001142651	NEURL1B	2142	2163	0.969231	-25.5	1	0.843899	0.456	0.542304	0.525616	-9.6299	18	21	8	3UTR		0	0
hsa-miR-211-5p	NM_013319	UBIAD1	3241	3267	0.969231	-23.9	1	4.58336e-08	0.485	-0.386533	-0.0499636	-7.28438	20	26	13	3UTR		0	0
hsa-miR-211-5p	NM_020911	PLXNA4	11734	11763	0.969231	-24.2	1	0.00338728	0.456	4.39489	4.5479	-10.7522	16	23	11	3UTR		0	0
hsa-miR-211-5p	NM_001308044	RBM23	2122	2149	0.969231	-24.7	1	2.93975e-10	0.412	-0.297174	-0.248921	-8.55011	19	22	15	3UTR		0	0
hsa-miR-211-5p	NM_001079846	CREBBP	7630	7650	0.969231	-24.4	1	0.000235344	0.544	4.13905	3.85201	-7.57093	17	20	9	3UTR		0	0
hsa-miR-211-5p	XM_005254730	FRMD5	3306	3328	0.969231	-23.7	1	1.96701e-06	0.485	0	0	-8.3038	18	22	13	3UTR		1	0
hsa-miR-211-5p	NM_014482	BMP10	2220	2246	0.969231	-24.6	1	0.542006	0.515	0.344903	-0.333658	-8.34077	20	26	8	3UTR		0	0
hsa-miR-211-5p	NM_001243088	FOXM1	2947	2970	0.974359	-25.3	1	4.89178e-05	0.515	3.15916	3.92469	-8.81432	18	23	8	3UTR		0	0
hsa-miR-211-5p	NM_001114331	CLCN7	3970	3994	0.974359	-24.5	1	7.50374e-06	0.294	1.05195	1.39734	-7.14013	20	24	10	3UTR		0	0
hsa-miR-211-5p	NM_001282543	BARD1	5085	5119	0.974359	-22.5	1	0.000933213	0.559	3.7566	2.50406	-5.48126	18	26	10	3UTR		0	0
hsa-miR-211-5p	NM_001354642	MME	2630	2653	0.974359	-23.1	1	0.0418372	0.529	0.090949	0.437352	-8.57382	18	23	8	3UTR		0	1
hsa-miR-211-5p	NM_173084	TRIM59	1821	1846	0.974359	-22.2	1	0.0836849	0.676	-0.313999	-0.0760339	-6.51454	19	25	9	3UTR		0	0
hsa-miR-211-5p	NM_001347722	DYRK1A	4179	4201	0.974359	-19.3	1	0.0188163	0.529	2.46598	2.68293	-12.4965	17	22	13	3UTR		1	1
hsa-miR-211-5p	XM_006720082	PCNX1	9393	9411	0.974359	-19.5	1	0.00097652	0.588	0	0	-14.7217	16	18	13	3UTR		0	0
hsa-miR-211-5p	NM_001098818	PDE4C	2886	2907	0.974359	-23.8	1	0.00144827	0.456	0.10027	-0.00732874	-8.57351	16	21	11	3UTR		0	0
hsa-miR-211-5p	NM_004687	MTMR4	4471	4491	0.974359	-21.7	1	0.130946	0.632	6.53672	4.47437	-5.8508	18	20	12	3UTR		0	0
hsa-miR-211-5p	NM_001172703	GGA3	2584	2608	0.974359	-28.3	1	0.000874083	0.412	1.93892	1.1462	-4.99396	21	24	13	3UTR		0	0
hsa-miR-211-5p	NM_201543	LGALS8	2806	2829	0.974359	-29.9	1	0.000295595	0.456	-0.026681	-0.0830816	-6.72377	20	23	12	3UTR		0	0
hsa-miR-211-5p	NM_001242899	PPP6R2	3461	3483	0.974359	-23.3	1	0.000117791	0.25	0	0	-7.12797	19	22	12	3UTR		0	0
hsa-miR-211-5p	NM_001351293	PNMA6E	2420	2455	0.974359	-23.3	1	6.69344e-05	0.25	0	0	-7.12766	19	24	11	3UTR		0	0
hsa-miR-211-5p	NM_001303514	PDZD4	2891	2916	0.974359	-26.4	1	0.707193	0.368	0	0	-4.99396	20	25	8	3UTR		0	0
hsa-miR-211-5p	NM_001001557	GDF6	2877	2906	0.974359	-25	1	0.0264977	0.426	1.19843	1.00816	-7.28438	21	29	14	3UTR		0	1
hsa-miR-211-5p	NM_001353260	FAM49B	3191	3212	0.974359	-19.2	1	0.000184247	0.515	3.11002	4.59016	-9.86134	16	21	8	3UTR		0	0
hsa-miR-211-5p	NM_175066	DDX51	3420	3442	0.974359	-23.5	1	0.000290532	0.338	1.38885	2.75497	-7.68253	17	22	8	3UTR		0	0
hsa-miR-211-5p	NM_015288	JADE2	3754	3780	0.974359	-24.1	1	8.85295e-05	0.559	5.30282	1.78355	-3.93757	19	26	10	3UTR		0	0
hsa-miR-211-5p	NM_001207048	BACE1	4233	4261	0.974359	-22.9	1	0.742708	0.588	1.46123	0.822416	-3.93757	21	28	10	3UTR		0	0
hsa-miR-211-5p	NM_001243259	HINFP	1520	1541	0.974359	-27.2	1	0.146528	0.412	0.428333	1.3	-6.6181	19	21	10	3UTR		0	0
hsa-miR-211-5p	NM_001321983	PRKAR2A	1919	1938	0.974359	-21.3	1	0.0112517	0.574	0.050993	0.0605411	-11.5901	16	19	8	3UTR		0	0
hsa-miR-211-5p	NM_004326	BCL9	5524	5571	0.974359	-27.8	1	0.000974337	0.559	5.23212	4.03475	-4.99396	19	23	11	3UTR		1	1
hsa-miR-211-5p	NM_173536	GABRG1	5954	5975	0.974359	-20.1	1	0.00066347	0.559	4.86703	4.79018	-6.32527	17	21	12	3UTR		0	0
hsa-miR-211-5p	NM_001166215	S1PR5	1822	1846	0.974359	-24.4	1	0.431073	0.382	1.57932	1.90889	-10.2417	19	24	7	3UTR		0	0
hsa-miR-211-5p	XM_011528811	KCNQ2	8625	8651	0.974359	-24.7	1	8.73559e-06	0.309	0	0	-6.6181	20	26	9	3UTR		0	0
hsa-miR-211-5p	NM_018969	GPR173	3851	3895	0.974359	-28.1	1	0.0229313	0.5	0	0	-6.72377	19	23	11	3UTR		0	0
hsa-miR-211-5p	NM_001276275	MAZ	1916	1936	0.974359	-24.9	1	0.00568797	0.426	0.606053	0.380535	-8.15936	16	20	7	3UTR		0	0
hsa-miR-211-5p	NM_001330156	PID1	1634	1655	0.974359	-18.3	1	0.00423781	0.559	0.0898418	2.2003	-6.08354	16	21	8	3UTR		0	1
hsa-miR-211-5p	NM_001080391	SP100	5279	5303	0.974359	-31.3	1	0.194654	0.5	0.0916885	0.0601944	-4.99396	21	24	13	3UTR		0	0
hsa-miR-211-5p	NM_014941	MORC2	4777	4801	0.974359	-23.5	1	0.00306598	0.397	0.58969	0.172736	-7.3076	20	24	17	3UTR		0	0
hsa-miR-211-5p	NM_012072	CD93	3314	3340	0.974359	-23	1	0.0755277	0.618	0.23142	-0.330187	-8.34077	20	26	8	3UTR		0	1
hsa-miR-211-5p	XM_024453983	MFSD8	3576	3607	0.974359	-22.7	1	0.443085	0.618	0	0	-8.43861	19	31	7	3UTR		0	0
hsa-miR-211-5p	NM_001201564	PLRG1	2300	2344	0.974359	-25.4	1	0.485104	0.603	4.69364	5.50005	-7.28438	19	24	8	3UTR		0	0
hsa-miR-211-5p	NM_001134382	IQSEC1	6409	6433	0.974359	-21.6	1	0.00302747	0.529	4.31538	3.02094	-7.28438	19	24	8	3UTR		0	1
hsa-miR-211-5p	NM_017907	LAMTOR1	930	955	0.974359	-28.1	1	2.72822e-06	0.382	3.40287	3.32546	-3.79332	21	25	13	3UTR		0	0
hsa-miR-211-5p	XM_017007420	SUCLG2	2058	2081	0.974359	-21.2	1	0.145023	0.603	0	0	-10.4867	16	23	8	3UTR		0	0
hsa-miR-211-5p	NM_005312	RAPGEF1	5815	5843	0.974359	-23.5	1	0.00045014	0.353	3.2702	3.3238	-7.75705	18	28	10	3UTR		0	0
hsa-miR-211-5p	NM_001280790	SURF4	1847	1877	0.974359	-23.6	1	0.000748982	0.382	0.591846	0.988406	-8.57351	20	30	14	3UTR		0	0
hsa-miR-211-5p	NM_006895	HNMT	2149	2172	0.974359	-18.9	1	0.000550652	0.647	-0.0145499	-0.207032	-7.86061	15	23	8	3UTR		0	0
hsa-miR-211-5p	NM_001162505	TMEM189	1889	1917	0.974359	-21.8	1	0.00176602	0.309	2.23015	3.47652	-7.86061	19	28	11	3UTR		0	0
hsa-miR-211-5p	XM_005269550	DYDC1	1562	1584	0.974359	-22.2	1	0.00108981	0.5	0	0	-10.3988	15	22	11	3UTR		0	0
hsa-miR-211-5p	XM_024447781	NRG3	4860	4913	0.974359	-21.8	1	0.000572013	0.485	0	0	-8.80656	16	20	13	3UTR		1	1
hsa-miR-211-5p	NM_148977	PANK1	6738	6761	0.974359	-25.2	1	0.0346424	0.588	1.72772	1.02382	-7.81874	20	23	8	3UTR		0	0
hsa-miR-211-5p	NM_199329	SLC43A3	2073	2112	0.974359	-22.9	1	3.69096e-05	0.456	4.19242	2.61457	-7.21971	18	23	8	3UTR		0	0
hsa-miR-211-5p	NM_021201	MS4A7	1162	1199	0.974359	-21.4	1	0.0539452	0.574	-0.480645	-0.0739464	-5.22671	19	27	9	3UTR		0	0
hsa-miR-211-5p	NM_144635	FAM131A	1597	1616	0.974359	-22.7	1	4.56864e-05	0.294	0.29374	0.376259	-6.24644	17	19	11	3UTR		0	0
hsa-miR-211-5p	NM_001267594	SENP1	3383	3429	0.980769	-23.5	1	0.00122772	0.603	3.24241	2.59298	-11.3983	18	23	10	3UTR		0	0
hsa-miR-211-5p	NM_033181	CNR1	3548	3568	0.984615	-21.1	1	0.00475881	0.544	2.82217	1.96408	-7.75705	16	20	6	3UTR		0	0
hsa-miR-211-5p	NM_175866	UHMK1	5258	5278	0.984615	-24.7	1	0.0490869	0.588	0.461619	0.0425292	-14.7217	17	20	10	3UTR		0	0
hsa-miR-211-5p	NM_032403	PCDHGC3	1287	1311	1	-20	1	0.629106	0.485	2.86758	0.903652	-8.78724	18	24	8	3UTR		0	0
hsa-miR-211-5p	NM_033449	FCHSD1	4137	4181	1	-24	1	4.23672e-05	0.441	3.03312	2.83514	-5.22671	21	44	10	3UTR		0	0
hsa-miR-211-5p	NM_032420	PCDH1	4719	4741	1	-23.8	1	0.0228218	0.382	0.409546	0.889868	-7.12797	19	22	12	3UTR		0	0
hsa-miR-211-5p	NM_001127496	SPRY4	1406	1431	1	-20.8	1	0.000742345	0.544	3.57655	0.590821	-4.99396	20	25	8	3UTR		0	0
hsa-miR-211-5p	NM_001144935	FGF1	1228	1270	1	-24.1	1	0.00989195	0.515	0.0367745	0.135474	-3.93757	18	42	11	3UTR		0	0
hsa-miR-211-5p	NM_205846	PRELID2	1936	1963	1	-22.9	1	0.00257649	0.426	0.201279	-0.138626	-6.76235	21	27	7	3UTR		0	0
hsa-miR-211-5p	XM_017009709	SPINK9	2775	2792	1	-19.5	1	8.06729e-06	0.588	0	0	-9.77961	14	17	11	3UTR		0	0
hsa-miR-211-5p	NM_014945	ABLIM3	4113	4163	1	-28.9	1	0.000333255	0.471	0.60697	0.462922	-3.93757	22	30	9	3UTR		0	0
hsa-miR-211-5p	NM_001001669	ARHGEF37	2174	2194	1	-24.6	1	0.13152	0.441	0.456893	0.851482	-7.5256	19	20	19	3UTR		1	1
hsa-miR-211-5p	NM_001804	CDX1	1498	1542	1	-24.9	1	0.000238683	0.397	-0.0236037	-0.350106	-8.19652	19	26	8	3UTR		0	0
hsa-miR-211-5p	NM_171825	CAMK2A	4790	4816	1	-25.7	1	0.00511862	0.456	2.81948	2.64354	-4.84971	20	26	7	3UTR		0	0
hsa-miR-211-5p	NM_001025158	CD74	1030	1049	1	-18.6	1	0.0083219	0.397	2.5873	1.15032	-12.2638	16	19	12	3UTR		0	0
hsa-miR-211-5p	NM_001166208	SYNPO	4343	4381	1	-25.6	1	0.000316691	0.412	0.212803	0.0118159	-6.25121	19	29	9	3UTR		0	0
hsa-miR-211-5p	NM_001122853	MYOZ3	2363	2400	1	-23.9	1	0.059693	0.412	-0.0628587	-0.0808751	-6.23647	20	37	8	3UTR		0	0
hsa-miR-211-5p	NM_032947	SMIM3	1239	1260	1	-26.3	1	9.91275e-05	0.382	-0.270104	0.890434	-7.57093	18	21	13	3UTR		0	0
hsa-miR-211-5p	NM_000405	GM2A	2332	2355	1	-24	1	2.60243e-05	0.456	0.137484	0.132801	-8.01983	20	23	8	3UTR		0	0
hsa-miR-211-5p	NM_181774	SLC36A3	2210	2232	1	-18	1	0.000340652	0.647	2.13291	2.5245	-10.3988	14	22	11	3UTR		0	0
hsa-miR-211-5p	XM_005268386	SLC36A1	3416	3441	1	-23.4	1	0.00135596	0.5	0	0	-4.84971	20	25	9	3UTR		0	0
hsa-miR-211-5p	NM_000171	GLRA1	1638	1674	1	-27.6	1	0.0464149	0.426	0.673487	0.502591	-6.28309	18	23	8	3UTR		0	0
hsa-miR-211-5p	NM_015315	LARP1	4783	4828	1	-27.5	1	0.0251382	0.441	1.53818	1.2932	-6.51454	19	23	15	3UTR		0	0
hsa-miR-211-5p	NM_000337	SGCD	6518	6544	1	-25.2	1	0.0156129	0.588	1.04855	1.0364	-3.93757	20	26	13	3UTR		0	1
hsa-miR-211-5p	NM_005546	ITK	2378	2400	1	-23.5	1	0.00132339	0.559	0.207969	0.131254	-7.51743	17	22	14	3UTR		0	0
hsa-miR-211-5p	NM_001099287	NIPAL4	2464	2497	1	-22.1	1	0.0452909	0.412	0.376632	0.202071	-4.84971	20	33	8	3UTR		0	0
hsa-miR-211-5p	NM_001308165	SOX30	1805	1822	1	-19.5	1	0.00236674	0.632	3.13127	4.04103	-12.408	16	17	16	3UTR		0	0
hsa-miR-211-5p	NM_001145132	C5orf52	580	634	1	-16.9	1	0.0098593	0.5	-0.0260992	0.051645	-10.2546	10	11	10	3UTR		0	0
hsa-miR-211-5p	NM_002187	IL12B	1798	1833	1	-20.1	1	0.00911024	0.426	1.52425	0.986167	-6.53765	16	21	9	3UTR		0	0
hsa-miR-211-5p	NM_001267035	PWWP2A	2169	2188	1	-20.2	1	1.01619e-05	0.515	1.77981	1.26	-9.54656	16	19	11	3UTR		0	1
hsa-miR-211-5p	XM_011534646	CCNJL	2337	2380	1	-24.1	1	0.0308037	0.559	0	0	-8.66331	18	23	9	3UTR		0	0
hsa-miR-211-5p	NM_021911	GABRB2	2606	2628	1	-21.1	1	0.000114157	0.588	3.20693	2.89939	-10.3396	17	22	8	3UTR		0	0
hsa-miR-211-5p	XM_011520997	WNK1	9410	9433	1	-23.5	1	0.0491475	0.471	0	0	-7.12797	18	23	6	3UTR		1	1
hsa-miR-211-5p	NM_024551	ADIPOR2	1885	1907	1	-22	1	0.137852	0.662	0	0	-9.6299	18	22	8	3UTR		0	0
hsa-miR-211-5p	NM_172364	CACNA2D4	4223	4246	1	-25.7	1	0.020447	0.515	0	0	-8.59673	19	23	9	3UTR		0	0
hsa-miR-211-5p	NM_002014	FKBP4	1712	1757	1	-25.8	1	0.0112817	0.426	0.540399	1.02044	-6.53765	20	26	7	3UTR		0	0
hsa-miR-211-5p	NM_006675	TSPAN9	1534	1555	1	-28.1	1	0.000174561	0.5	0.0495263	0.37842	-10.7522	18	21	13	3UTR		0	0
hsa-miR-211-5p	NM_001286521	PARP11	4289	4315	1	-21.1	1	0.0185343	0.691	1.19604	0.632496	-4.90607	19	26	10	3UTR		0	0
hsa-miR-211-5p	NM_020638	FGF23	1974	1997	1	-22	1	0.00408967	0.603	0.165972	-0.425345	-11.3517	17	23	9	3UTR		0	0
hsa-miR-211-5p	NM_001065	TNFRSF1A	1895	1919	1	-19.6	1	0.00133747	0.412	2.25074	1.48656	-10.841	14	16	14	3UTR		0	0
hsa-miR-211-5p	NM_014231	VAMP1	2147	2171	1	-23.5	1	0.000427938	0.412	0.255084	1.07666	-7.28438	20	24	9	3UTR		0	0
hsa-miR-211-5p	NM_001164095	COPS7A	1816	1869	1	-22.3	1	0.100859	0.662	1.2845	1.40599	-5.72941	18	24	8	3UTR		0	0
hsa-miR-211-5p	NM_016546	C1RL	2182	2203	1	-25.2	1	0.00215008	0.471	0.2264	1.6052	-7.14013	18	21	14	3UTR		0	0
hsa-miR-211-5p	NM_144670	A2ML1	4751	4783	1	-23.3	1	0.0144116	0.5	0.0124285	-0.121042	-6.76235	19	22	10	3UTR		0	0
hsa-miR-211-5p	NM_001129998	CLEC12B	1157	1190	1	-20.5	1	0.00120706	0.588	-0.052591	-0.352077	-7.51743	14	16	14	3UTR		0	0
hsa-miR-211-5p	NM_001271592	SMIM10L1	1216	1244	1	-22.9	1	0.291626	0.559	-0.0326751	-0.0243292	-8.70704	18	28	10	3UTR		0	0
hsa-miR-211-5p	NM_058169	BORCS5	1314	1329	1	-21.6	1	0.0021424	0.588	0.430606	-0.102055	-7.51743	14	15	14	3UTR		0	0
hsa-miR-211-5p	NM_004064	CDKN1B	1458	1482	1	-25	1	0.00411759	0.426	2.67661	3.02787	-7.28438	19	24	7	3UTR		0	0
hsa-miR-211-5p	NM_000834	GRIN2B	4941	4991	1	-27.8	1	3.11291e-06	0.456	0.970244	0.525177	-3.93757	19	22	16	3UTR		1	0
hsa-miR-211-5p	NM_030667	PTPRO	5910	5929	1	-23.7	1	0.00873833	0.603	0.527944	0.0929785	-4.52877	17	19	13	3UTR		0	0
hsa-miR-211-5p	NM_001001395	LMO3	1854	1876	1	-17.9	1	0.104723	0.676	0.620182	0.740286	-9.9649	17	22	9	3UTR		0	0
hsa-miR-211-5p	NM_001114614	MFGE8	1239	1263	1	-26.9	1	0.00425947	0.426	3.38813	2.4776	-4.99396	20	24	8	3UTR		0	0
hsa-miR-211-5p	NM_152924	ABHD2	8217	8244	1	-30.3	1	0.0150974	0.324	3.73328	1.60924	-3.93757	22	27	10	3UTR		0	0
hsa-miR-211-5p	NM_001271572	PEX11A	2138	2179	1	-21.5	1	0.00554191	0.544	0.612882	1.88206	-6.25121	15	18	8	3UTR		0	0
hsa-miR-211-5p	NM_182616	ARPIN	3025	3063	1	-26.7	1	0.00685336	0.456	0.0846486	0.0879638	-7.14013	20	38	10	3UTR		0	0
hsa-miR-211-5p	NM_001330416	ST8SIA2	1958	1991	1	-22.7	1	0.0212569	0.632	0.0121406	-0.0827133	-3.93757	22	33	8	3UTR		0	0
hsa-miR-211-5p	NM_018349	MCTP2	7373	7396	1	-27.9	1	0.158783	0.5	0.148626	-0.127713	-4.99396	21	23	17	3UTR		0	0
hsa-miR-211-5p	NM_001145156	NR2F2	2116	2141	1	-30.9	1	6.09353e-05	0.353	0.440888	1.87832	-3.79332	21	23	21	3UTR		0	0
hsa-miR-211-5p	NM_182562	FAM169B	2855	2873	1	-18.3	1	0.00124003	0.456	3.20712	2.75375	-9.27414	15	18	12	3UTR		0	0
hsa-miR-211-5p	NM_001288616	TTC23	2411	2451	1	-23.2	1	0.00672137	0.471	1.61017	0.995502	-3.93757	20	30	13	3UTR		0	1
hsa-miR-211-5p	NM_198243	ASB7	3697	3727	1	-26.6	1	0.000157654	0.412	0.300918	-0.0691055	-7.14013	20	30	16	3UTR		0	0
hsa-miR-211-5p	NM_001142272	RAB11FIP3	1740	1763	1	-23.9	1	0.147716	0.338	-0.0796521	-0.423485	-11.3986	18	23	8	3UTR		0	0
hsa-miR-211-5p	NM_001301159	NHLRC4	1930	1953	1	-25.4	1	0.003776	0.309	-0.161479	-0.628993	-12.408	17	23	8	3UTR		0	0
hsa-miR-211-5p	NM_021098	CACNA1H	8036	8062	1	-24.2	1	0.000734496	0.559	-1.43835	-0.446837	-7.28438	20	26	7	3UTR		0	0
hsa-miR-211-5p	XM_006720992	IFT140	3368	3388	1	-22.1	1	8.1623e-06	0.279	0	0	-9.59293	15	20	9	3UTR		0	0
hsa-miR-211-5p	NM_144570	JPT2	872	895	1	-24.7	1	0.0624195	0.338	-0.378376	-0.421977	-5.22701	20	23	12	3UTR		0	0
hsa-miR-211-5p	NM_001040439	MAPK8IP3	5517	5545	1	-24.1	1	0.000151718	0.382	0.924201	1.33881	-6.51454	18	28	12	3UTR		0	0
hsa-miR-211-5p	NM_001348711	RNF151	793	811	1	-19.9	1	3.72809e-06	0.485	0.535139	0.446803	-14.9859	15	18	11	3UTR		0	0
hsa-miR-211-5p	NM_001306083	CASP10	1297	1327	1	-24.2	1	0.000241508	0.515	0	0	-3.93757	22	30	9	3UTR		0	0
hsa-miR-211-5p	NM_015049	TRAK2	3564	3588	1	-20.1	1	0.113725	0.574	3.63321	1.88522	-8.02599	20	24	13	3UTR		0	0
hsa-miR-211-5p	XM_005246782	CDK15	2335	2362	1	-19.9	1	0.000957745	0.574	0	0	-4.90607	18	27	8	3UTR		0	0
hsa-miR-211-5p	NM_003507	FZD7	1938	1959	1	-27.4	1	0.00530911	0.515	0.408159	0.278612	-13.8149	18	21	14	3UTR		0	0
hsa-miR-211-5p	NM_201266	NRP2	5431	5451	1	-25.8	1	0.00685559	0.559	1.78133	1.85398	-10.608	16	20	9	3UTR		0	0
hsa-miR-211-5p	NM_001270943	KLF7	7472	7500	1	-24.8	1	0.0746245	0.515	4.95334	3.40311	-3.93757	21	28	9	3UTR		0	0
hsa-miR-211-5p	NM_001080475	PLEKHM3	9183	9214	1	-21.8	1	0.0121765	0.485	3.19071	2.11978	-3.93757	18	25	8	3UTR		0	1
hsa-miR-211-5p	NM_001039538	MAP2	4287	4308	1	-20.4	1	0.00179319	0.676	0.400034	0.715221	-12.3942	15	21	6	3UTR		0	0
hsa-miR-211-5p	NM_001278283	RPE	2144	2164	1	-21.5	1	0.0280424	0.662	0.643176	0.271276	-12.0925	17	20	10	3UTR		0	0
hsa-miR-211-5p	NM_001136575	LANCL1	2300	2321	1	-24.7	1	0.000854381	0.676	0.510062	0.187494	-5.96246	18	21	8	3UTR		0	0
hsa-miR-211-5p	NM_001042599	ERBB4	10931	10947	1	-22.2	1	0.000765436	0.574	3.53213	5.77991	-5.22701	14	16	8	3UTR		0	0
hsa-miR-211-5p	NM_021141	XRCC5	2942	2959	1	-21.3	1	7.14372e-06	0.574	0.0611734	-0.0641288	-4.99396	15	17	8	3UTR		0	0
hsa-miR-211-5p	NM_020814	MARCH4	3573	3594	1	-24.7	1	0.00168148	0.382	0.849778	0.592954	-9.0374	18	21	12	3UTR		0	0
hsa-miR-211-5p	NM_001313990	IGFBP2	879	933	1	-22.1	1	0.0921802	0.485	0.966968	0.496956	-6.28309	18	25	8	3UTR		0	0
hsa-miR-211-5p	NM_022648	TNS1	8251	8272	1	-28.1	1	0.00449744	0.426	1.17198	1.38831	-6.74884	18	21	7	3UTR		0	0
hsa-miR-211-5p	NM_000634	CXCR1	1747	1771	1	-24.1	1	0.258072	0.5	1.11698	2.34402	-7.20265	20	24	6	3UTR		0	0
hsa-miR-211-5p	NM_021198	CTDSP1	1970	1990	1	-23.4	1	0.00114059	0.574	0.55108	0.361412	-10.9177	16	20	8	3UTR		0	0
hsa-miR-211-5p	XM_005246721	USP37	5368	5385	1	-17.6	1	0.00093363	0.721	0	0	-13.6656	15	17	9	3UTR		0	0
hsa-miR-211-5p	NM_001271634	CNOT9	3381	3401	1	-23.8	1	0.0135597	0.529	0.174771	-0.0782062	-11.7717	15	20	9	3UTR		0	0
hsa-miR-211-5p	NM_001330213	STK16	1568	1592	1	-26.4	1	0.317786	0.441	0.364915	0.555043	-6.28309	20	24	9	3UTR		0	0
hsa-miR-211-5p	NM_001355221	TUBA4B	1305	1329	1	-23.2	1	0.263685	0.5	1.23482	1.6111	-9.43035	18	24	11	3UTR		0	0
hsa-miR-211-5p	NM_001319116	DNPEP	1761	1789	1	-22.1	1	7.7939e-06	0.5	-0.176644	-0.151395	-13.0427	18	28	13	3UTR		0	0
hsa-miR-211-5p	NM_001173476	SPEG	1016	1062	1	-26	1	0.0924387	0.382	0.544633	0.927961	-7.28438	21	25	9	3UTR		0	0
hsa-miR-211-5p	NM_001039569	AP1S3	2294	2310	1	-20.7	1	0.000119646	0.529	-0.0356395	-0.097255	-9.77961	15	16	15	3UTR		0	1
hsa-miR-211-5p	NM_001136528	SERPINE2	1595	1613	1	-17.4	1	0.0886251	0.529	2.78672	2.62664	-12.6408	14	18	9	3UTR		0	0
hsa-miR-211-5p	NM_000092	COL4A4	7728	7750	1	-25.7	1	0.0135074	0.618	1.284	1.83675	-8.05661	20	22	16	3UTR		0	0
hsa-miR-211-5p	NM_001080428	TENM2	8350	8374	1	-22.3	1	0.0358734	0.529	1.61232	2.95854	-7.28438	19	24	6	3UTR		0	0
hsa-miR-211-5p	NM_001129891	FAM196B	4245	4264	1	-19.7	1	0.00115675	0.588	3.11036	2.94516	-7.57093	16	19	12	3UTR		0	0
hsa-miR-211-5p	NM_003862	FGF18	1313	1332	1	-26.3	1	0.000392039	0.559	2.31323	2.64837	-9.54656	17	19	14	3UTR		1	1
hsa-miR-211-5p	NM_033645	FBXW11	3868	3910	1	-24.9	1	0.0275002	0.485	6.89275	6.42312	-8.34077	19	25	6	3UTR		0	1
hsa-miR-211-5p	NM_005990	STK10	3791	3817	1	-22.2	1	0.00993994	0.441	3.40933	3.02475	-8.34077	20	26	8	3UTR		0	0
hsa-miR-211-5p	NM_001031711	ERGIC1	1315	1341	1	-24.3	1	0.000437365	0.382	0.25532	0.0477224	-4.84971	19	26	8	3UTR		1	1
hsa-miR-211-5p	NM_153607	CREBRF	5797	5816	1	-18	1	3.56771e-05	0.662	3.65299	2.10706	-9.02428	15	19	8	3UTR		0	0
hsa-miR-211-5p	NM_006650	CPLX2	1859	1889	1	-24.6	1	0.0184434	0.485	0.7418	0.353112	-8.34077	19	30	9	3UTR		0	0
hsa-miR-211-5p	NM_173664	ARL10	1008	1053	1	-24.6	1	0.122079	0.382	-0.0809067	-0.0971198	-9.03925	18	21	11	3UTR		0	0
hsa-miR-211-5p	NM_172349	NSD1	9636	9662	1	-23.1	1	9.04365e-05	0.471	0.830039	2.3125	-7.28438	18	20	18	3UTR		0	0
hsa-miR-211-5p	NM_030567	PRR7	1366	1417	1	-26.8	1	6.99008e-05	0.426	1.29361	2.15658	-8.34077	18	24	8	3UTR		0	0
hsa-miR-211-5p	NM_017510	TMED9	1084	1106	1	-22.8	1	0.0115957	0.382	0.580428	0.506755	-9.36019	18	22	10	3UTR		0	0
hsa-miR-211-5p	NM_153373	PHYKPL	1735	1754	1	-20.2	1	1.58176e-05	0.382	2.57379	2.71453	-8.70704	16	19	12	3UTR		0	0
hsa-miR-211-5p	NM_014594	ZNF354C	4440	4475	1	-27.5	1	0.00183913	0.544	1.09828	1.25567	-4.99396	19	21	19	3UTR		0	0
hsa-miR-211-5p	NM_014244	ADAMTS2	5046	5070	1	-25.5	1	0.00433631	0.471	5.78921	5.19593	-4.99396	19	24	7	3UTR		0	0
hsa-miR-211-5p	NM_014757	MAML1	4794	4812	1	-21.1	1	0.000274406	0.471	-0.166165	-0.0805981	-11.1505	16	18	11	3UTR		0	0
hsa-miR-211-5p	XM_011534593	RNF130	5763	5807	1	-25.7	1	0.005156	0.397	0	0	-7.28438	21	44	10	3UTR		0	0
hsa-miR-211-5p	NM_152547	BTNL9	1948	1971	1	-25.4	1	0.000834454	0.5	-0.405342	-0.449731	-7.14013	18	23	12	3UTR		0	0
hsa-miR-211-5p	NM_032765	TRIM52	2128	2157	1	-21.4	1	0.0103653	0.412	0.572079	0.601433	-8.23906	19	29	6	3UTR		0	0
hsa-miR-211-5p	NM_001318782	LYRM4	972	991	1	-17.6	1	0.0471699	0.559	0.0623913	0.228419	-12.2638	16	19	11	3UTR		0	0
hsa-miR-211-5p	NM_001292008	SSR1	6380	6406	1	-22.5	1	0.000752421	0.632	-0.52315	0.0981717	-5.22671	16	19	12	3UTR		0	0
hsa-miR-211-5p	NM_152551	SNRNP48	1830	1868	1	-26.9	1	0.00100331	0.588	0.0699217	0.152703	-3.93757	18	21	9	3UTR		0	0
hsa-miR-211-5p	NM_001134422	CDV3	2684	2705	1	-25.6	1	0.00139947	0.515	1.27486	1.24026	-8.34077	18	21	8	3UTR		0	0
hsa-miR-211-5p	NM_004441	EPHB1	3639	3689	1	-25.4	1	0.00414971	0.515	0.473458	1.21605	-7.28438	20	22	20	3UTR		0	1
hsa-miR-211-5p	NM_016161	A4GNT	1460	1487	1	-21.6	1	0.166052	0.618	1.78631	1.18129	-4.99396	20	27	7	3UTR		0	0
hsa-miR-211-5p	NM_012219	MRAS	3528	3548	1	-21.6	1	0.0115341	0.5	-0.0315433	-0.234571	-9.65231	17	20	8	3UTR		0	0
hsa-miR-211-5p	NM_006506	RASA2	4867	4885	1	-22.9	1	0.00707334	0.603	0.0726832	0.390118	-5.48126	16	18	10	3UTR		0	0
hsa-miR-211-5p	NM_001178139	TFDP2	6410	6430	1	-25.4	1	0.000286613	0.456	-0.40078	-0.177142	-9.69585	17	20	9	3UTR		0	0
hsa-miR-211-5p	NM_019001	XRN1	9583	9601	1	-24.5	1	2.69312e-05	0.588	4.81383	5.6249	-10.603	16	18	12	3UTR		1	1
hsa-miR-211-5p	NM_198504	PAQR9	1323	1346	1	-25.1	1	7.94696e-05	0.441	4.48147	3.03959	-3.93757	20	23	11	3UTR		0	0
hsa-miR-211-5p	NM_001168379	ZIC4	2365	2387	1	-23.3	1	0.000174592	0.471	5.12392	3.70773	-8.82806	19	22	9	3UTR		0	0
hsa-miR-211-5p	NM_002886	RAP2B	3245	3292	1	-21.4	1	0.000503739	0.632	0.635678	0.343685	-5.08246	17	23	11	3UTR		0	0
hsa-miR-211-5p	NM_007107	SSR3	2406	2427	1	-21.9	1	0.000316588	0.529	0.0897072	-0.0277309	-4.17062	17	21	12	3UTR		1	1
hsa-miR-211-5p	NM_001173540	BANP	1863	1885	1	-25	1	7.36883e-05	0.353	0.183078	0.200579	-10.3422	17	22	10	3UTR		0	0
hsa-miR-211-5p	NM_002461	MVD	1505	1521	1	-20.9	1	0.0077865	0.382	1.29638	2.30656	-4.84971	14	16	7	3UTR		0	0
hsa-miR-211-5p	NM_000512	GALNS	2017	2040	1	-21.4	1	7.69136e-05	0.485	3.78605	4.72303	-8.93978	18	23	8	3UTR		0	0
hsa-miR-211-5p	NM_005187	CBFA2T3	3926	3943	1	-20.6	1	0.0449689	0.603	0.447701	0.757397	-9.9649	15	17	9	3UTR		1	0
hsa-miR-211-5p	NM_000977	RPL13	2436	2453	1	-22.2	1	5.66982e-07	0.309	-0.754362	-0.0249294	-7.75705	16	17	16	3UTR		0	0
hsa-miR-211-5p	NM_014427	CPNE7	2209	2228	1	-25.5	1	0.00266363	0.309	-0.60214	-0.610479	-13.6656	17	19	13	3UTR		0	0
hsa-miR-211-5p	NM_152339	SPATA2L	2172	2192	1	-25.8	1	1.15515e-06	0.294	0.897679	0.953856	-9.36019	17	20	11	3UTR		0	0
hsa-miR-211-5p	NM_152834	TMEM18	3111	3134	1	-20.7	1	0.0160069	0.544	-0.0389763	-0.462535	-9.87071	16	23	8	3UTR		0	0
hsa-miR-211-5p	NM_003108	SOX11	3303	3325	1	-26.3	1	0.000296127	0.25	0.637035	0.832841	-7.14013	18	22	10	3UTR		1	1
hsa-miR-211-5p	XM_017005400	RNF144A	2258	2305	1	-22.6	1	8.12562e-07	0.485	0	0	-7.14013	17	19	17	3UTR		0	0
hsa-miR-211-5p	NM_138799	MBOAT2	3776	3793	1	-21.6	1	0.000656321	0.559	0.0208583	-0.0692007	-6.74759	14	17	12	3UTR		0	0
hsa-miR-211-5p	XM_024453254	GREB1	6756	6781	1	-25.6	1	0.143184	0.544	0	0	-3.93757	20	25	8	3UTR		0	0
hsa-miR-211-5p	NM_145175	FAM84A	2101	2126	1	-23.3	1	0.0646444	0.515	1.94671	1.14771	-8.34077	20	25	9	3UTR		0	0
hsa-miR-211-5p	NM_014713	LAPTM4A	1447	1488	1	-22.6	1	0.0303061	0.544	0	0	-4.99396	18	20	18	3UTR		0	0
hsa-miR-211-5p	NM_004040	RHOB	1454	1471	1	-22.4	1	0.00692158	0.559	1.00515	1.27366	-8.70704	16	17	16	3UTR		0	0
hsa-miR-211-5p	NM_001282722	LDAH	3518	3565	1	-22	1	0.0016929	0.632	3.19835	1.24364	-4.99396	21	47	9	3UTR		0	0
hsa-miR-211-5p	NM_001346880	MFSD2B	2427	2445	1	-21.3	1	6.19644e-05	0.588	0.181402	0.131969	-8.85129	17	18	17	3UTR		0	0
hsa-miR-211-5p	NM_014971	EFR3B	3253	3275	1	-25.7	1	0.00557281	0.338	-0.332527	-0.388182	-11.1286	18	22	8	3UTR		0	0
hsa-miR-211-5p	NM_175629	DNMT3A	4227	4245	1	-24.3	1	5.87893e-05	0.485	0.677222	0.475525	-5.81384	17	18	17	3UTR		0	0
hsa-miR-211-5p	NM_018263	ASXL2	7991	8031	1	-23.6	1	0.000794836	0.559	2.70055	2.58317	-4.99396	20	40	7	3UTR		0	0
hsa-miR-211-5p	XM_005264293	KCNK3	1923	1958	1	-23.6	1	0.00318528	0.397	0	0	-7.14013	20	35	10	3UTR		0	0
hsa-miR-211-5p	NM_017877	SLC35F6	3725	3744	1	-19.9	1	0.0404336	0.515	-0.042878	-0.0695946	-7.0584	17	19	15	3UTR		0	0
hsa-miR-211-5p	XM_017004060	KHK	1688	1714	1	-28.4	1	0.0253194	0.412	0	0	-6.10696	20	26	10	3UTR		0	0
hsa-miR-211-5p	NM_001166240	CGREF1	906	926	1	-23.9	1	0.00120555	0.441	-0.419873	-0.0986788	-7.37138	18	20	14	3UTR		0	0
hsa-miR-211-5p	NM_032266	C2orf16	6138	6162	1	-21.9	1	0.000616803	0.5	-0.170983	0.338564	-7.91435	17	24	6	3UTR		0	0
hsa-miR-211-5p	NM_030915	LBH	1773	1792	1	-21.9	1	0.00527309	0.412	0.652669	-0.300339	-7.37138	17	19	10	3UTR		0	0
hsa-miR-211-5p	NM_080666	WDR89	2378	2399	1	-23.2	1	0.114441	0.5	4.60323	2.68953	-10.3422	19	21	10	3UTR		0	0
hsa-miR-211-5p	XM_005267459	SYNE2	21696	21718	1	-27.6	1	0.000233206	0.441	0	0	-9.59293	17	22	9	3UTR		0	0
hsa-miR-211-5p	NM_001214902	ESR2	2203	2250	1	-25.4	1	0.000567543	0.412	3.79864	2.59115	-8.19652	18	24	8	3UTR		1	0
hsa-miR-211-5p	NM_004857	AKAP5	4976	5011	1	-22.4	1	0.00434008	0.559	-0.0110574	0.455357	-6.28309	19	24	8	3UTR		0	0
hsa-miR-211-5p	NM_145112	MAX	1433	1471	1	-21.2	1	0.00103089	0.603	6.04223	4.61611	-5.19005	18	38	8	3UTR		0	0
hsa-miR-211-5p	NM_182526	TMEM229B	1078	1127	1	-25.4	1	0.00682893	0.353	-0.0830918	-0.00683392	-3.79332	20	32	9	3UTR		0	0
hsa-miR-211-5p	NM_133510	RAD51B	1488	1531	1	-26.9	1	0.0330028	0.632	2.39055	1.72642	-3.93757	21	43	10	3UTR		0	0
hsa-miR-211-5p	NM_004450	ERH	716	730	1	-18.9	0	1.3972e-07	0.529	4.67934	3.28736	-20.4803	13	14	13	3UTR		0	0
hsa-miR-211-5p	NM_014734	SUSD6	2869	2900	1	-25.8	1	0.00097881	0.412	-0.093725	0.316134	-4.17062	20	31	8	3UTR		0	0
hsa-miR-211-5p	NM_001320214	SRSF5	1110	1133	1	-22	1	0.0345537	0.485	2.50279	3.26283	-9.06125	17	23	8	3UTR		0	0
hsa-miR-211-5p	NM_015351	TTC9	3495	3521	1	-23.1	1	0.178915	0.559	0.535737	-0.0513198	-6.01339	19	26	10	3UTR		0	0
hsa-miR-211-5p	NM_152445	FAM161B	3215	3235	1	-23.4	1	0.000331842	0.544	2.28324	2.61727	-6.28309	17	20	8	3UTR		0	0
hsa-miR-211-5p	NM_001024674	LIN52	1084	1104	1	-21.3	1	0.000421748	0.632	0.367818	0.294242	-9.20149	17	20	14	3UTR		0	0
hsa-miR-211-5p	NM_000428	LTBP2	6558	6581	1	-25	1	0.0124658	0.632	0.69724	1.54061	-4.99396	19	23	8	3UTR		0	0
hsa-miR-211-5p	NM_031464	RPS6KL1	2691	2713	1	-27.3	1	0.000348183	0.338	-0.108028	-0.045768	-6.53765	19	22	12	3UTR		0	0
hsa-miR-211-5p	NM_017926	GPATCH2L	12084	12107	1	-22.9	1	0.0080053	0.647	-0.45159	-0.0450233	-9.08403	18	23	8	3UTR		0	1
hsa-miR-211-5p	NM_004452	ESRRB	2709	2749	1	-23.5	1	0.00315876	0.426	-0.212398	0.621064	-4.957	19	40	13	3UTR		0	0
hsa-miR-211-5p	NM_024496	IRF2BPL	3886	3909	1	-24.7	1	0.0172061	0.515	1.13726	0.905405	-5.18008	19	23	9	3UTR		0	0
hsa-miR-211-5p	NM_174976	ZDHHC22	3297	3318	1	-25.5	1	0.0101704	0.471	0.73998	1.03034	-3.93757	19	21	13	3UTR		0	0
hsa-miR-211-5p	NM_004863	SPTLC2	2737	2754	1	-21.2	1	0.000438708	0.456	0.0241889	-0.0532346	-13.9752	16	17	16	3UTR		0	0
hsa-miR-211-5p	NM_000793	DIO2	6013	6038	1	-21.5	1	0.00573841	0.441	1.62887	1.91358	-12.8934	17	25	7	3UTR		0	0
hsa-miR-211-5p	XM_024449736	STON2	3860	3879	1	-22.6	1	0.0471376	0.544	0	0	-10.9177	17	19	10	3UTR		0	0
hsa-miR-211-5p	NM_003608	GPR65	3521	3547	1	-24.7	1	0.00170689	0.5	-0.106217	0.0407326	-5.33701	20	26	9	3UTR		0	1
hsa-miR-211-5p	NM_144596	TTC8	1871	1896	1	-20.5	1	0.00194035	0.676	0.0271338	-0.0719754	-11.0902	17	25	9	3UTR		0	0
hsa-miR-211-5p	NM_145231	EFCAB11	1688	1711	1	-19.9	1	0.027159	0.485	-0.149495	-0.169536	-6.51454	18	23	13	3UTR		0	0
hsa-miR-211-5p	NM_022054	KCNK13	2342	2366	1	-22.6	1	0.000908016	0.5	0	0	-6.23647	19	24	7	3UTR		0	0
hsa-miR-211-5p	NM_001177676	GPR68	1939	1964	1	-28.2	1	0.999684	0.485	5.74794	4.17342	-8.34077	19	25	8	3UTR		0	0
hsa-miR-211-5p	NM_001190844	TMEM221	1335	1357	1	-20.8	1	0.000474189	0.485	1.08913	2.54849	-11.1286	17	22	8	3UTR		0	0
hsa-miR-211-5p	NM_000215	JAK3	4846	4902	1	-24.1	1	0.0254177	0.485	1.29753	2.6697	-3.93757	21	56	10	3UTR		0	0
hsa-miR-211-5p	NM_005535	IL12RB1	2413	2449	1	-22.9	1	7.24938e-05	0.353	-0.314653	0.965388	-7.28438	19	22	14	3UTR		0	0
hsa-miR-211-5p	NM_001253389	ISYNA1	1916	1938	1	-22.4	1	0.0025746	0.5	2.67866	0.981482	-13.6972	16	22	8	3UTR		0	0
hsa-miR-211-5p	NM_004750	CRLF1	1703	1726	1	-30.3	1	2.81701e-05	0.368	-0.0275376	0.0243646	-4.99396	20	23	8	3UTR		0	0
hsa-miR-211-5p	NM_001098482	CRTC1	2916	2938	1	-25.3	1	0.00133822	0.603	0.111147	0.374741	-7.54034	19	22	8	3UTR		0	0
hsa-miR-211-5p	XM_024451308	SUGP2	3736	3797	1	-23.5	1	2.67706e-05	0.471	0	0	-4.957	20	61	9	3UTR		0	0
hsa-miR-211-5p	NM_015329	MAU2	3181	3202	1	-22.9	1	0.000572266	0.412	0.374913	0.0984294	-5.61866	16	21	7	3UTR		0	0
hsa-miR-211-5p	NM_153221	CILP2	4084	4113	1	-23.2	1	0.000374621	0.397	-0.320579	0.0411708	-7.28438	19	29	11	3UTR		0	0
hsa-miR-211-5p	NM_004720	LPAR2	1538	1558	1	-21.4	1	0.000153778	0.456	2.50311	2.53588	-9.86134	18	20	10	3UTR		0	0
hsa-miR-211-5p	NM_001329974	ZNF208	1123	1155	1	-27	1	8.36002e-06	0.309	-0.183015	0.134917	-7.37318	17	20	10	3UTR		0	0
hsa-miR-211-5p	NM_001001411	ZNF676	2169	2190	1	-21.3	1	0.0121467	0.647	1.86469	-0.761082	-10.4034	17	21	9	3UTR		0	0
hsa-miR-211-5p	NM_020855	ZNF492	3772	3793	1	-18.7	1	0.00037501	0.588	-0.0377689	-0.182531	-7.20265	16	21	11	3UTR		0	0
hsa-miR-211-5p	NM_001252641	URI1	2151	2164	1	-17.3	1	0.0230003	0.647	0.785122	1.80056	-5.61866	12	13	12	3UTR		0	0
hsa-miR-211-5p	NM_001252296	CEBPG	2463	2478	1	-16.9	1	0.0104498	0.574	0.327317	0.364639	-14.722	13	15	10	3UTR		0	0
hsa-miR-211-5p	NM_001025591	SCGB2B2	2131	2155	1	-25.7	1	0.00423059	0.441	-0.291486	-0.13861	-7.82678	19	24	9	3UTR		0	0
hsa-miR-211-5p	NM_001007248	ZNF599	2603	2627	1	-24.9	1	0.0924661	0.529	1.48062	0.94312	-8.85129	19	24	9	3UTR		0	0
hsa-miR-211-5p	NM_175872	ZNF792	2828	2871	1	-24.8	1	0.0079907	0.529	-0.271825	-0.361964	-9.54656	18	22	14	3UTR		0	1
hsa-miR-211-5p	NM_001321605	SCN1B	1162	1183	1	-25.3	1	4.94701e-07	0.265	0.525417	1.4474	-8.3038	19	21	13	3UTR		0	0
hsa-miR-211-5p	NM_133466	ZFP82	4498	4521	1	-23.7	1	0.000826725	0.471	1.97024	0.901013	-8.3038	18	23	13	3UTR		0	0
hsa-miR-211-5p	NM_001001890	RUNX1	3371	3392	1	-25.5	1	0.0362058	0.471	0	0	-10.5102	18	21	10	3UTR		0	0
hsa-miR-211-5p	NM_020760	HECW2	10163	10205	1	-22.1	1	0.156846	0.559	0	0	-3.93757	22	42	9	3UTR		0	0
hsa-miR-211-5p	NM_002126	HLF	2261	2299	1	-23.5	1	0.0428906	0.515	2.26365	1.48178	-10.1092	18	23	10	3UTR		0	0
hsa-miR-211-5p	NM_005450	NOG	1619	1636	1	-22.6	1	8.4284e-05	0.574	2.35699	3.23252	-13.4976	16	17	16	3UTR		0	0
hsa-miR-211-5p	NM_003647	DGKE	3661	3681	1	-24.2	1	0.00186621	0.647	0.135231	0.0207686	-9.54656	16	20	13	3UTR		0	0
hsa-miR-211-5p	NM_005082	TRIM25	2081	2104	1	-26.5	1	0.108542	0.382	0.333079	0.0238694	-4.84971	19	23	7	3UTR		0	0
hsa-miR-211-5p	NM_001322250	MSI2	2346	2368	1	-24.4	1	0.000591233	0.515	1.8564	2.95819	-6.7707	19	22	12	3UTR		0	0
hsa-miR-211-5p	NM_001078166	SRSF1	3302	3315	1	-19.1	0	0.00553233	0.588	2.83235	3.08765	-20.4803	12	13	12	3UTR		0	1
hsa-miR-211-5p	NM_080677	DYNLL2	1097	1119	1	-31.8	1	0.000349893	0.426	1.5642	1.85939	-6.3934	19	22	13	3UTR		1	0
hsa-miR-211-5p	NM_001305544	RNF43	3251	3269	1	-26.8	1	0.00113703	0.397	1.78581	3.13842	-8.32703	17	18	17	3UTR		0	0
hsa-miR-211-5p	NM_001321120	TBX4	2435	2473	1	-25.3	1	7.20263e-05	0.471	0.333995	0.183016	-4.957	20	30	11	3UTR		0	0
hsa-miR-211-5p	NM_032043	BRIP1	6622	6649	1	-22.8	1	0.000559348	0.412	2.72961	3.17118	-6.76235	21	27	7	3UTR		0	0
hsa-miR-211-5p	NM_006039	MRC2	5576	5620	1	-24.5	1	1.77349e-08	0.412	0.674862	0.501379	-10.9974	18	44	10	3UTR		0	0
hsa-miR-211-5p	XM_006721811	TANC2	7157	7174	1	-22	1	0.0372306	0.603	0	0	-4.99396	15	17	8	3UTR		1	1
hsa-miR-211-5p	NM_022644	CSH2	717	775	1	-26.9	1	0.163777	0.426	1.70836	2.29479	-4.99396	20	38	8	3UTR		0	0
hsa-miR-211-5p	NM_001433	ERN1	3495	3521	1	-29.2	1	0.0126301	0.368	0.356513	0.0898898	-4.99396	21	26	10	3UTR		0	0
hsa-miR-211-5p	NM_002737	PRKCA	5124	5146	1	-25.2	1	9.08156e-05	0.338	-0.485394	-0.392756	-8.62473	18	22	13	3UTR		0	0
hsa-miR-211-5p	XM_011524781	KCNJ16	2771	2822	1	-28.6	1	0.0547778	0.529	0	0	-7.3076	19	23	9	3UTR		0	0
hsa-miR-211-5p	NM_000346	SOX9	3493	3521	1	-22.9	1	2.704e-05	0.5	-0.284836	0.918841	-7.28438	21	28	11	3UTR		0	0
hsa-miR-211-5p	NM_001289410	FAM104A	1741	1761	1	-21	1	1.63346e-06	0.412	1.64854	2.057	-5.89267	17	20	8	3UTR		0	0
hsa-miR-211-5p	NM_174892	CD300LB	1317	1339	1	-26.5	1	2.24164e-05	0.338	-0.191891	-0.581698	-9.18534	19	22	10	3UTR		0	0
hsa-miR-211-5p	NM_175738	RAB37	1685	1706	1	-26.9	1	0.10381	0.456	0.0136484	-0.152542	-8.3038	18	21	9	3UTR		0	0
hsa-miR-211-5p	NM_178128	FADS6	1647	1669	1	-27.4	1	0.000596488	0.426	3.92836	3.5289	-4.84971	20	22	14	3UTR		0	0
hsa-miR-211-5p	NM_001272005	OTOP3	2197	2216	1	-22.6	1	1.5269e-06	0.368	0.0945846	0.0791296	-7.10297	16	19	10	3UTR		0	0
hsa-miR-211-5p	XM_017024889	MIF4GD	1824	1839	1	-20.1	1	7.33984e-05	0.471	0	0	-6.19951	13	15	7	3UTR		0	0
hsa-miR-211-5p	NM_014738	TMEM94	5265	5287	1	-30.7	1	4.47637e-08	0.324	0.665133	0.180036	-5.45975	19	22	12	3UTR		0	0
hsa-miR-211-5p	NM_001297737	NSL1	7605	7629	1	-23.2	1	0.000223618	0.544	0.200494	0.186096	-8.70704	18	24	10	3UTR		0	1
hsa-miR-211-5p	NM_001301056	VASH2	3023	3039	1	-20	1	0.00124723	0.574	-0.304976	0.00518464	-7.38222	15	16	15	3UTR		0	0
hsa-miR-211-5p	NM_001270616	PROX1	8031	8072	1	-27.4	1	0.0429723	0.632	2.63975	3.28747	-4.84971	18	21	11	3UTR		0	1
hsa-miR-211-5p	NM_005401	PTPN14	9039	9059	1	-21.8	1	0.0191065	0.397	2.33222	0.929638	-8.3038	18	20	14	3UTR		0	0
hsa-miR-211-5p	NM_017898	MARC2	1991	2024	1	-20.4	1	0.0189357	0.632	0.0143387	-0.218103	-3.93757	20	33	10	3UTR		0	0
hsa-miR-211-5p	NM_024746	HHIPL2	2244	2276	1	-22.9	1	0.00732797	0.456	1.8192	2.58213	-3.93757	22	32	9	3UTR		0	0
hsa-miR-211-5p	XM_017002208	TLR5	4032	4050	1	-21.1	1	0.00015237	0.588	0	0	-10.7891	15	18	7	3UTR		0	0
hsa-miR-211-5p	NM_003676	DEGS1	1604	1620	1	-21.3	1	0.000454609	0.412	-0.0545703	-0.289686	-15.2178	15	16	15	3UTR		0	0
hsa-miR-211-5p	NM_014698	TMEM63A	3338	3364	1	-22	1	0.0317079	0.485	3.80526	4.34775	-3.93757	20	26	10	3UTR		0	0
hsa-miR-211-5p	NM_001172425	LEFTY2	1793	1839	1	-23	1	0.0159378	0.426	0.424165	0.998261	-8.3038	19	27	9	3UTR		0	0
hsa-miR-211-5p	XM_005273102	LIN9	2714	2732	1	-22.3	1	0.18936	0.691	0	0	-10.1092	17	18	17	3UTR		0	0
hsa-miR-211-5p	NM_001003665	STUM	4663	4701	1	-23.1	1	0.00146183	0.397	0.141885	-0.284778	-6.28309	19	28	8	3UTR		0	0
hsa-miR-211-5p	NM_014409	TAF5L	2102	2125	1	-26.7	1	0.0280179	0.426	3.86369	5.30679	-6.28309	19	23	8	3UTR		1	0
hsa-miR-211-5p	NM_001258311	PGBD5	2199	2219	1	-23.4	1	0.0135011	0.471	-0.35729	-0.00666114	-8.34077	18	20	10	3UTR		0	0
hsa-miR-211-5p	NM_173508	SLC35F3	2343	2362	1	-22.2	1	0.00939584	0.471	0.144945	1.29345	-10.7941	16	19	11	3UTR		0	0
hsa-miR-211-5p	NM_014765	TOMM20	2401	2419	1	-22.2	1	0.130935	0.441	1.07138	0.503138	-4.99396	16	18	8	3UTR		0	0
hsa-miR-211-5p	NM_003679	KMO	2720	2760	1	-21.3	1	0.0103856	0.691	0.263297	0.159429	-12.185	15	20	8	3UTR		0	0
hsa-miR-211-5p	NM_005465	AKT3	3514	3537	1	-21.5	1	0.000160866	0.441	3.20224	1.98425	-6.51454	17	23	9	3UTR		0	0
hsa-miR-211-5p	NM_198076	COX20	1837	1864	1	-23	1	0.000175959	0.529	-0.0643294	-0.0702736	-7.75705	17	27	14	3UTR		0	0
hsa-miR-211-5p	NM_018012	KIF26B	11800	11823	1	-24.6	1	0.103812	0.5	-0.224927	0.0291312	-8.96875	19	23	9	3UTR		0	0
hsa-miR-211-5p	NM_001323342	AHCTF1	7914	7934	1	-22.4	1	0.00665253	0.676	4.09374	4.00233	-3.93757	17	20	12	3UTR		0	0
hsa-miR-211-5p	NM_032752	ZNF496	4886	4911	1	-23.2	1	0.175128	0.471	1.31463	1.04559	-7.28438	18	25	11	3UTR		0	0
hsa-miR-211-5p	NM_182762	MACC1	4559	4578	1	-22.4	1	0.207356	0.559	-0.664469	-0.369456	-14.985	15	19	10	3UTR		0	0
hsa-miR-211-5p	NM_012294	RAPGEF5	4739	4767	1	-26.4	1	0.0141898	0.471	4.95442	4.27157	-6.76235	21	28	10	3UTR		0	0
hsa-miR-211-5p	NM_153620	HOXA1	2112	2144	1	-19.1	1	0.0219715	0.632	3.46116	2.87817	-6.82535	19	32	9	3UTR		0	0
hsa-miR-211-5p	XM_005249730	HOXA3	3776	3802	1	-22	1	0.0050398	0.544	0	0	-8.34077	19	26	6	3UTR		0	0
hsa-miR-211-5p	NM_014817	TRIL	2907	2928	1	-24.1	1	2.05755e-05	0.397	2.54002	1.29451	-8.53685	18	21	12	3UTR		0	0
hsa-miR-211-5p	NM_001293069	CHN2	1828	1869	1	-22.7	1	1.26345e-05	0.412	0.81546	1.17785	-12.0414	17	19	17	3UTR		1	1
hsa-miR-211-5p	NM_001080529	WIPF3	2886	2907	1	-24	1	0.105076	0.544	0.155238	0.0276032	-7.37138	16	21	10	3UTR		0	0
hsa-miR-211-5p	NM_001145513	SCRN1	3344	3365	1	-22.7	1	0.0197025	0.456	0.470204	0.389252	-8.05823	17	21	10	3UTR		0	0
hsa-miR-211-5p	NM_001202475	CRHR2	1574	1604	1	-23	1	0.0492402	0.382	1.83365	4.29233	-10.1092	18	24	10	3UTR		0	0
hsa-miR-211-5p	NM_198098	AQP1	1071	1092	1	-29.2	1	0.0752171	0.338	0.856464	0.987032	-9.36019	18	21	10	3UTR		0	0
hsa-miR-211-5p	NM_001257967	CCDC129	3904	3921	1	-22.6	1	0.00228886	0.515	0.225167	-0.0714838	-9.9649	16	17	16	3UTR		0	0
hsa-miR-211-5p	NM_006658	PPP1R17	1657	1672	1	-19.1	1	0.0191069	0.559	-0.101448	0.132438	-5.22701	14	15	14	3UTR		0	0
hsa-miR-211-5p	NM_001100425	KIAA0895	2118	2138	1	-20.9	1	0.0957718	0.75	0.296803	0.238749	-8.00486	17	20	9	3UTR		0	0
hsa-miR-211-5p	NM_003718	CDK13	5967	5985	1	-24.6	1	0.00148664	0.588	-0.124105	0.39536	-13.6656	16	18	13	3UTR		1	1
hsa-miR-211-5p	NM_006555	YKT6	902	920	1	-22.1	1	0.0111466	0.559	0.693955	0.28099	-13.6656	16	18	12	3UTR		0	0
hsa-miR-211-5p	NM_022748	TNS3	5202	5223	1	-20.6	1	0.00282825	0.5	0.402031	2.00329	-9.62901	14	21	9	3UTR		0	0
hsa-miR-211-5p	NM_001242890	DDC	1255	1282	1	-24.3	1	0.00373242	0.485	3.90757	2.10331	-3.93757	20	27	8	3UTR		0	0
hsa-miR-211-5p	NM_015975	TAF9B	2091	2108	1	-18.3	1	0.020527	0.691	0	0	-10.282	15	17	10	3UTR		0	0
hsa-miR-211-5p	NM_014499	P2RY10	1541	1575	1	-22.5	1	0.11127	0.588	0	0	-7.57093	17	34	8	3UTR		0	0
hsa-miR-211-5p	NM_198450	APOOL	3492	3511	1	-26.5	1	0.0541613	0.515	0	0	-8.53685	17	19	9	3UTR		0	0
hsa-miR-211-5p	NM_001174068	SYTL4	2233	2253	1	-24.6	1	0.00736417	0.5	0	0	-11.1505	16	20	8	3UTR		0	0
hsa-miR-211-5p	NM_001939	DRP2	5963	5982	1	-25.8	1	0.000550412	0.588	0	0	-3.93757	18	19	18	3UTR		0	0
hsa-miR-211-5p	NM_001287344	BTK	2570	2622	1	-24.9	1	0.000613302	0.544	0	0	-3.79332	20	35	9	3UTR		0	0
hsa-miR-211-5p	NM_001199973	RPL36A-HNRNPH2	1112	1162	1	-28.7	1	3.62187e-05	0.412	0	0	-6.24613	19	23	10	3UTR		0	0
hsa-miR-211-5p	NM_001171092	CLDN2	2179	2211	1	-29.3	1	0.000174911	0.412	0	0	-5.83853	20	26	12	3UTR		0	0
hsa-miR-211-5p	NM_002764	PRPS1	1675	1705	1	-28.2	1	0.0208391	0.382	0	0	-7.3076	20	24	13	3UTR		0	0
hsa-miR-211-5p	XM_005262100	TSC22D3	1880	1921	1	-30.3	1	0.0483124	0.456	0	0	-3.79332	20	24	10	3UTR		0	0
hsa-miR-211-5p	NM_001170553	VSIG1	2586	2632	1	-18.8	1	0.000626392	0.574	0	0	-7.20265	14	17	11	3UTR		0	0
hsa-miR-211-5p	NM_178153	DCX	7319	7340	1	-21.6	1	9.92504e-05	0.574	0	0	-5.22701	17	21	6	3UTR		1	0
hsa-miR-211-5p	NM_178175	LHFPL1	1507	1537	1	-26	1	2.40389e-06	0.471	0	0	-7.7949	18	30	10	3UTR		0	0
hsa-miR-211-5p	NM_007231	SLC6A14	4212	4261	1	-24.2	1	0.00740013	0.632	0	0	-6.46921	18	21	16	3UTR		0	0
hsa-miR-211-5p	NM_001168301	KLHL13	2429	2444	1	-18.8	1	0.000846757	0.588	0	0	-6.14858	13	15	9	3UTR		1	1
hsa-miR-211-5p	NM_003336	UBE2A	1406	1424	1	-21.4	1	0.00050083	0.588	0	0	-12.6861	16	18	11	3UTR		0	0
hsa-miR-211-5p	NM_023010	UPF3B	1751	1792	1	-21.7	1	0.0214233	0.529	0	0	-5.18008	19	35	11	3UTR		0	0
hsa-miR-211-5p	NM_003069	SMARCA1	3406	3441	1	-20.8	1	0.0147118	0.647	0	0	-6.23647	18	28	8	3UTR		0	0
hsa-miR-211-5p	NM_003399	XPNPEP2	2831	2852	1	-20.3	1	0.0282283	0.515	0	0	-9.81632	15	21	8	3UTR		0	0
hsa-miR-211-5p	NM_016032	ZDHHC9	3021	3047	1	-23.7	1	0.0612345	0.485	0	0	-7.30252	18	21	9	3UTR		0	0
hsa-miR-211-5p	NM_001448	GPC4	3247	3265	1	-22.9	1	9.63551e-07	0.456	0	0	-8.66051	17	18	17	3UTR		0	0
hsa-miR-211-5p	NM_032458	PHF6	4264	4284	1	-27.8	1	1.68406e-08	0.544	0	0	-8.3038	18	20	15	3UTR		0	0
hsa-miR-211-5p	NM_001202439	NCR3LG1	5921	5963	1	-22.8	1	0.000710485	0.529	0.0651409	0.0887628	-3.93757	18	42	10	3UTR		0	1
hsa-miR-211-5p	NM_001166290	KCNJ11	1684	1704	1	-22.8	1	0.000340705	0.353	1.82386	0.749203	-10.1173	16	20	9	3UTR		0	0
hsa-miR-211-5p	NM_194285	SPTY2D1	5226	5247	1	-23.7	1	7.40746e-05	0.515	4.84341	4.08854	-7.20265	18	21	11	3UTR		0	0
hsa-miR-211-5p	NM_001111018	NAV2	10113	10135	1	-23.6	1	0.00676477	0.529	1.14617	1.45637	-6.75067	17	22	7	3UTR		0	0
hsa-miR-211-5p	NM_001258462	PAX6	3333	3365	1	-25.7	1	0.0201687	0.471	1.01451	1.38214	-4.84971	19	23	9	3UTR		0	0
hsa-miR-211-5p	NM_012194	KIAA1549L	9574	9601	1	-21.1	1	0.0106224	0.515	0.0918226	0.330663	-5.3155	18	27	8	3UTR		0	0
hsa-miR-211-5p	NM_000611	CD59	6576	6599	1	-24.4	1	0.028404	0.368	-0.0180238	-0.243573	-8.34077	20	23	10	3UTR		0	0
hsa-miR-211-5p	NM_005574	LMO2	1600	1624	1	-23.3	1	0.00502957	0.5	0.947706	0.838988	-4.84971	19	24	8	3UTR		0	0
hsa-miR-211-5p	NM_001160167	PRR5L	3036	3056	1	-19.7	1	0.000483643	0.456	-0.376094	0.141133	-10.9384	16	20	8	3UTR		0	0
hsa-miR-211-5p	NM_021926	ALX4	2411	2430	1	-27.6	1	0.000111077	0.412	0.102449	0.0170018	-5.19005	17	19	13	3UTR		0	0
hsa-miR-211-5p	NM_002231	CD82	1455	1482	1	-22.8	1	0.000542332	0.426	0.122388	0.0014411	-6.76235	21	27	7	3UTR		0	0
hsa-miR-211-5p	NM_001258324	TP53I11	3291	3316	1	-25.8	1	0.0129684	0.397	-0.250716	-0.318963	-3.79332	20	25	12	3UTR		0	0
hsa-miR-211-5p	NM_001101802	PHF21A	3265	3290	1	-28.2	1	9.18614e-06	0.456	5.33854	4.31763	-5.18008	20	25	12	3UTR		0	0
hsa-miR-211-5p	NM_002334	LRP4	7509	7529	1	-20.7	1	0.0321712	0.485	4.63206	4.4657	-10.1092	18	20	14	3UTR		0	0
hsa-miR-211-5p	NM_001302490	ACP2	1854	1878	1	-20.8	1	0.0539953	0.441	3.95973	2.38903	-4.99396	20	24	13	3UTR		0	0
hsa-miR-211-5p	NM_006560	CELF1	3414	3437	1	-23.6	1	0.0409983	0.456	4.17623	4.55355	-6.76235	20	23	10	3UTR		0	0
hsa-miR-211-5p	NM_175732	PTPMT1	1829	1877	1	-27.7	1	0.0100098	0.456	0.350779	0.0980845	-7.7949	18	23	8	3UTR		0	0
hsa-miR-211-5p	NM_001320038	LOC730098	994	1033	1	-22.4	1	0.0488718	0.456	1.44668	2.33391	-4.99396	20	39	8	3UTR		0	0
hsa-miR-211-5p	NM_001040412	C9orf131	3199	3222	1	-21	1	0.0238422	0.544	-0.529269	0.492457	-8.18405	18	23	8	3UTR		0	0
hsa-miR-211-5p	NM_006377	UNC13B	6092	6110	1	-20.5	1	0.000783752	0.412	-0.448394	0.513045	-6.24644	16	18	12	3UTR		0	0
hsa-miR-211-5p	NM_001135999	RUSC2	5456	5476	1	-22.3	1	0.0446329	0.426	0.116791	0.783004	-8.77119	17	20	12	3UTR		0	0
hsa-miR-211-5p	NM_001782	CD72	1460	1477	1	-20.9	1	0.00159627	0.324	-0.293307	0.131255	-13.4275	16	17	16	3UTR		0	0
hsa-miR-211-5p	NM_001012446	FAM221B	2488	2511	1	-25.8	1	0.00368957	0.588	3.28933	2.63728	-5.18008	20	23	16	3UTR		0	0
hsa-miR-211-5p	NM_001039792	HRCT1	532	563	1	-22.4	1	0.0199626	0.456	-0.160305	-0.29228	-3.93757	16	19	9	3UTR		0	0
hsa-miR-211-5p	NM_001287010	GLIPR2	1677	1697	1	-22	1	3.38295e-06	0.441	0.682417	0.7665	-9.82598	17	20	11	3UTR		0	0
hsa-miR-211-5p	NM_007096	CLTA	1118	1158	1	-25.3	1	0.0547998	0.426	1.87811	1.34368	-8.34077	19	26	8	3UTR		0	0
hsa-miR-211-5p	NM_001280552	PAX5	2747	2767	1	-23.5	1	0.00962526	0.412	0.753976	0.544132	-6.51454	17	20	7	3UTR		0	0
hsa-miR-211-5p	XM_011518782	PGM5	2259	2283	1	-23.3	1	0.0118071	0.588	0	0	-9.88445	19	24	6	3UTR		0	0
hsa-miR-211-5p	NM_001099666	PTAR1	2517	2557	1	-23.4	1	0.0166681	0.529	0.486343	0.195697	-5.22701	19	23	11	3UTR		0	1
hsa-miR-211-5p	NM_001308084	C9orf135	621	640	1	-18.1	1	0.000244606	0.632	2.04082	1.57683	-7.71917	14	19	5	3UTR		0	0
hsa-miR-211-5p	NM_001206	KLF9	2349	2384	1	-21.9	1	0.138885	0.397	1.33856	1.90297	-10.9177	17	19	12	3UTR		0	0
hsa-miR-211-5p	NM_001135820	TMEM2	5809	5830	1	-25.1	1	0.000348035	0.441	0.846001	1.70558	-7.27064	17	21	10	3UTR		0	0
hsa-miR-211-5p	NM_001097634	GCNT1	2478	2517	1	-26.5	1	4.23376e-05	0.441	-0.397274	-0.283875	-7.7949	19	25	8	3UTR		0	0
hsa-miR-211-5p	NM_001330691	CEP78	4902	4925	1	-21.8	1	0.0018867	0.618	-0.348619	0.210469	-6.81899	19	23	12	3UTR		0	0
hsa-miR-211-5p	NM_006180	NTRK2	8018	8035	1	-21.1	1	0.0385633	0.588	0.232047	0.576138	-7.16335	16	17	16	3UTR		0	1
hsa-miR-211-5p	XM_017014199	SEMA4D	4270	4298	1	-23.1	1	0.00528455	0.309	0	0	-9.59293	17	23	9	3UTR		0	0
hsa-miR-211-5p	NM_005392	PHF2	3957	3981	1	-23.8	1	4.87336e-05	0.353	-0.0505304	0.578636	-6.24644	15	18	9	3UTR		0	0
hsa-miR-211-5p	NM_001010895	ERCC6L2	3385	3427	1	-21.4	1	0.00221317	0.618	0.270983	0.117584	-6.48426	14	17	7	3UTR		0	0
hsa-miR-211-5p	NM_001355230	MFSD14C	978	1016	1	-23.8	1	0.00580773	0.544	0.261271	0.0375642	-8.3038	18	38	9	3UTR		0	0
hsa-miR-211-5p	NM_001128159	VPS53	4595	4619	1	-29.4	1	0.000113947	0.353	0	0	-9.18534	20	24	10	3UTR		0	0
hsa-miR-211-5p	NM_004937	CTNS	4256	4275	1	-21.9	1	9.55593e-06	0.441	0	0	-11.7623	15	19	6	3UTR		0	0
hsa-miR-211-5p	NM_017649	CNNM2	2941	2964	1	-28.1	1	0.0767823	0.397	1.4064	1.33749	-7.28438	19	23	8	3UTR		0	0
hsa-miR-211-5p	NM_014720	SLK	6695	6731	1	-24.2	1	0.00564668	0.515	0.35861	0.130164	-4.957	20	36	10	3UTR		0	0
hsa-miR-211-5p	NM_000494	COL17A1	5038	5057	1	-22.4	1	8.7062e-05	0.412	3.32351	4.04563	-6.75067	16	19	10	3UTR		0	0
hsa-miR-211-5p	NM_203379	ACSL5	2958	2982	1	-25.6	1	0.0117052	0.485	0.901693	0.449269	-4.957	19	24	7	3UTR		0	0
hsa-miR-211-5p	XM_005269979	TDRD1	3729	3749	1	-22.4	1	0.0112481	0.676	0	0	-11.5086	16	20	8	3UTR		0	0
hsa-miR-211-5p	NM_001322896	ABLIM1	1957	1981	1	-22.2	1	0.0278032	0.471	-0.254422	0.157763	-10.5102	17	24	6	3UTR		0	0
hsa-miR-211-5p	XM_011539634	GFRA1	8190	8213	1	-22	0	5.93089e-05	0.426	0	0	-12.2728	16	23	7	3UTR		0	0
hsa-miR-211-5p	NM_001258298	SHTN1	4395	4445	1	-24.7	1	0.0024105	0.456	3.20974	2.17515	-3.79332	18	35	9	3UTR		0	0
hsa-miR-211-5p	NM_199131	VAX1	1942	1980	1	-21.8	1	0.00807627	0.485	0.416404	0.23561	-4.99396	20	38	7	3UTR		0	0
hsa-miR-211-5p	NM_004098	EMX2	1698	1720	1	-23.6	1	0.000824669	0.397	3.59536	1.80962	-11.3517	18	22	9	3UTR		0	0
hsa-miR-211-5p	NM_007190	SEC23IP	6165	6191	1	-21.8	1	0.000149907	0.426	0.0207957	-0.279877	-10.608	17	26	9	3UTR		0	0
hsa-miR-211-5p	NM_001001974	PLEKHA1	1532	1547	1	-19.9	1	0.0292233	0.603	-0.46335	0.429823	-4.90607	14	15	14	3UTR		0	0
hsa-miR-211-5p	NM_001099667	ARMS2	472	489	1	-22.5	1	2.24451e-05	0.471	-0.175873	-0.133481	-7.28438	15	17	11	3UTR		0	0
hsa-miR-211-5p	NM_005519	HMX2	1345	1367	1	-24.8	1	0.0127922	0.412	0.373667	0.0850676	-5.96246	19	22	8	3UTR		0	0
hsa-miR-211-5p	NM_153442	GPR26	7060	7079	1	-23.2	1	0.00975916	0.426	-0.352699	-0.21344	-11.3983	17	19	10	3UTR		0	1
hsa-miR-211-5p	NM_001270764	CHST15	3906	3924	1	-21.4	1	7.37609e-06	0.382	2.13501	2.85034	-6.19951	16	18	10	3UTR		0	0
hsa-miR-211-5p	NM_017580	ZRANB1	2668	2685	1	-19.8	1	0.00340032	0.603	1.60199	1.13978	-12.8934	15	17	12	3UTR		0	0
hsa-miR-211-5p	NM_006504	PTPRE	4202	4222	1	-22.2	1	4.9817e-05	0.515	-0.440869	-0.425186	-11.1655	16	20	8	3UTR		0	0
hsa-miR-211-5p	XM_017016096	JAKMIP3	3792	3833	1	-24.8	1	0.0212479	0.294	0	0	-7.14013	19	27	10	3UTR		0	0
hsa-miR-211-5p	NM_030626	LRRC27	4494	4521	1	-23.8	1	0.000426363	0.426	-0.100029	-0.0118102	-6.76235	21	27	7	3UTR		0	0
hsa-miR-211-5p	NM_016526	BET1L	2619	2673	1	-23.9	1	0.000235359	0.5	-0.571418	-0.191257	-6.76235	17	22	10	3UTR		0	0
hsa-miR-211-5p	NM_002817	PSMD13	1584	1620	1	-21.5	1	0.0229442	0.382	0	0	-7.38222	20	36	9	3UTR		0	0
hsa-miR-211-5p	NM_007183	PKP3	2564	2613	1	-27.7	1	0.00246802	0.338	-0.157132	-0.542502	-3.79332	20	26	12	3UTR		0	0
hsa-miR-211-5p	NM_198075	LRRC56	2266	2286	1	-24.2	1	0.000948338	0.294	-0.244746	-0.634628	-10.5102	17	20	11	3UTR		0	0
hsa-miR-211-5p	NM_014294	TRAM1	3032	3053	1	-21.7	1	0.000493292	0.588	0	0	-12.6558	17	21	8	3UTR		0	0
hsa-miR-211-5p	NM_001287259	XKR9	2100	2120	1	-24.1	1	0.00987686	0.632	0.146036	0.0955534	-10.1092	17	20	10	3UTR		1	1
hsa-miR-211-5p	NM_004133	HNF4G	2876	2893	1	-18.7	1	0.027343	0.559	-0.578024	0.138153	-14.7217	15	17	12	3UTR		0	0
hsa-miR-211-5p	NM_001305275	AGRN	6424	6446	1	-22.9	1	0.000104163	0.309	-0.523863	-0.207923	-7.36071	19	22	14	3UTR		0	0
hsa-miR-211-5p	NM_004421	DVL1	2705	2727	1	-21.3	1	0.000870103	0.368	2.21448	2.81149	-12.3842	17	22	9	3UTR		0	0
hsa-miR-211-5p	NM_001114748	TMEM240	730	753	1	-24.9	1	0.0365533	0.338	2.35694	2.54746	-10.1404	18	23	9	3UTR		0	0
hsa-miR-211-5p	NM_001199787	SLC35E2	1654	1689	1	-21.7	1	0.00482417	0.588	0.101414	-0.0653098	-3.93757	21	35	7	3UTR		0	0
hsa-miR-211-5p	NM_001282539	GNB1	2663	2684	1	-28.7	1	0.0862758	0.397	4.16518	4.85569	-8.34077	18	21	8	3UTR		0	0
hsa-miR-211-5p	NM_001256945	FAAP20	956	978	1	-28.8	1	0.000970255	0.382	1.37842	1.31772	-5.22671	20	22	16	3UTR		0	0
hsa-miR-211-5p	NM_022114	PRDM16	4259	4281	1	-22.6	1	0.00105075	0.368	0.618068	-0.159875	-6.76235	18	22	7	3UTR		0	0
hsa-miR-211-5p	XM_006710406	MEGF6	5514	5567	1	-25.3	1	0.00606266	0.368	0	0	-8.3038	19	32	9	3UTR		0	0
hsa-miR-211-5p	NM_207356	C1orf174	976	1020	1	-23.6	1	0.00245474	0.574	4.28363	2.27658	-9.69585	17	24	10	3UTR		0	0
hsa-miR-211-5p	NM_001199860	KCNAB2	3303	3324	1	-28.8	1	0.0369236	0.324	-0.328811	-0.375186	-9.6299	19	21	11	3UTR		0	0
hsa-miR-211-5p	NM_012405	ICMT	1130	1163	1	-22	1	0.0518757	0.485	0.138846	-0.201325	-4.957	20	33	7	3UTR		0	0
hsa-miR-211-5p	NM_207370	GPR153	2558	2578	1	-27.2	1	0.000132993	0.338	1.51862	1.65069	-7.78178	18	20	15	3UTR		0	0
hsa-miR-211-5p	NM_001324309	KLHL21	2917	2938	1	-22.9	1	0.0525297	0.397	3.96547	2.08473	-7.57093	18	21	14	3UTR		0	0
hsa-miR-211-5p	NM_004781	VAMP3	1761	1784	1	-25.1	1	0.000400765	0.515	-0.0712614	-0.141173	-7.28438	20	23	13	3UTR		0	0
hsa-miR-211-5p	NM_001282587	H6PD	4339	4365	1	-24.6	1	0.00023146	0.485	-0.321524	-0.272526	-4.957	20	26	10	3UTR		0	0
hsa-miR-211-5p	XM_006710417	TMEM201	2793	2812	1	-22.8	1	8.09158e-07	0.368	0	0	-6.24613	17	19	10	3UTR		0	0
hsa-miR-211-5p	NM_183416	KIF1B	4565	4602	1	-21.6	1	0.0921325	0.456	0.740818	0.212336	-9.06111	18	23	8	3UTR		0	0
hsa-miR-211-5p	NM_004401	DFFA	1805	1832	1	-22.8	1	0.00259996	0.426	0.364396	0.106195	-6.76235	21	27	7	3UTR		0	0
hsa-miR-211-5p	NM_183412	FBXO44	937	960	1	-23	1	0.00183742	0.397	-0.294267	0.208906	-6.28309	18	23	8	3UTR		0	0
hsa-miR-211-5p	NM_005957	MTHFR	4320	4347	1	-23.2	1	0.000277591	0.5	-0.4726	-0.661711	-3.79332	21	27	12	3UTR		0	0
hsa-miR-211-5p	NM_014874	MFN2	3389	3412	1	-22.1	1	0.0217348	0.397	-0.173864	-0.454614	-6.95682	18	23	7	3UTR		0	0
hsa-miR-211-5p	NM_001103170	AADACL3	3999	4018	1	-20	0	1.83314e-05	0.544	0.187794	0.0951017	-15.6196	15	19	13	3UTR		0	0
hsa-miR-211-5p	NM_001080830	PRAMEF12	1563	1599	1	-23	1	0.13191	0.485	-1.06778	-0.722876	-4.99396	18	26	8	3UTR		0	1
hsa-miR-211-5p	NM_001291380	PRAMEF13	1829	1861	1	-20.3	1	0.0170783	0.5	0	0	-11.1286	18	32	8	3UTR		0	0
hsa-miR-211-5p	NM_001010847	LRRC38	1222	1255	1	-21.5	1	0.00112445	0.485	4.19572	3.24485	-8.55011	15	17	15	3UTR		0	0
hsa-miR-211-5p	XM_005245795	KAZN	5378	5401	1	-23	1	0.00043336	0.456	0	0	-8.97132	18	23	8	3UTR		0	0
hsa-miR-211-5p	NM_024758	AGMAT	1454	1473	1	-22.1	1	0.00556145	0.676	0.193531	-0.103339	-7.51743	16	19	11	3UTR		0	0
hsa-miR-211-5p	NM_001145671	SORBS2	4274	4293	1	-19.3	1	0.00159884	0.662	2.78709	3.45151	-6.80703	16	19	13	3UTR		0	0
hsa-miR-211-5p	NM_004174	SLC9A3	3946	3971	1	-23.1	1	0.000378785	0.441	3.13741	2.58422	-9.59293	17	25	8	3UTR		0	0
hsa-miR-211-5p	NM_001351303	ZDHHC11B	2194	2218	1	-21.8	1	0.0183408	0.426	-1.57698	-0.496965	-14.8429	16	24	5	3UTR		0	0
hsa-miR-211-5p	NM_024830	LPCAT1	3865	3898	1	-24.3	1	0.00111064	0.397	-1.01687	-0.282785	-11.3983	19	22	14	3UTR		0	0
hsa-miR-211-5p	NM_003966	SEMA5A	9367	9386	1	-22.4	1	0.028472	0.647	4.68262	2.83014	-5.8508	16	19	8	3UTR		0	1
hsa-miR-211-5p	NM_005885	MARCH6	7707	7724	1	-23	1	0.000701757	0.676	0.33372	-0.0598312	-6.51454	16	17	16	3UTR		0	0
hsa-miR-211-5p	NM_054027	ANKH	5611	5643	1	-25.8	1	0.032601	0.5	0.496725	-0.125468	-8.57351	19	21	19	3UTR		1	0
hsa-miR-211-5p	XM_017008986	SUB1	2501	2515	1	-18	1	0.0386095	0.632	0	0	-6.14858	13	14	13	3UTR		0	1
hsa-miR-211-5p	NM_001306173	AGXT2	1631	1653	1	-21.8	1	5.14081e-05	0.588	0.792281	0.36397	-10.3265	17	22	10	3UTR		0	0
hsa-miR-211-5p	NM_001171873	UGT3A1	2681	2697	1	-19.9	1	0.127153	0.471	-0.675481	0.0904686	-12.8934	14	16	11	3UTR		0	0
hsa-miR-211-5p	NM_000587	C7	5175	5223	1	-23.6	1	0.000196135	0.5	-0.174732	0.182528	-8.3038	16	18	16	3UTR		0	0
hsa-miR-211-5p	NM_001242462	GHR	1073	1097	1	-27.7	1	4.14874e-05	0.485	3.56752	3.13533	-9.81332	19	24	16	3UTR		0	0
hsa-miR-211-5p	NM_001134848	CCDC152	2728	2744	1	-20.5	1	2.42877e-06	0.397	0.166604	0.0538869	-6.48426	14	16	7	3UTR		0	0
hsa-miR-211-5p	NM_148672	CCL28	2668	2695	1	-20.3	1	0.000990421	0.485	0.585057	-0.23843	-6.98341	16	19	12	3UTR		0	0
hsa-miR-211-5p	NM_022483	TMEM267	2690	2710	1	-20.7	1	0.00163417	0.588	-0.924737	-0.0398383	-5.02746	16	20	13	3UTR		0	0
hsa-miR-211-5p	NM_176806	MOCS2	2214	2238	1	-21.9	1	0.000218391	0.412	0.378575	0.0672783	-10.0807	17	24	7	3UTR		1	1
hsa-miR-211-5p	NM_001145427	SNX18	2820	2841	1	-24.9	1	0.00795154	0.412	0.862003	0.999546	-9.04109	19	21	15	3UTR		1	0
hsa-miR-211-5p	NM_173551	ANKS6	5071	5091	1	-23.8	1	0.0835367	0.368	3.39971	2.7983	-9.36019	17	20	9	3UTR		0	1
hsa-miR-211-5p	NM_017919	STX17	4107	4126	1	-20	1	1.29275e-08	0.441	-0.195031	0.192222	-10.0944	15	19	11	3UTR		0	0
hsa-miR-211-5p	NM_001340	CYLC2	1250	1269	1	-21.6	1	0.145069	0.735	0.0410826	0.0160648	-6.76235	17	19	14	3UTR		0	0
hsa-miR-211-5p	NM_001265602	SMC2	5646	5667	1	-22.6	1	0.00224674	0.618	0.51806	0.277	-7.28438	17	21	7	3UTR		1	1
hsa-miR-211-5p	XM_017015185	FSD1L	3303	3337	1	-24.3	1	9.60168e-05	0.456	0	0	-10.1172	18	34	8	3UTR		0	0
hsa-miR-211-5p	NM_001079802	FKTN	5730	5778	1	-21.5	1	0.0132067	0.603	0.184483	0.141495	-8.85129	18	48	8	3UTR		0	0
hsa-miR-211-5p	NM_021224	ZNF462	9518	9543	1	-23.7	1	0.238906	0.5	3.16026	3.07428	-7.3076	20	25	16	3UTR		1	0
hsa-miR-211-5p	NM_001244724	RAD23B	1860	1883	1	-25.8	1	0.00298248	0.632	1.13904	1.99816	-8.34077	20	23	8	3UTR		0	0
hsa-miR-211-5p	NM_032012	TMEM245	5563	5583	1	-21.3	1	6.56687e-06	0.529	6.07694	5.4395	-4.99396	18	20	14	3UTR		0	0
hsa-miR-211-5p	NM_014334	FRRS1L	2949	3013	1	-26.9	1	1.61575e-06	0.559	0.377795	0.399055	-4.17062	17	21	15	3UTR		0	0
hsa-miR-211-5p	NM_001037293	PALM2	9029	9050	1	-23.6	1	8.92215e-07	0.485	0.998233	2.46249	-7.12797	18	21	11	3UTR		0	1
hsa-miR-211-5p	NM_001401	LPAR1	1519	1543	1	-24.6	1	0.00077522	0.529	1.05349	1.23089	-5.8508	20	24	8	3UTR		0	1
hsa-miR-211-5p	NM_001017998	GNG10	451	467	1	-16.8	1	0.02351	0.706	0.00640664	0.394693	-19.8372	15	16	15	3UTR		0	0
hsa-miR-211-5p	XM_011518311	KIAA1958	4834	4859	1	-23.5	1	0.00750291	0.588	0	0	-4.99396	20	25	8	3UTR		0	0
hsa-miR-211-5p	NM_001329589	INIP	3052	3080	1	-20.9	1	0.142582	0.382	0.859388	0.507431	-15.7411	15	17	15	3UTR		0	0
hsa-miR-211-5p	NM_001859	SLC31A1	4214	4247	1	-22.5	1	0.000432435	0.559	-0.0940897	0.536475	-7.28438	20	33	11	3UTR		0	0
hsa-miR-211-5p	NM_001012361	WDR31	2237	2260	1	-23.9	1	0.0134945	0.603	-0.166566	0.121389	-7.28438	19	23	13	3UTR		0	0
hsa-miR-211-5p	NM_001080497	MEGF9	4875	4902	1	-22.9	1	0.0042667	0.412	2.45709	2.78248	-6.76235	21	27	7	3UTR		0	0
hsa-miR-211-5p	NM_001190945	TRAF1	4076	4117	1	-27.3	1	0.0666923	0.412	1.74924	1.11916	-4.99396	18	21	10	3UTR		0	0
hsa-miR-211-5p	NM_001271368	PTGS1	3894	3919	1	-21.8	1	0.0219952	0.471	0.0591074	-0.364453	-4.957	20	25	9	3UTR		0	0
hsa-miR-211-5p	NM_012197	RABGAP1	3768	3788	1	-20.8	1	0.116484	0.676	-0.0837713	0.484638	-10.3302	16	20	9	3UTR		0	0
hsa-miR-211-5p	NM_173689	CRB2	4867	4886	1	-23.2	1	0.00168068	0.382	-0.61365	-0.448258	-9.54656	16	19	13	3UTR		0	0
hsa-miR-211-5p	NM_001282715	OLFML2A	5060	5080	1	-25.3	1	0.00874067	0.5	0.543139	-0.419616	-9.86134	17	20	8	3UTR		0	0
hsa-miR-211-5p	NM_001144877	SCAI	9037	9059	1	-24.8	1	0.0010717	0.574	0.561649	0.244147	-6.50069	18	22	9	3UTR		0	0
hsa-miR-211-5p	NM_005347	HSPA5	2647	2669	1	-23.7	1	0.0193897	0.544	4.12817	5.63243	-4.99396	18	22	8	3UTR		0	0
hsa-miR-211-5p	NM_001282680	GAPVD1	8381	8404	1	-21.4	1	0.00168999	0.632	0.129994	-0.072975	-6.46952	17	23	8	3UTR		1	1
hsa-miR-211-5p	NM_001035534	FAM129B	2826	2852	1	-24.9	1	0.0439031	0.338	3.29846	3.20788	-6.53765	20	26	8	3UTR		0	0
hsa-miR-211-5p	XM_017014665	ST6GALNAC6	2382	2405	1	-21.7	1	3.57943e-05	0.456	0	0	-6.98372	18	23	6	3UTR		0	0
hsa-miR-211-5p	NM_001319054	GEMIN7	764	790	1	-26	1	0.00295054	0.485	-0.300198	-0.216963	-6.51454	16	20	13	3UTR		0	0
hsa-miR-211-5p	NM_001270893	TRAPPC6A	579	609	1	-27	1	0.000916584	0.412	1.80586	1.62302	-7.14013	20	25	15	3UTR		0	0
hsa-miR-211-5p	NM_138568	EXOC3L2	1740	1760	1	-19.3	1	0.000554468	0.632	1.94393	1.55371	-12.6861	17	20	7	3UTR		0	0
hsa-miR-211-5p	XM_017026467	ERCC2	2577	2604	1	-24.4	1	0.143311	0.412	0	0	-4.99396	20	27	8	3UTR		0	0
hsa-miR-211-5p	NM_001297590	CD3EAP	2247	2267	1	-21.8	1	0.00523829	0.5	-0.16621	-0.154871	-7.54065	17	20	13	3UTR		0	0
hsa-miR-211-5p	NM_006732	FOSB	1915	1937	1	-27.3	1	6.24747e-07	0.309	0.509966	0.239328	-5.22701	18	22	8	3UTR		0	1
hsa-miR-211-5p	NM_002516	NOVA2	5754	5778	1	-28.6	1	6.50523e-05	0.412	0.820771	2.03594	-5.69428	19	24	10	3UTR		0	0
hsa-miR-211-5p	NM_207393	IGFL3	410	443	1	-26	1	0.0778969	0.397	0.420391	0.206499	-8.80656	18	24	11	3UTR		0	0
hsa-miR-211-5p	NM_001103149	PNMA8A	1550	1600	1	-25.7	1	0.0815501	0.426	-0.346538	-0.32365	-4.99396	21	28	8	3UTR		0	0
hsa-miR-211-5p	NM_001039885	FKRP	1902	1920	1	-26.7	1	0.101446	0.368	-0.150588	-0.234392	-8.40586	17	18	17	3UTR		0	0
hsa-miR-211-5p	NM_005500	SAE1	1336	1351	1	-21	0	1.50918e-07	0.382	-0.87837	-0.342796	-19.4239	13	15	8	3UTR		0	1
hsa-miR-211-5p	NM_015063	SLC8A2	3667	3688	1	-25.5	1	1.38365e-05	0.412	0.489742	1.95677	-7.51743	18	21	14	3UTR		0	0
hsa-miR-211-5p	NM_001289063	LIG1	3200	3227	1	-24.1	1	0.0248822	0.426	0	0	-8.55011	18	27	8	3UTR		0	0
hsa-miR-211-5p	NM_004228	CYTH2	2120	2141	1	-26	1	0.0778263	0.368	-0.399273	-0.527314	-8.85129	18	21	12	3UTR		0	0
hsa-miR-211-5p	NM_020126	SPHK2	2633	2652	1	-25.2	1	3.34515e-10	0.382	0.340168	0.224468	-7.27064	16	19	8	3UTR		0	0
hsa-miR-211-5p	NM_001297753	MAMSTR	1807	1828	1	-22	1	0.0151389	0.397	0.144511	0.968215	-10.6544	17	21	8	3UTR		0	0
hsa-miR-211-5p	NM_138761	BAX	691	725	1	-24.5	1	0.0457818	0.574	0.347447	1.321	-4.99396	19	24	11	3UTR		0	0
hsa-miR-211-5p	NM_031886	KCNA7	1769	1792	1	-25.3	1	0.0475727	0.338	0.054278	0.04692	-7.28438	20	23	9	3UTR		0	0
hsa-miR-211-5p	NM_001204502	FLT3LG	888	919	1	-23	1	0.0164944	0.441	0.40537	0.349125	-6.76235	20	31	10	3UTR		0	0
hsa-miR-211-5p	NM_020719	PRR12	6587	6608	1	-26.5	1	0.00313619	0.529	-0.27689	1.52205	-5.22701	18	21	14	3UTR		0	0
hsa-miR-211-5p	NM_001536	PRMT1	1347	1375	1	-24.8	1	5.06116e-05	0.441	1.1669	1.72715	-7.57093	18	23	9	3UTR		0	0
hsa-miR-211-5p	XM_011527353	MED25	2908	2926	1	-21.5	1	0.000921549	0.441	0	0	-5.61866	15	18	12	3UTR		0	0
hsa-miR-211-5p	NM_001098632	AKT1S1	1929	1981	1	-24.9	1	0.0137432	0.426	1.1048	0.337018	-5.83853	21	27	7	3UTR		0	0
hsa-miR-211-5p	NM_012068	ATF5	1969	1991	1	-23.8	1	0.000713875	0.485	0.458429	-0.22055	-7.73113	17	22	7	3UTR		0	0
hsa-miR-211-5p	NM_001002231	KLK2	2528	2564	1	-23.9	1	0.00479757	0.412	0.111979	-0.0295176	-5.48126	17	21	9	3UTR		0	0
hsa-miR-211-5p	NM_145232	CTU1	1211	1233	1	-22.1	1	3.18412e-05	0.397	1.68782	2.4701	-9.86134	18	22	14	3UTR		0	0
hsa-miR-211-5p	NM_001101372	IGLON5	2487	2511	1	-24.7	1	0.011941	0.279	1.24421	2.03724	-6.53765	19	24	7	3UTR		0	0
hsa-miR-211-5p	NM_021920	SCT	537	574	1	-22.9	1	0.000864083	0.442	0	0	-3.93757	21	37	8	3UTR		0	0
hsa-miR-211-5p	NM_016564	CEND1	1271	1297	1	-24.5	1	5.52695e-06	0.206	1.42044	0.848186	-7.75705	17	20	11	3UTR		0	0
hsa-miR-211-5p	NM_001142675	CHID1	2276	2296	1	-26	1	0.000550357	0.353	2.42619	1.82465	-6.51454	17	20	10	3UTR		0	0
hsa-miR-211-5p	NM_001318512	TOLLIP	1658	1678	1	-24.3	1	0.0200189	0.412	-0.43547	-0.895986	-7.24999	18	20	11	3UTR		0	0
hsa-miR-211-5p	XM_011519933	DUSP8	2678	2727	1	-24.6	1	0.000468155	0.456	0	0	-5.03583	18	24	8	3UTR		0	0
hsa-miR-211-5p	NM_001170820	IFITM10	3005	3048	1	-25.7	1	0.0021591	0.382	3.26258	3.42757	-6.51454	19	25	14	3UTR		0	0
hsa-miR-211-5p	NM_001142946	C11orf21	2450	2474	1	-22.8	1	8.0061e-05	0.456	-0.875513	-0.55164	-7.37318	16	24	10	3UTR		0	0
hsa-miR-211-5p	NM_001122630	CDKN1C	1547	1568	1	-19.2	1	6.04447e-05	0.5	2.39459	1.42274	-7.87538	16	21	8	3UTR		0	0
hsa-miR-211-5p	NM_001302862	SLC22A18AS	1691	1713	1	-21.5	1	2.17692e-07	0.456	0	0	-5.08246	18	22	13	3UTR		0	0
hsa-miR-211-5p	NM_139131	NUP98	3935	3962	1	-26.3	1	0.0820336	0.603	0	0	-3.93757	21	27	8	3UTR		0	0
hsa-miR-211-5p	XM_006718193	PGAP2	1472	1489	1	-23.2	0	1.77509e-05	0.426	0	0	-13.3292	14	17	12	3UTR		0	0
hsa-miR-211-5p	NM_006458	TRIM3	2655	2677	1	-22.1	1	0.0209529	0.382	0.474268	2.7077	-10.5848	16	22	8	3UTR		0	0
hsa-miR-211-5p	XM_011519906	SYT9	2266	2290	1	-21.6	1	0.00018555	0.632	0	0	-10.6197	19	24	7	3UTR		0	0
hsa-miR-211-5p	NM_001256568	PPFIBP2	2844	2896	1	-22.4	1	0.0150897	0.529	0.461044	0.131023	-3.79332	20	32	7	3UTR		0	0
hsa-miR-211-5p	NM_003754	EIF3F	1161	1178	1	-17.7	1	0.0558624	0.574	0.490068	0.642164	-15.1185	13	17	10	3UTR		0	0
hsa-miR-211-5p	NM_001206672	RIC3	3103	3126	1	-20.6	1	0.000493084	0.559	0.206522	0.117218	-5.18008	18	23	10	3UTR		0	0
hsa-miR-211-5p	NM_001289061	STK33	2226	2246	1	-17.4	1	0.00657534	0.559	0.769107	0.579602	-12.4965	14	20	8	3UTR		0	0
hsa-miR-211-5p	XM_006718397	TRIM66	9993	10015	1	-23.7	1	0.000811956	0.382	0	0	-11.1417	18	22	7	3UTR		0	1
hsa-miR-211-5p	NM_001286095	TMEM9B	1004	1025	1	-24.5	1	7.40946e-05	0.559	1.06911	1.06156	-10.9384	17	21	9	3UTR		0	0
hsa-miR-211-5p	NM_001243254	DENND5A	4640	4661	1	-22	1	0.00570447	0.559	2.16805	2.31847	-10.5848	16	21	12	3UTR		0	1
hsa-miR-211-5p	NM_006391	IPO7	3453	3484	1	-26	1	0.000249855	0.559	2.24528	1.89713	-3.93757	20	31	9	3UTR		0	0
hsa-miR-211-5p	NM_001206880	MRVI1	2842	2870	1	-24.4	1	0.0874048	0.456	0.338496	0.282282	-9.88445	17	23	6	3UTR		0	1
hsa-miR-211-5p	NM_001282667	MICAL2	3131	3153	1	-23.7	1	0.0425616	0.559	1.78165	0.956671	-6.51454	18	22	9	3UTR		0	0
hsa-miR-211-5p	NM_032867	MICALCL	5746	5766	1	-26.5	1	5.31657e-06	0.338	1.8344	0.794121	-6.24613	18	20	14	3UTR		0	0
hsa-miR-211-5p	NM_018222	PARVA	7075	7099	1	-29.2	1	0.192635	0.426	0.109532	0.102635	-8.34077	20	24	10	3UTR		0	0
hsa-miR-211-5p	NM_001080521	RASSF10	1692	1717	1	-28.1	1	0.00399667	0.324	0.137433	3.89061	-7.14013	20	25	10	3UTR		0	1
hsa-miR-211-5p	NM_006108	SPON1	2973	2991	1	-21.2	1	0.00152997	0.397	-0.407903	0.100047	-12.8934	15	18	7	3UTR		0	0
hsa-miR-211-5p	NM_001741	CALCA	589	621	1	-21.4	1	0.00175339	0.5	0.293786	1.50588	-5.18008	19	32	7	3UTR		0	0
hsa-miR-211-5p	NM_001142344	CMKLR1	4213	4236	1	-25.4	1	0.0114133	0.456	2.7093	2.56246	-11.1655	18	23	8	3UTR		0	1
hsa-miR-211-5p	NM_018984	SSH1	6285	6304	1	-23.9	1	0.00208244	0.471	-0.561517	-0.227939	-9.86134	17	19	13	3UTR		0	0
hsa-miR-211-5p	NM_018711	SVOP	3123	3151	1	-23.4	1	0.00839383	0.529	0.111584	0.651129	-4.67302	20	28	8	3UTR		0	0
hsa-miR-211-5p	NM_001301175	USP30	3579	3600	1	-27.2	1	1.84317e-07	0.353	-0.238601	-0.578189	-6.19951	18	21	13	3UTR		0	0
hsa-miR-211-5p	NM_080911	UNG	1736	1762	1	-19.8	1	0.000265924	0.559	-0.256865	-0.25984	-8.81432	15	26	8	3UTR		0	0
hsa-miR-211-5p	NM_001093	ACACB	9028	9056	1	-23.8	1	0.0603564	0.426	-0.278095	-0.199256	-4.99396	21	28	9	3UTR		0	0
hsa-miR-211-5p	NM_001317399	KCTD10	2564	2592	1	-23.9	1	0.0221151	0.574	0.191539	0.525275	-7.54065	19	28	7	3UTR		0	0
hsa-miR-211-5p	NM_130466	UBE3B	4065	4097	1	-22.8	1	1.02032e-06	0.5	-0.462234	0.0474728	-4.76182	16	18	16	3UTR		0	0
hsa-miR-211-5p	NM_032829	FAM222A	2049	2094	1	-23.9	1	2.94806e-07	0.294	2.81522	1.81281	-9.54656	17	20	15	3UTR		0	0
hsa-miR-211-5p	NM_013300	FAM216A	1303	1320	1	-20.9	1	0.0407269	0.544	0	0	-13.6602	16	17	16	3UTR		0	0
hsa-miR-211-5p	NM_015267	CUX2	4620	4638	1	-24.8	1	0.00957958	0.412	0.0166026	0.0812257	-11.1505	17	18	17	3UTR		0	0
hsa-miR-211-5p	NM_001034025	ERP29	379	428	1	-25.3	1	0.000705041	0.368	2.28511	3.09818	-9.59293	17	20	14	3UTR		0	0
hsa-miR-211-5p	NM_015335	MED13L	9006	9027	1	-22.1	1	0.116838	0.529	4.53278	5.35482	-6.58625	18	21	8	3UTR		0	0
hsa-miR-211-5p	NM_001109903	RNFT2	1779	1804	1	-25.3	1	0.0355193	0.485	1.29284	0.832871	-10.1092	19	25	10	3UTR		0	1
hsa-miR-211-5p	NM_173598	KSR2	3894	3914	1	-23.1	1	2.42296e-05	0.485	-0.186743	-0.181613	-10.1092	17	20	10	3UTR		0	1
hsa-miR-211-5p	XM_005253909	PRKAB1	1251	1270	1	-28.6	1	4.89135e-05	0.382	0	0	-6.51454	18	19	18	3UTR		0	0
hsa-miR-211-5p	NM_207311	BICDL1	2674	2694	1	-23.8	1	3.49628e-07	0.265	0.312302	0.286402	-10.6544	19	20	19	3UTR		0	0
hsa-miR-211-5p	NM_002442	MSI1	1702	1723	1	-23.6	1	1.07942e-09	0.353	2.01227	1.63108	-8.3038	18	21	13	3UTR		0	0
hsa-miR-211-5p	NM_014868	RNF10	3035	3068	1	-21.4	1	0.00142378	0.544	2.46867	2.64133	-6.23647	19	33	8	3UTR		0	0
hsa-miR-211-5p	NM_014730	MLEC	1897	1917	1	-25.9	1	0.000592265	0.515	0.691984	0.933793	-8.68381	18	20	13	3UTR		0	0
hsa-miR-211-5p	NM_001286191	C12orf43	1116	1157	1	-21.3	1	1.24697e-06	0.338	0.460316	-0.0882558	-6.51454	16	19	9	3UTR		0	0
hsa-miR-211-5p	NM_002562	P2RX7	3152	3173	1	-23.7	1	0.000103931	0.559	-0.145566	-0.072128	-7.20265	18	21	11	3UTR		1	0
hsa-miR-211-5p	NM_153500	CAMKK2	4515	4535	1	-20.4	1	0.000163303	0.471	1.10803	1.41886	-10.0938	17	20	12	3UTR		0	0
hsa-miR-211-5p	NM_001351021	VPS33A	1478	1499	1	-19.4	1	0.236403	0.603	0	0	-13.6656	17	21	10	3UTR		0	0
hsa-miR-211-5p	NM_133448	TMEM132D	4910	4930	1	-24.2	1	0.00565401	0.515	2.94676	3.19545	-9.59293	18	20	16	3UTR		0	0
hsa-miR-211-5p	NM_015198	COBL	4716	4736	1	-24.1	1	4.94355e-07	0.338	3.47937	2.65816	-9.06122	17	20	7	3UTR		0	0
hsa-miR-211-5p	NM_182546	VSTM2A	2348	2371	1	-22.6	1	2.75136e-05	0.574	0.194034	0.32693	-6.58625	19	23	7	3UTR		0	0
hsa-miR-211-5p	XM_011516018	AUTS2	4747	4765	1	-20.9	1	0.0035182	0.559	0	0	-14.401	16	18	9	3UTR		0	0
hsa-miR-211-5p	XM_017012678	CALN1	6679	6700	1	-23.2	1	0.00013162	0.441	0	0	-5.72941	19	21	13	3UTR		0	0
hsa-miR-211-5p	NM_172020	POM121	3598	3621	1	-24.2	1	0.00350292	0.397	0.374495	0.519381	-6.19951	18	23	13	3UTR		0	1
hsa-miR-211-5p	NM_003508	FZD9	2206	2262	1	-25.8	1	0.000886567	0.456	0.0952303	0.4819	-3.79332	19	33	10	3UTR		0	0
hsa-miR-211-5p	NM_002314	LIMK1	3152	3170	1	-22.9	1	2.44027e-05	0.485	1.8483	1.91047	-8.56007	17	18	17	3UTR		0	0
hsa-miR-211-5p	NM_148842	RCC1L	2127	2150	1	-27.3	1	0.00266747	0.456	3.32837	2.14338	-9.6299	18	23	8	3UTR		0	0
hsa-miR-211-5p	NM_001099415	POM121C	4033	4056	1	-24.2	1	0.00350883	0.397	1.24137	0.453154	-6.19951	18	23	13	3UTR		0	0
hsa-miR-211-5p	NM_001243198	HIP1	5781	5802	1	-23.2	1	9.94894e-06	0.515	0.91891	1.74706	-7.20265	17	21	11	3UTR		0	0
hsa-miR-211-5p	NM_012479	YWHAG	1028	1051	1	-27.2	1	0.0604326	0.412	0.6615	0.0771227	-5.22701	18	23	8	3UTR		0	0
hsa-miR-211-5p	NM_006682	FGL2	3910	3943	1	-23	1	0.0082216	0.676	1.07385	1.83732	-7.10805	20	33	8	3UTR		0	0
hsa-miR-211-5p	NM_001127360	PHTF2	2186	2210	1	-24.2	1	0.0016431	0.515	0.234853	-0.342091	-8.3038	19	24	9	3UTR		0	0
hsa-miR-211-5p	NM_012431	SEMA3E	5249	5307	1	-25.6	1	0.209239	0.529	3.40106	4.269	-7.28438	20	30	11	3UTR		0	1
hsa-miR-211-5p	NM_006080	SEMA3A	5420	5454	1	-19.1	1	0.000339698	0.529	2.12113	2.03918	-4.957	19	34	10	3UTR		0	0
hsa-miR-211-5p	NM_152754	SEMA3D	3183	3204	1	-21.6	1	0.00706605	0.559	0.660812	0.254208	-5.03583	18	21	7	3UTR		0	0
hsa-miR-211-5p	NM_001142327	DMTF1	3552	3571	1	-19.8	1	0.000517912	0.618	1.4773	1.39597	-6.51454	15	19	8	3UTR		1	1
hsa-miR-211-5p	NM_001256892	SRI	693	722	1	-22.4	1	0.00669894	0.647	4.44838	4.56921	-3.79332	20	29	6	3UTR		0	0
hsa-miR-211-5p	NM_033107	GTPBP10	7366	7385	1	-19.2	1	0.00148849	0.529	0.223367	0.0831767	-4.84971	15	19	8	3UTR		0	0
hsa-miR-211-5p	NM_006980	MTERF1	1464	1484	1	-19	1	0.0462943	0.574	0.557854	0.274566	-7.28438	17	20	12	3UTR		0	0
hsa-miR-211-5p	NM_017654	SAMD9	6536	6561	1	-26.3	1	0.130352	0.559	1.93221	0.52614	-4.99396	21	25	8	3UTR		0	0
hsa-miR-211-5p	NM_006528	TFPI2	2308	2331	1	-19.9	1	0.0464191	0.618	0	0	-9.9649	17	23	9	3UTR		0	0
hsa-miR-211-5p	NM_001172438	PEG10	3035	3057	1	-24.7	1	0.00381901	0.515	-0.0753307	1.27017	-7.28438	19	22	13	3UTR		1	0
hsa-miR-211-5p	NM_016116	ASB4	3617	3635	1	-20.2	1	0.000749778	0.515	0.308286	0.0782358	-11.3517	16	18	14	3UTR		0	0
hsa-miR-211-5p	NM_181349	SMURF1	2677	2697	1	-22.7	1	5.91614e-06	0.441	0.0725723	0.552719	-9.04109	18	20	15	3UTR		0	0
hsa-miR-211-5p	NM_006409	ARPC1A	1549	1564	1	-18.9	0	0.0367323	0.691	2.57842	2.02221	-20.457	14	15	14	3UTR		0	0
hsa-miR-211-5p	NM_001033053	NLRP1	4721	4745	1	-24.3	1	0.000309273	0.441	-0.418835	-0.344599	-5.19005	19	24	11	3UTR		0	0
hsa-miR-211-5p	XM_005256573	WSCD1	3583	3609	1	-23.1	1	0.00032776	0.426	0	0	-4.84971	20	26	10	3UTR		0	0
hsa-miR-211-5p	NM_001143838	SLC13A5	1836	1872	1	-23	1	0.00185922	0.412	3.44938	3.00347	-3.93757	22	36	8	3UTR		0	0
hsa-miR-211-5p	NM_181844	BCL6B	1852	1875	1	-22.9	1	3.52483e-07	0.529	0.775319	1.03439	-7.47102	16	23	8	3UTR		0	0
hsa-miR-211-5p	NM_001321074	DLG4	4148	4171	1	-25.1	1	0.0724568	0.426	1.34962	0.246578	-8.85129	18	23	12	3UTR		0	0
hsa-miR-211-5p	XM_005252428	DIP2C	7921	7948	1	-21.4	1	0.000132245	0.603	0	0	-7.7949	18	27	8	3UTR		0	0
hsa-miR-211-5p	NM_001002295	GATA3	2229	2269	1	-22.8	1	0.259247	0.618	1.91225	2.67559	-5.18008	21	40	8	3UTR		0	0
hsa-miR-211-5p	XM_024447775	CELF2	8618	8638	1	-25.4	1	0.0131601	0.529	0	0	-7.27064	16	20	9	3UTR		0	1
hsa-miR-211-5p	NM_153498	CAMK1D	6222	6245	1	-24.4	1	0.000936125	0.544	0.577134	-0.162877	-8.57351	19	23	11	3UTR		1	1
hsa-miR-211-5p	NM_001008212	OPTN	2475	2521	1	-26.9	1	3.80143e-05	0.515	0.097449	-0.00459778	-4.17062	17	21	15	3UTR		0	0
hsa-miR-211-5p	NM_001193426	SUV39H2	1534	1587	1	-22.3	1	0.00561577	0.5	0.0437073	-0.0384612	-3.93757	19	41	10	3UTR		0	0
hsa-miR-211-5p	NM_018324	OLAH	1781	1804	1	-23.1	1	0.00229364	0.662	0	0	-8.65174	18	23	12	3UTR		0	0
hsa-miR-211-5p	NM_003638	ITGA8	6467	6487	1	-23	1	0.000252806	0.544	-0.558878	-0.206721	-7.51743	16	20	11	3UTR		0	0
hsa-miR-211-5p	NM_000724	CACNB2	3972	4000	1	-19	1	0.0124078	0.676	0.518198	0.0703466	-6.9696	19	28	8	3UTR		0	0
hsa-miR-211-5p	NM_012071	COMMD3	781	802	1	-19.7	1	0.00557004	0.632	0.54167	0.18405	-9.06125	17	21	8	3UTR		0	0
hsa-miR-211-5p	NM_181698	CCNY	1480	1501	1	-23.9	1	0.118911	0.485	0.0942987	0.28728	-10.1092	18	21	10	3UTR		1	1
hsa-miR-211-5p	NM_001267607	ZNF248	3337	3365	1	-21.3	1	0.0946472	0.559	1.31452	1.00137	-8.34077	19	28	8	3UTR		0	0
hsa-miR-211-5p	NM_006954	ZNF33A	4592	4619	1	-22.9	1	0.00667812	0.441	0.155616	0.0261908	-6.76235	21	27	7	3UTR		0	0
hsa-miR-211-5p	NM_001305033	ZNF33B	6067	6084	1	-22.8	1	0.0345884	0.588	0	0	-8.32703	16	17	16	3UTR		0	0
hsa-miR-211-5p	NM_006612	KIF1C	4771	4790	1	-26.1	1	0.0096106	0.426	0.0711163	-0.469534	-5.41313	18	19	18	3UTR		0	0
hsa-miR-211-5p	NM_001164098	VCAN	6132	6153	1	-21.5	1	0.00225112	0.603	1.7171	1.73495	-9.94954	17	21	13	3UTR		0	0
hsa-miR-211-5p	NM_001884	HAPLN1	3241	3279	1	-21.5	1	0.00532387	0.647	0.938989	1.42248	-4.99396	18	38	7	3UTR		1	1
hsa-miR-211-5p	NM_001193350	MEF2C	3634	3668	1	-19	1	0.00182405	0.603	1.37415	1.80238	-7.14013	20	34	10	3UTR		0	0
hsa-miR-211-5p	XM_011530366	WNT7B	2817	2841	1	-22.1	1	0.000225448	0.412	0	0	-5.02746	17	24	13	3UTR		0	0
hsa-miR-211-5p	XM_006724170	GRAMD4	2115	2133	1	-24.7	1	1.05282e-06	0.279	0	0	-9.86134	16	18	14	3UTR		1	0
hsa-miR-211-5p	NM_001284305	TBC1D22A	1957	1983	1	-21.9	1	0.00770966	0.485	0	0	-3.79332	18	26	6	3UTR		0	0
hsa-miR-211-5p	NM_012324	MAPK8IP2	3972	3992	1	-22.7	1	1.59028e-05	0.485	0	0	-7.51743	16	20	11	3UTR		0	0
hsa-miR-211-5p	NM_003918	GYG2	3065	3107	1	-22.7	1	0.00174121	0.559	0	0	-4.02637	19	42	14	3UTR		0	1
hsa-miR-211-5p	NM_021109	TMSB4X	435	455	1	-24	1	0.219833	0.5	0	0	-13.2175	15	20	9	3UTR		0	0
hsa-miR-211-5p	NM_001042480	GEMIN8	1361	1389	1	-22.7	1	0.00149086	0.529	0	0	-4.957	18	28	8	3UTR		0	0
hsa-miR-211-5p	NM_007220	CA5B	3461	3477	1	-20.9	1	0.00132121	0.588	0	0	-10.7891	15	16	15	3UTR		0	0
hsa-miR-211-5p	NM_019857	CTPS2	2392	2439	1	-22	1	0.000214237	0.603	0	0	-7.38222	17	20	15	3UTR		0	0
hsa-miR-211-5p	NM_000330	RS1	2269	2288	1	-24	1	0.0149826	0.353	0	0	-8.70704	17	19	14	3UTR		0	0
hsa-miR-211-5p	NM_206923	YY2	2503	2543	1	-23.6	1	0.0181205	0.456	0	0	-5.18008	20	40	9	3UTR		0	0
hsa-miR-211-5p	NM_001330259	ACOT9	4018	4042	1	-25.6	1	0.001702	0.471	0	0	-7.7949	18	24	8	3UTR		0	0
hsa-miR-211-5p	XM_017029791	ZFX	6610	6630	1	-21.5	1	0.0234468	0.662	0	0	-5.76291	17	20	13	3UTR		0	0
hsa-miR-211-5p	NM_001163264	PCYT1B	3240	3284	1	-25.5	1	0.000484609	0.441	0	0	-4.99396	19	32	11	3UTR		1	1
hsa-miR-211-5p	XM_017029400	TAB3	3421	3460	1	-24	1	0.266901	0.618	0	0	-11.4034	18	21	14	3UTR		0	0
hsa-miR-211-5p	NM_138780	SYTL5	3090	3119	1	-23.2	1	0.000163607	0.529	0	0	-4.65016	19	29	10	3UTR		0	1
hsa-miR-211-5p	NM_144970	CXorf38	3896	3953	1	-26.9	1	0.000193202	0.426	0	0	-4.17062	17	21	15	3UTR		0	0
hsa-miR-211-5p	NM_134431	SLCO1A2	4232	4250	1	-21.7	1	0.200276	0.618	0.613156	0.0885425	-10.603	16	18	13	3UTR		0	0
hsa-miR-211-5p	NM_001178092	BCAT1	5461	5476	1	-19.8	1	0.00021175	0.603	3.17197	2.47486	-8.3038	14	15	14	3UTR		0	0
hsa-miR-211-5p	NM_001082972	CASC1	2266	2301	1	-22.1	1	0.000413431	0.559	1.04311	1.458	-4.99396	20	35	9	3UTR		0	0
hsa-miR-211-5p	XM_011520853	SSPN	3794	3816	1	-21.4	1	0.0239448	0.662	0	0	-4.84971	17	22	8	3UTR		0	0
hsa-miR-211-5p	NM_001171888	FGFR1OP2	890	911	1	-23.4	1	0.000410043	0.618	1.49343	1.24093	-5.22701	19	21	14	3UTR		0	0
hsa-miR-211-5p	NM_006390	IPO8	5004	5025	1	-26.1	1	0.0132305	0.603	1.23658	1.83908	-8.11767	17	21	7	3UTR		1	1
hsa-miR-211-5p	NM_001304481	FGD4	7915	7932	1	-21.2	1	2.72198e-05	0.515	-0.0790823	0.276002	-9.77961	14	17	11	3UTR		0	0
hsa-miR-211-5p	NM_001099650	GXYLT1	4964	4992	1	-24.5	1	0.107156	0.574	1.08648	0.458795	-4.957	15	17	15	3UTR		0	0
hsa-miR-211-5p	NM_001114182	IRAK4	2796	2845	1	-19.7	1	0.000247747	0.603	-0.0591189	-0.0766863	-7.20265	16	21	11	3UTR		0	0
hsa-miR-211-5p	NM_001077484	SLC38A1	3485	3502	1	-21.9	1	1.50719e-07	0.456	0.973326	1.1766	-7.14013	15	17	10	3UTR		0	0
hsa-miR-211-5p	NM_001098531	RAPGEF3	5775	5798	1	-26.3	1	7.19899e-05	0.412	1.24569	1.46208	-7.28438	19	23	11	3UTR		0	0
hsa-miR-211-5p	XM_011537897	ZNF641	3678	3700	1	-19.6	1	0.0289442	0.574	0	0	-10.1092	18	22	11	3UTR		0	0
hsa-miR-211-5p	NM_001277842	CCNT1	2814	2831	1	-19.8	1	0.140243	0.676	0.497062	0.61821	-10.9974	16	17	16	3UTR		0	1
hsa-miR-211-5p	NM_001659	ARF3	1773	1793	1	-26.3	1	0.00154937	0.456	0.517814	0.58491	-9.86134	17	20	8	3UTR		0	0
hsa-miR-211-5p	NM_015086	DDN	2552	2576	1	-24.8	1	0.0008501	0.485	0.928698	0.715569	-4.76182	19	24	13	3UTR		0	0
hsa-miR-211-5p	NM_144593	RHEBL1	1115	1139	1	-21.6	1	0.00109637	0.412	1.9021	1.53522	-6.51614	18	24	8	3UTR		0	0
hsa-miR-211-5p	NM_021044	DHH	2801	2823	1	-26.6	1	0.0663645	0.412	0.73729	0.629879	-7.82678	19	22	12	3UTR		1	1
hsa-miR-211-5p	NM_001300751	LMBR1L	1825	1879	1	-28	1	0.000368112	0.441	5.13459	4.0872	-4.17062	19	21	19	3UTR		0	0
hsa-miR-211-5p	NM_001100620	TROAP	653	681	1	-27.5	1	3.37627e-05	0.574	0	0	-4.17062	17	21	15	3UTR		0	0
hsa-miR-211-5p	NM_001031698	PRPF40B	3175	3193	1	-23.3	1	5.75173e-06	0.382	1.4178	0.951078	-5.19005	15	18	13	3UTR		0	0
hsa-miR-211-5p	NM_181708	BCDIN3D	1754	1781	1	-22.8	1	0.000833483	0.412	0.269163	-0.0230088	-6.76235	21	27	7	3UTR		0	0
hsa-miR-211-5p	NM_000486	AQP2	2415	2437	1	-26.1	1	1.91963e-06	0.515	-0.118978	0.258563	-9.29912	19	22	12	3UTR		0	0
hsa-miR-211-5p	NM_020039	ASIC1	2378	2408	1	-24.5	1	0.000506441	0.412	1.23307	1.38246	-6.09222	17	19	17	3UTR		0	1
hsa-miR-211-5p	NM_173602	DIP2B	6008	6030	1	-22.9	1	0.000220799	0.544	0.811402	0.0557471	-9.18534	18	22	5	3UTR		0	1
hsa-miR-211-5p	XM_006719335	LETMD1	1058	1084	1	-19.5	1	0.0500389	0.426	0	0	-7.28438	20	26	11	3UTR		0	0
hsa-miR-211-5p	NM_030809	CSRNP2	2910	2932	1	-23.4	1	5.96823e-06	0.485	4.57362	1.54263	-9.18534	18	22	10	3UTR		1	1
hsa-miR-211-5p	NM_001102450	RGS8	939	968	1	-27.5	1	0.112194	0.397	0.492955	1.11206	-7.3076	19	23	8	3UTR		0	0
hsa-miR-211-5p	NM_002293	LAMC1	5095	5129	1	-24	1	4.68479e-07	0.397	4.78854	2.85643	-5.08246	20	34	11	3UTR		0	0
hsa-miR-211-5p	NM_015039	NMNAT2	1371	1394	1	-24.6	1	0.0255048	0.368	0.318612	0.172054	-8.43861	19	23	10	3UTR		0	0
hsa-miR-211-5p	NM_030806	C1orf21	8077	8097	1	-23.9	1	0.00951408	0.485	0.70655	0.372967	-7.51743	17	20	14	3UTR		0	0
hsa-miR-211-5p	NM_205860	NR5A2	1884	1935	1	-22.6	1	0.450858	0.574	2.34447	2.09245	-4.99396	18	22	8	3UTR		0	0
hsa-miR-211-5p	NM_000299	PKP1	2712	2744	1	-24.5	1	0.000517023	0.515	0.744259	1.3429	-7.14013	20	32	13	3UTR		0	0
hsa-miR-211-5p	NM_001193571	CSRP1	1184	1220	1	-23.6	1	0.0440766	0.456	3.78914	2.5445	-4.99396	20	36	8	3UTR		0	0
hsa-miR-211-5p	NM_018085	IPO9	8857	8899	1	-23.3	1	0.180283	0.456	0.0164221	-0.074898	-4.99396	21	42	7	3UTR		0	0
hsa-miR-211-5p	NM_006335	TIMM17A	711	730	1	-19.5	1	0.0067181	0.676	1.28386	1.47399	-11.8455	14	19	8	3UTR		0	0
hsa-miR-211-5p	NM_001114309	ELF3	2154	2192	1	-25.9	1	0.000833768	0.426	-0.495784	-0.650732	-5.22671	20	25	8	3UTR		0	0
hsa-miR-211-5p	NM_032104	PPP1R12B	2671	2705	1	-22.2	1	0.609907	0.485	0.667587	-0.22356	-5.72941	20	26	8	3UTR		0	0
hsa-miR-211-5p	NM_177402	SYT2	4854	4915	1	-22.4	1	0.000107542	0.485	-0.228515	-0.0586122	-3.93757	22	61	9	3UTR		0	0
hsa-miR-211-5p	NM_001347591	KDM5B	8112	8133	1	-21.9	1	0.0011992	0.471	3.94932	5.41447	-8.93197	18	21	7	3UTR		0	0
hsa-miR-211-5p	NM_002871	RABIF	1308	1335	1	-20.2	1	0.0249012	0.588	-0.0346601	0.0282362	-4.957	20	27	9	3UTR		0	0
hsa-miR-211-5p	NM_006763	BTG2	1256	1276	1	-22.2	1	0.0159373	0.515	0.115933	0.537333	-6.23647	18	20	14	3UTR		0	0
hsa-miR-211-5p	NM_003094	SNRPE	1343	1361	1	-18.9	1	0.00138719	0.529	-0.145512	0.0381859	-7.80398	14	18	6	3UTR		0	0
hsa-miR-211-5p	NM_014935	PLEKHA6	3729	3752	1	-23.4	1	0.000183632	0.412	0.125587	-0.0615974	-6.80703	17	23	8	3UTR		0	0
hsa-miR-211-5p	XM_011509066	LRRN2	3071	3094	1	-21.4	1	0.0140592	0.412	0	0	-4.84971	17	23	7	3UTR		0	0
hsa-miR-211-5p	XM_011509328	NFASC	3760	3782	1	-25.5	1	0.0409004	0.412	0	0	-8.34077	19	22	8	3UTR		0	0
hsa-miR-211-5p	NM_153758	IL19	748	768	1	-24.7	1	0.00310084	0.382	1.00308	2.05921	-11.1417	18	20	15	3UTR		0	0
hsa-miR-211-5p	NM_001142473	FCMR	2319	2338	1	-21.5	1	0.0530186	0.485	-0.305985	0.164126	-8.81432	16	19	13	3UTR		0	0
hsa-miR-211-5p	NM_023938	C1orf116	3591	3613	1	-25.3	1	0.00843877	0.456	0.744864	1.69132	-7.28438	19	22	11	3UTR		0	0
hsa-miR-211-5p	NM_001114752	CD55	2094	2130	1	-22.2	1	0.250336	0.559	1.10832	0.721512	-4.17062	20	27	11	3UTR		0	0
hsa-miR-211-5p	NM_019605	SERTAD4	4332	4385	1	-23.9	1	0.00109349	0.603	0.291067	0.096063	-6.90779	17	21	11	3UTR		0	0
hsa-miR-211-5p	NM_014873	LPGAT1	5593	5622	1	-22.8	1	0.000913878	0.588	-0.134673	0.0422213	-7.7949	18	29	10	3UTR		0	0
hsa-miR-211-5p	NM_001102601	CCDC163	1368	1418	1	-24	1	0.0529199	0.471	1.33918	0.952932	-5.18008	21	33	14	3UTR		0	0
hsa-miR-211-5p	NM_001303427	LOC110117498-PIK3R3	3355	3377	1	-20.4	1	0.000427589	0.588	1.63168	2.00662	-7.81874	18	22	8	3UTR		0	0
hsa-miR-211-5p	NM_001322255	KNCN	2716	2742	1	-24.6	1	0.0076167	0.382	-0.236276	0.156808	-4.99396	21	26	9	3UTR		0	0
hsa-miR-211-5p	NM_201403	MOB3C	913	949	1	-23.6	1	0.00159339	0.412	0.146913	0.323925	-5.45975	18	21	12	3UTR		0	0
hsa-miR-211-5p	NM_001290405	TAL1	1938	1967	1	-24.4	1	0.0813142	0.515	0.0990521	0.249459	-9.48565	16	21	7	3UTR		0	1
hsa-miR-211-5p	NM_001194986	TRABD2B	5666	5692	1	-23.1	1	0.242978	0.515	5.09236	3.07517	-4.99396	20	26	9	3UTR		0	0
hsa-miR-211-5p	NM_019073	SPATA6	2716	2741	1	-22.2	1	0.197778	0.603	-0.00271732	0.313257	-8.34077	20	25	8	3UTR		0	0
hsa-miR-211-5p	XM_017000538	ELAVL4	1981	2003	1	-26.9	1	0.00600258	0.603	0	0	-7.51743	19	22	14	3UTR		1	1
hsa-miR-211-5p	NM_032110	DMRTA2	2124	2147	1	-27.9	1	0.00195396	0.397	1.69076	2.50699	-5.22671	19	23	9	3UTR		0	0
hsa-miR-211-5p	NM_152265	BTF3L4	2511	2534	1	-20.4	1	0.00199586	0.5	0.134987	0.122182	-8.57351	18	23	9	3UTR		0	0
hsa-miR-211-5p	NM_004799	ZFYVE9	5099	5125	1	-28.4	1	0.158548	0.529	1.8222	1.53191	-7.28438	21	26	11	3UTR		0	0
hsa-miR-211-5p	NM_018982	YIPF1	1745	1765	1	-16.7	1	0.00272597	0.559	-0.184341	0.162129	-12.7537	16	20	9	3UTR		0	0
hsa-miR-211-5p	NM_006252	PRKAA2	5911	5930	1	-22.4	1	0.000269267	0.676	0.0999956	0.544069	-8.61389	16	19	7	3UTR		0	0
hsa-miR-211-5p	NM_152377	C1orf87	1833	1858	1	-26.3	1	0.00364099	0.5	1.82705	0.772748	-6.46921	19	25	8	3UTR		0	0
hsa-miR-211-5p	NM_001330616	AK4	6138	6157	1	-19.7	1	0.0723235	0.721	1.12198	0.353627	-7.28438	16	19	8	3UTR		1	1
hsa-miR-211-5p	NM_001003679	LEPR	3728	3752	1	-19	1	0.0016338	0.544	0.627796	0.428968	-6.23647	18	24	8	3UTR		0	0
hsa-miR-211-5p	NM_030816	ANKRD13C	5482	5504	1	-23.4	1	0.0107127	0.662	1.31299	1.27469	-5.69428	16	22	12	3UTR		1	1
hsa-miR-211-5p	NM_001024630	RUNX2	3493	3514	1	-27.3	1	0.007114	0.515	0.299988	0.190255	-8.3038	18	21	9	3UTR		1	1
hsa-miR-211-5p	NM_001114086	CLIC5	2064	2086	1	-22.3	1	0.0243095	0.471	0.0429344	0.0173206	-4.99396	19	22	15	3UTR		0	0
hsa-miR-211-5p	NM_001251973	RCAN2	3059	3082	1	-20.7	1	0.000835966	0.529	2.87473	2.22728	-6.28309	18	23	8	3UTR		0	0
hsa-miR-211-5p	NM_153839	ADGRF2	3281	3301	1	-21.7	1	0.0111343	0.515	0.597903	0.324535	-7.87558	17	20	10	3UTR		0	0
hsa-miR-211-5p	NM_001205220	CRISP1	1762	1784	1	-23.2	1	0.00124842	0.574	0.210302	0.0345154	-5.48126	18	22	7	3UTR		0	0
hsa-miR-211-5p	NM_002388	MCM3	2825	2853	1	-23.9	1	0.000676174	0.515	4.12522	4.06689	-9.18534	20	28	9	3UTR		0	0
hsa-miR-211-5p	NM_133367	PAQR8	1452	1473	1	-20.2	1	0.00479888	0.603	-0.202224	0.43938	-8.19652	17	21	9	3UTR		0	1
hsa-miR-211-5p	NM_018100	EFHC1	2323	2337	1	-18.2	1	0.00123028	0.632	0.125778	0.0783227	-6.51454	13	14	13	3UTR		0	0
hsa-miR-211-5p	NM_014920	ICK	2682	2713	1	-21.6	1	0.0109741	0.603	1.79006	0.523136	-4.957	20	31	11	3UTR		0	0
hsa-miR-211-5p	XM_017010749	GCLC	2795	2812	1	-24.4	0	0.000508497	0.574	0	0	-15.5666	16	17	16	3UTR		0	0
hsa-miR-211-5p	NM_001003760	KLHL31	2291	2314	1	-23.5	1	2.67235e-06	0.485	0.790542	0.97898	-8.28966	17	23	10	3UTR		0	0
hsa-miR-211-5p	NM_001318539	BEND6	1824	1847	1	-24.1	1	0.0759598	0.515	0.109189	0.0306704	-7.51743	18	23	11	3UTR		0	1
hsa-miR-211-5p	NM_001168408	RIMS1	4921	4947	1	-19.2	1	0.00175641	0.426	1.50042	1.24994	-4.99396	18	26	8	3UTR		0	0
hsa-miR-211-5p	NM_001143958	TMEM30A	4243	4263	1	-21.8	1	0.0368101	0.544	0.791191	0.32432	-13.4872	17	20	11	3UTR		0	1
hsa-miR-211-5p	NM_031469	SH3BGRL2	4179	4205	1	-30.4	1	0.139743	0.515	-0.202974	-0.298716	-3.93757	22	26	10	3UTR		0	0
hsa-miR-211-5p	NM_022726	ELOVL4	2661	2680	1	-21.6	1	0.0190144	0.676	2.75295	2.83926	-3.79332	16	19	9	3UTR		0	0
hsa-miR-211-5p	NM_033411	RWDD2A	2866	2905	1	-21.6	1	0.0241479	0.544	0.264963	-0.115723	-6.08354	20	39	7	3UTR		0	0
hsa-miR-211-5p	NM_080743	SRSF12	1223	1249	1	-21.8	1	0.00404248	0.706	0.744921	0.924245	-9.07598	19	26	9	3UTR		0	0
hsa-miR-211-5p	NM_002043	GABRR2	4499	4516	1	-19.7	1	0.0345051	0.559	1.58096	2.33995	-12.8934	15	17	8	3UTR		0	0
hsa-miR-211-5p	NM_020466	LYRM2	5273	5291	1	-20.8	1	0.00102147	0.662	2.2428	1.97718	-6.08354	15	18	12	3UTR		0	1
hsa-miR-211-5p	NM_004440	EPHA7	4282	4329	1	-21.9	1	0.00463596	0.706	4.8552	5.78597	-4.65016	17	20	12	3UTR		1	1
hsa-miR-211-5p	NM_021620	PRDM13	2402	2427	1	-28	1	0.0157814	0.412	0.400784	-0.0116971	-7.28438	21	25	8	3UTR		0	0
hsa-miR-211-5p	NM_001004317	LIN28B	3894	3914	1	-24.1	1	0.0184278	0.412	0.820116	0.264404	-7.30252	18	20	9	3UTR		0	0
hsa-miR-211-5p	NM_001199563	BVES	1419	1442	1	-21.6	1	0.030502	0.456	0.160218	0.314362	-6.01339	17	23	6	3UTR		0	0
hsa-miR-211-5p	XM_017013255	DDHD2	3998	4017	1	-19.9	1	0.00950885	0.574	0	0	-6.76235	16	19	10	3UTR		0	0
hsa-miR-211-5p	NM_021623	PLEKHA2	1528	1550	1	-25.7	1	0.136585	0.412	0.557418	0.0745283	-8.34077	18	22	8	3UTR		0	0
hsa-miR-211-5p	NM_024645	ZMAT4	1402	1417	1	-17.9	1	0.076042	0.632	2.30348	1.51762	-8.25288	13	15	11	3UTR		0	0
hsa-miR-211-5p	NM_178819	GPAT4	3600	3621	1	-26.3	1	9.22205e-05	0.309	-0.955603	-0.516177	-6.32496	18	21	10	3UTR		0	0
hsa-miR-211-5p	NM_001305878	KAT6A	3277	3330	1	-24.7	1	0.00365281	0.588	2.86579	1.71327	-3.93757	22	48	6	3UTR		0	0
hsa-miR-211-5p	NM_001556	IKBKB	3962	3988	1	-23.8	1	0.027878	0.441	0	0	-7.28438	20	26	9	3UTR		0	0
hsa-miR-211-5p	NM_032410	HOOK3	10676	10699	1	-21.3	1	0.000952497	0.471	0.133046	0.0513886	-6.51454	17	23	6	3UTR		1	1
hsa-miR-211-5p	NM_024593	EFCAB1	1520	1536	1	-19.8	1	0.0092635	0.574	4.48674	4.33803	-13.2236	15	16	15	3UTR		0	0
hsa-miR-211-5p	NM_001256598	PPDPFL	506	534	1	-26.3	1	0.00510431	0.559	-0.267347	-0.200225	-6.51454	18	28	12	3UTR		0	1
hsa-miR-211-5p	NM_001286782	PCMTD1	2588	2611	1	-18.8	1	0.00239111	0.632	2.57658	1.87406	-3.79332	18	23	11	3UTR		0	1
hsa-miR-211-5p	NM_014682	ST18	4433	4459	1	-19.7	1	0.000348582	0.632	2.97357	4.00506	-10.0707	17	26	10	3UTR		0	0
hsa-miR-211-5p	NM_017813	IMPAD1	4728	4749	1	-21.4	1	0.00126624	0.5	0.302961	0.414295	-6.77237	17	21	9	3UTR		0	0
hsa-miR-211-5p	NM_001347884	GVQW3	2281	2301	1	-17.7	1	0.000718905	0.515	0.347527	0.811428	-7.86061	17	20	14	3UTR		0	0
hsa-miR-211-5p	NM_001300942	EMSY	5266	5306	1	-21.3	1	0.0245669	0.662	1.52746	2.02338	-6.51454	19	40	10	3UTR		0	0
hsa-miR-211-5p	XM_011544834	GDPD4	2506	2526	1	-21.2	1	0.0018733	0.397	0	0	-7.80367	16	20	9	3UTR		0	0
hsa-miR-211-5p	NM_173039	AQP11	1472	1495	1	-21.2	1	0.367538	0.647	0.179354	0.346074	-4.99396	18	23	15	3UTR		0	1
hsa-miR-211-5p	NM_001204055	NDUFC2	1836	1856	1	-22.1	1	2.30184e-05	0.485	0.838276	1.18209	-4.02637	16	20	12	3UTR		0	0
hsa-miR-211-5p	NM_020798	USP35	3978	3997	1	-25.4	1	2.05102e-09	0.324	0.140798	0.425722	-8.3038	17	19	15	3UTR		0	0
hsa-miR-211-5p	NM_012296	GAB2	3229	3256	1	-23.7	1	0.000801535	0.456	-0.0361237	-0.104361	-3.93757	21	27	8	3UTR		0	0
hsa-miR-211-5p	NM_175885	FAM181B	1692	1714	1	-23.4	1	0.00946361	0.412	-0.185741	0.0317607	-7.37318	19	22	9	3UTR		0	0
hsa-miR-211-5p	XM_017017274	DLG2	3227	3245	1	-21.3	1	0.0110998	0.529	0	0	-9.9649	16	18	9	3UTR		0	1
hsa-miR-211-5p	NM_022918	TMEM135	8006	8028	1	-21.5	1	0.00354787	0.485	0.126315	0.00634541	-7.88174	17	22	7	3UTR		0	0
hsa-miR-211-5p	NM_001291929	NOX4	3303	3319	1	-17.5	1	8.55764e-05	0.588	3.0664	3.14909	-9.77961	13	16	11	3UTR		0	1
hsa-miR-211-5p	NM_001286067	C11orf54	2031	2049	1	-17.5	1	0.00728288	0.574	-0.0224209	0.190546	-5.22671	16	18	11	3UTR		0	0
hsa-miR-211-5p	NM_017704	ANKRD49	1711	1756	1	-20.9	1	0.178244	0.618	0.333409	0.355103	-7.9845	18	21	14	3UTR		0	0
hsa-miR-211-5p	NM_032102	SRSF8	2980	2998	1	-22.3	1	0.00634833	0.456	-0.0386138	-0.298565	-5.22671	17	18	17	3UTR		0	0
hsa-miR-211-5p	XM_024448693	CCDC82	4625	4646	1	-23	1	0.000771186	0.603	0	0	-9.54656	17	21	13	3UTR		0	0
hsa-miR-211-5p	NM_152432	ARHGAP42	7832	7852	1	-20.3	1	0.000730723	0.632	1.18311	1.36503	-11.7484	15	20	8	3UTR		0	0
hsa-miR-211-5p	NM_001271161	PGR	8992	9012	1	-24	1	0.000649663	0.515	0.452524	0.137743	-7.75705	17	20	7	3UTR		0	0
hsa-miR-211-5p	NM_001165	BIRC3	5767	5787	1	-24.6	1	0.00586735	0.544	-0.167883	-0.049528	-11.1505	16	20	8	3UTR		0	0
hsa-miR-211-5p	NM_001077243	GRIA4	3507	3529	1	-22.7	1	0.0392421	0.515	2.20504	3.53314	-12.8984	17	22	10	3UTR		0	0
hsa-miR-211-5p	NM_153705	KDELC2	4028	4052	1	-20.2	1	0.000747956	0.662	2.39136	2.48152	-5.8508	19	24	8	3UTR		0	0
hsa-miR-211-5p	NM_207645	C11orf87	1918	1937	1	-22.4	1	1.63223e-05	0.559	1.06507	1.20685	-10.6493	15	19	7	3UTR		0	0
hsa-miR-211-5p	NM_207430	C11orf88	605	619	1	-20	0	0.000344998	0.574	0.534021	0.966534	-19.4239	12	14	9	3UTR		0	0
hsa-miR-211-5p	NM_001077692	ALG9	3395	3415	1	-21.3	1	1.217e-05	0.485	0.711213	0.542514	-9.70813	18	20	10	3UTR		0	0
hsa-miR-211-5p	NM_138378	FDXACB1	2236	2253	1	-22.6	1	0.000321613	0.529	1.06748	3.76077	-7.75705	16	17	16	3UTR		0	0
hsa-miR-211-5p	NM_001276506	SDHD	1068	1080	1	-18.4	1	0.00016456	0.676	0.157055	0.56749	-10.3988	11	12	11	3UTR		1	1
hsa-miR-211-5p	NM_031938	BCO2	1950	1970	1	-21.8	1	0.118616	0.5	-0.440818	-0.0109778	-8.19652	18	20	9	3UTR		0	0
hsa-miR-211-5p	NM_030663	SMCP	552	571	1	-19.7	1	0.000730304	0.5	-0.387316	0.163808	-14.685	16	19	11	3UTR		0	0
hsa-miR-211-5p	NM_005987	SPRR1A	571	590	1	-18.9	1	0.00177984	0.515	0.121949	-0.0576956	-8.85129	14	19	8	3UTR		0	0
hsa-miR-211-5p	NM_176823	S100A7A	3855	3880	1	-20.5	1	0.257513	0.632	0.121759	0.159091	-8.01983	19	25	11	3UTR		0	0
hsa-miR-211-5p	XM_017001875	S100A14	738	764	1	-25	1	0.288251	0.559	0	0	-7.16335	18	26	8	3UTR		0	0
hsa-miR-211-5p	NM_001324475	INTS3	3704	3728	1	-23.5	1	0.0733945	0.515	-0.23391	-0.0805015	-3.79332	19	24	12	3UTR		0	0
hsa-miR-211-5p	NM_014437	SLC39A1	2353	2375	1	-21.7	1	0.00072632	0.603	0.355583	-0.0442413	-6.62614	18	22	8	3UTR		0	0
hsa-miR-211-5p	NM_001043351	TPM3	3127	3198	1	-21.5	1	0.155294	0.736	0	0	-4.957	20	71	12	3UTR		1	0
hsa-miR-211-5p	NM_001010979	C1orf189	622	642	1	-27	1	0.148956	0.5	-0.0518224	0.587719	-6.01339	18	20	12	3UTR		0	0
hsa-miR-211-5p	NM_138300	PYGO2	2433	2454	1	-22.7	1	1.91935e-08	0.412	0.84852	1.62156	-6.93679	18	21	10	3UTR		0	0
hsa-miR-211-5p	NM_020897	HCN3	3520	3550	1	-27.1	1	0.0221923	0.456	-0.323659	-0.0138246	-4.99396	21	30	8	3UTR		0	0
hsa-miR-211-5p	NM_000298	PKLR	2954	2975	1	-26.7	1	0.250219	0.603	0.658567	0.618604	-6.51454	18	21	8	3UTR		0	0
hsa-miR-211-5p	NM_018489	ASH1L	9444	9488	1	-26.6	1	0.00102457	0.471	1.78942	2.01146	-3.93757	22	33	11	3UTR		0	0
hsa-miR-211-5p	NM_152280	SYT11	4430	4455	1	-24.7	1	7.73617e-05	0.441	1.26127	0.666391	-4.17062	20	25	11	3UTR		0	0
hsa-miR-211-5p	NM_001256821	RIT1	3214	3257	1	-24.8	1	0.0383883	0.574	0.275777	0.411887	-8.19652	17	21	8	3UTR		0	0
hsa-miR-211-5p	NM_170707	LMNA	3028	3054	1	-24.2	1	0.0854755	0.368	0.518649	0.336387	-8.34077	20	26	8	3UTR		0	0
hsa-miR-211-5p	NM_001272112	PAQR6	1522	1550	1	-22.9	1	1.04347e-05	0.441	3.8718	2.60632	-3.93757	21	28	8	3UTR		0	0
hsa-miR-211-5p	NM_005920	MEF2D	5484	5520	1	-26.2	1	0.000103685	0.412	1.92879	2.79036	-6.76235	21	36	11	3UTR		0	0
hsa-miR-211-5p	NM_014784	ARHGEF11	5706	5728	1	-24.7	1	0.00208731	0.382	2.13238	1.79672	-7.28438	19	22	13	3UTR		0	0
hsa-miR-211-5p	NM_021189	CADM3	1678	1702	1	-27.8	1	0.00736373	0.309	2.8709	2.10893	-7.28438	20	24	11	3UTR		0	0
hsa-miR-211-5p	NM_001013661	VSIG8	1623	1647	1	-26.4	1	0.0456067	0.309	2.08757	2.23226	-8.34077	20	24	8	3UTR		0	0
hsa-miR-211-5p	NM_003564	TAGLN2	1315	1338	1	-27.8	1	0.0460551	0.353	0.108967	1.47253	-4.99396	21	23	12	3UTR		0	0
hsa-miR-211-5p	NM_199168	CXCL12	431	455	1	-21.2	1	0.00218789	0.441	1.50932	0.678003	-5.8508	19	24	8	3UTR		0	0
hsa-miR-211-5p	NM_139046	MAPK8	1768	1814	1	-23.6	1	0.00611973	0.471	1.56168	3.83662	-7.16335	19	25	15	3UTR		0	0
hsa-miR-211-5p	XM_005270004	WDFY4	9785	9808	1	-30.2	1	0.000229783	0.397	0	0	-3.79332	20	23	14	3UTR		0	0
hsa-miR-211-5p	NM_001143974	ASAH2	4444	4475	1	-17.8	1	0.161946	0.618	0.00985068	0.387657	-4.957	19	31	7	3UTR		0	0
hsa-miR-211-5p	NM_001142770	PCDH15	5142	5174	1	-24.6	1	0.00108766	0.559	3.76072	4.16193	-4.79441	21	32	9	3UTR		0	0
hsa-miR-211-5p	NM_001005413	ZWINT	1000	1023	1	-22.6	1	0.000307392	0.412	1.46839	0.934832	-5.81821	17	23	7	3UTR		0	0
hsa-miR-211-5p	NM_003201	TFAM	2869	2887	1	-18.5	1	0.00201563	0.647	-0.203083	0.0745065	-8.66051	14	18	9	3UTR		1	0
hsa-miR-211-5p	NM_001080512	BICC1	3777	3798	1	-20.4	1	0.00242993	0.632	1.22875	1.34341	-8.53685	15	21	12	3UTR		1	1
hsa-miR-211-5p	NM_032439	PHYHIPL	3315	3366	1	-25.4	1	0.00161544	0.662	0.479646	1.29316	-6.51454	16	18	16	3UTR		0	0
hsa-miR-211-5p	NM_199452	ZNF365	1950	1997	1	-31.2	1	0.939127	0.412	0.845876	0.475246	-4.99396	21	25	8	3UTR		0	0
hsa-miR-211-5p	NM_013266	CTNNA3	7764	7785	1	-21.7	1	0.0140876	0.529	0.330092	0.899622	-8.917	17	21	10	3UTR		0	0
hsa-miR-211-5p	NM_012339	TSPAN15	1420	1448	1	-23.3	1	0.00254018	0.338	-0.382947	-0.445867	-12.408	16	21	8	3UTR		0	0
hsa-miR-211-5p	NM_020999	NEUROG3	909	947	1	-25	1	0.010512	0.294	2.22648	2.37624	-8.34077	19	23	8	3UTR		0	0
hsa-miR-211-5p	NM_145306	FAM241B	682	700	1	-20.9	1	0.000193596	0.5	0.872563	-0.2624	-8.25288	16	18	13	3UTR		0	0
hsa-miR-211-5p	NM_021129	PPA1	1219	1242	1	-22	1	0.000253497	0.618	0.238269	0.329954	-4.67302	19	23	10	3UTR		0	0
hsa-miR-211-5p	NM_001164375	C10orf105	1660	1681	1	-27.2	1	1.47889e-07	0.382	0.215136	-0.0784862	-3.93757	19	21	10	3UTR		0	0
hsa-miR-211-5p	NM_022153	VSIR	2510	2535	1	-26.2	1	0.00737375	0.368	-0.44101	-0.257058	-4.99396	21	25	9	3UTR		0	0
hsa-miR-211-5p	NM_001134434	SPOCK2	1053	1071	1	-21.8	1	0.00724733	0.574	1.96273	0.992046	-12.6408	16	18	9	3UTR		0	0
hsa-miR-211-5p	NM_173473	ANAPC16	2762	2787	1	-23.5	1	0.0204201	0.382	0.056008	-0.0898973	-6.46921	20	25	9	3UTR		0	0
hsa-miR-211-5p	NM_001002762	DNAJB12	1472	1496	1	-25.8	1	0.11591	0.412	1.12685	1.30422	-8.34077	19	22	11	3UTR		0	0
hsa-miR-211-5p	NM_001270679	MCU	2294	2321	1	-20.9	1	0.0226065	0.471	1.22644	0.859015	-6.51454	19	27	12	3UTR		0	0
hsa-miR-211-5p	NM_001283015	NUDT13	1253	1272	1	-19	1	0.00100149	0.5	0.087354	0.0812933	-11.1286	14	19	8	3UTR		0	0
hsa-miR-211-5p	NM_015190	DNAJC9	1557	1584	1	-23.9	1	0.11996	0.647	1.57201	2.55375	-4.99396	19	27	7	3UTR		0	0
hsa-miR-211-5p	NM_001114133	SYNPO2L	4469	4496	1	-23.8	1	0.00776761	0.544	1.79277	1.75573	-7.38222	19	27	9	3UTR		0	0
hsa-miR-211-5p	NM_001330107	NDST2	3556	3582	1	-22.3	1	0.00112583	0.441	0.495912	0.921216	-4.90607	18	26	8	3UTR		0	0
hsa-miR-211-5p	XM_017015706	ADK	1175	1195	1	-21.3	1	0.0102302	0.618	0	0	-7.80398	14	20	6	3UTR		0	0
hsa-miR-211-5p	NM_144589	COMTD1	1049	1071	1	-31.2	1	0.033891	0.338	0.955927	1.07047	-5.22701	18	22	8	3UTR		0	0
hsa-miR-211-5p	NM_001191028	TNPO3	3844	3867	1	-23.6	1	0.012173	0.515	0.475736	1.81982	-8.85129	19	23	7	3UTR		0	0
hsa-miR-211-5p	NM_014997	KLHDC10	3522	3547	1	-22.6	1	0.00140448	0.544	0.120189	0.0885109	-7.91236	19	25	11	3UTR		0	0
hsa-miR-211-5p	NM_016352	CPA4	2273	2291	1	-21.5	1	0.00270172	0.456	0.180626	-0.203123	-3.93757	16	18	10	3UTR		0	0
hsa-miR-211-5p	NM_001257160	CEP41	2493	2514	1	-19	1	0.000158621	0.471	0.341676	0.911317	-10.9177	16	21	7	3UTR		0	0
hsa-miR-211-5p	NM_001253902	MEST	1450	1470	1	-20.8	1	2.37866e-05	0.485	0.416756	0.041467	-8.19652	18	20	15	3UTR		0	0
hsa-miR-211-5p	NM_012133	COPG2	3023	3070	1	-22.1	1	0.000140824	0.441	4.69268	2.72438	-4.99396	20	47	9	3UTR		0	0
hsa-miR-211-5p	XM_024446767	MKLN1	7218	7236	1	-20.6	1	0.00740557	0.456	0	0	-8.67135	15	18	5	3UTR		0	0
hsa-miR-211-5p	NM_005397	PODXL	2629	2649	1	-25.3	1	0.0215218	0.382	0.229827	-0.151471	-8.42957	18	20	11	3UTR		0	0
hsa-miR-211-5p	NM_021807	EXOC4	3189	3212	1	-22.6	1	0.0164463	0.529	-0.0496056	-0.0203138	-6.53765	17	23	7	3UTR		0	0
hsa-miR-211-5p	NM_018295	TMEM140	982	1003	1	-21.8	1	1.33992e-06	0.368	-0.486481	-0.330444	-12.6861	17	21	7	3UTR		0	0
hsa-miR-211-5p	NM_145808	MTPN	2136	2157	1	-24.5	1	0.000487505	0.618	0.181984	0.457558	-8.70704	17	21	12	3UTR		0	0
hsa-miR-211-5p	NM_001006627	CHRM2	1960	1984	1	-23.1	1	0.00460598	0.618	0.615149	1.74976	-8.57351	18	24	11	3UTR		0	0
hsa-miR-211-5p	NM_030647	KDM7A	3018	3041	1	-23.6	1	0.109015	0.529	0.269056	0.161318	-8.34077	19	23	11	3UTR		0	0
hsa-miR-211-5p	NM_001195278	TMEM178B	5384	5407	1	-25.8	1	0.0117215	0.5	-0.198531	-0.0876504	-6.25121	19	23	7	3UTR		1	1
hsa-miR-211-5p	XM_024446835	AGK	3207	3245	1	-23.9	1	0.0913858	0.426	0	0	-6.9954	19	22	10	3UTR		0	1
hsa-miR-211-5p	NM_001080392	KIAA1147	6191	6227	1	-21.4	1	0.107153	0.676	4.31669	4.69074	-5.22701	19	36	8	3UTR		0	0
hsa-miR-211-5p	NM_013252	CLEC5A	2664	2686	1	-23.4	1	0.0541461	0.5	0.044316	-0.33657	-6.89492	17	22	7	3UTR		0	1
hsa-miR-211-5p	NM_001282876	TMEM139	1406	1424	1	-21.3	1	0.0036962	0.515	0.125243	0.188443	-6.53765	15	18	8	3UTR		0	0
hsa-miR-211-5p	NM_005232	EPHA1	3216	3238	1	-20.1	1	0.0380351	0.574	1.06411	1.40122	-3.93757	17	22	9	3UTR		0	0
hsa-miR-211-5p	NM_005435	ARHGEF5	5089	5111	1	-24.2	1	0.000133064	0.471	0	0	-9.45376	18	22	12	3UTR		0	0
hsa-miR-211-5p	NM_003575	ZNF282	2535	2558	1	-26.1	1	0.000122743	0.485	0.430239	0.515568	-7.27064	19	23	8	3UTR		1	1
hsa-miR-211-5p	NM_175571	GIMAP8	3955	3977	1	-31.5	1	0.00328096	0.471	0.0624602	0.148176	-4.957	20	22	16	3UTR		0	0
hsa-miR-211-5p	NM_001244071	GIMAP6	2296	2337	1	-21.3	1	0.0101602	0.529	-0.450977	-0.258864	-4.99396	17	21	15	3UTR		0	0
hsa-miR-211-5p	NM_001136044	TMUB1	1262	1285	1	-24	1	0.00696475	0.324	0.827157	0.291926	-10.1092	19	23	9	3UTR		0	0
hsa-miR-211-5p	NM_001170780	FAM122C	1933	1969	1	-25.6	1	0.0828054	0.5	0	0	-6.23647	19	26	8	3UTR		0	0
hsa-miR-211-5p	NM_001351601	INTS6L	3399	3425	1	-21.5	1	0.000278255	0.441	0	0	-9.29912	19	26	9	3UTR		0	0
hsa-miR-211-5p	NM_000074	CD40LG	1240	1260	1	-21.1	1	0.0548293	0.588	0	0	-7.09331	17	20	9	3UTR		0	0
hsa-miR-211-5p	NM_000133	F9	2610	2629	1	-20.1	1	0.000216592	0.5	0	0	-7.75705	16	19	11	3UTR		0	0
hsa-miR-211-5p	NM_134445	CD99L2	1741	1762	1	-28.2	1	0.196765	0.485	0	0	-8.34077	19	21	10	3UTR		0	0
hsa-miR-211-5p	NM_005342	HMGB3	3029	3050	1	-26	1	0.00408062	0.515	0	0	-4.84971	19	21	15	3UTR		0	0
hsa-miR-211-5p	NM_017518	HAUS7	1279	1324	1	-25.5	1	0.00480254	0.426	0	0	-8.3038	17	23	6	3UTR		0	0
hsa-miR-211-5p	NM_003492	TMEM187	1608	1621	1	-17.5	1	0.01147	0.588	0	0	-7.05204	12	13	12	3UTR		0	0
hsa-miR-211-5p	NM_004992	MECP2	2580	2601	1	-27.5	1	0.0245666	0.5	0	0	-8.57351	19	21	16	3UTR		0	0
hsa-miR-211-5p	NM_001009934	DNASE1L1	1445	1475	1	-23.5	1	0.115328	0.5	0	0	-4.99396	19	24	8	3UTR		0	0
hsa-miR-211-5p	NM_001288747	DKC1	1561	1579	1	-21.1	1	0.0124081	0.456	0	0	-7.80398	17	18	17	3UTR		0	0
hsa-miR-211-5p	NM_171998	RAB39B	2137	2186	1	-20.1	1	0.00188634	0.632	0	0	-4.957	18	49	8	3UTR		0	0
hsa-miR-211-5p	NM_001289	CLIC2	2096	2112	1	-17.4	1	0.00189274	0.662	0	0	-10.8357	14	16	11	3UTR		0	0
hsa-miR-211-5p	NM_001258265	UTY	6130	6150	1	-21.7	1	0.000113738	0.603	0	0	-7.3076	17	20	14	3UTR		0	0
hsa-miR-211-5p	NM_004337	OSGIN2	2436	2457	1	-20.7	1	0.0376688	0.618	-0.455784	0.840363	-7.57093	16	21	7	3UTR		0	1
hsa-miR-211-5p	NM_001198633	RUNX1T1	4228	4250	1	-29.1	1	0.00337926	0.485	3.59005	4.12745	-6.01339	19	22	13	3UTR		1	0
hsa-miR-211-5p	XM_017013350	TRIQK	2076	2111	1	-20.7	1	0.000425474	0.529	0	0	-6.07158	14	16	14	3UTR		0	0
hsa-miR-211-5p	NM_001142301	TMEM67	4032	4048	1	-19.5	1	0.0180942	0.515	-0.232768	-0.0505221	-9.54656	14	16	12	3UTR		0	0
hsa-miR-211-5p	NM_001205262	RAD54B	3154	3175	1	-21.3	1	0.00240843	0.618	-0.340515	0.0766084	-5.33701	16	21	6	3UTR		0	0
hsa-miR-211-5p	NM_001256141	FSBP	2098	2116	1	-19.6	1	0.00105451	0.485	0.754494	0.376902	-14.0621	14	18	11	3UTR		0	0
hsa-miR-211-5p	NM_033285	TP53INP1	5220	5243	1	-22.9	1	0.0228629	0.559	4.5548	1.92002	-8.85129	18	23	8	3UTR		1	1
hsa-miR-211-5p	NM_014754	PTDSS1	1686	1706	1	-23.3	1	1.42127e-05	0.471	0.517803	0.484928	-15.1114	16	20	9	3UTR		0	0
hsa-miR-211-5p	XM_011517212	SDC2	1923	1938	1	-18.5	1	0.00107118	0.529	0	0	-8.40165	13	15	10	3UTR		0	0
hsa-miR-211-5p	NM_001270379	ANKRD46	1040	1055	1	-20.9	1	4.08251e-05	0.426	6.52338	5.19263	-7.14013	14	15	14	3UTR		0	0
hsa-miR-211-5p	NM_001135700	YWHAZ	1204	1223	1	-21.8	1	0.000417465	0.544	0.284715	-0.0315549	-12.4968	15	19	8	3UTR		1	0
hsa-miR-211-5p	NM_001172478	RRM2B	1386	1415	1	-23	1	7.02621e-05	0.456	0.196228	0.728839	-6.51454	19	29	11	3UTR		0	0
hsa-miR-211-5p	NM_005655	KLF10	2758	2783	1	-19.8	1	0.00255409	0.647	1.17662	1.21324	-7.75705	18	25	13	3UTR		0	0
hsa-miR-211-5p	NM_001135703	LRP12	3619	3636	1	-18	1	0.00010168	0.603	3.88891	3.5831	-9.27414	15	17	12	3UTR		0	0
hsa-miR-211-5p	NM_032869	NUDCD1	3155	3177	1	-19.4	1	0.37876	0.676	2.17953	2.80052	-4.67302	18	22	8	3UTR		0	0
hsa-miR-211-5p	NM_177531	PKHD1L1	18298	18321	1	-22.9	1	0.00820854	0.588	1.20859	0.115632	-5.41313	18	23	9	3UTR		0	1
hsa-miR-211-5p	NM_001330599	TRPS1	9517	9539	1	-24.9	1	0.000214485	0.574	0.452454	1.26101	-7.3076	18	22	7	3UTR		1	0
hsa-miR-211-5p	NM_001349811	SAMD12	1532	1552	1	-23.1	1	0.00233272	0.588	1.47548	1.23022	-6.51454	18	20	12	3UTR		1	1
hsa-miR-211-5p	XM_005251059	COL14A1	6246	6264	1	-23.3	1	0.00158034	0.544	0	0	-12.4177	15	18	8	3UTR		0	0
hsa-miR-211-5p	NM_194291	TMEM65	2002	2028	1	-20.5	1	0.00354993	0.676	0.310462	0.201937	-6.81899	18	26	8	3UTR		0	0
hsa-miR-211-5p	NM_025195	TRIB1	2093	2110	1	-18.2	1	0.00260623	0.618	0.306952	0.251162	-4.957	14	17	11	3UTR		0	0
hsa-miR-211-5p	NM_001204824	KCNQ3	8185	8207	1	-22.5	1	0.00641742	0.485	4.75448	1.85782	-7.13993	18	22	8	3UTR		0	0
hsa-miR-211-5p	NM_012472	LRRC6	2626	2652	1	-21.3	1	0.0176996	0.485	0.0130794	0.112796	-8.52688	18	26	8	3UTR		0	0
hsa-miR-211-5p	XM_006716617	ST3GAL1	5741	5761	1	-25.6	1	0.0132978	0.485	0	0	-10.985	18	20	13	3UTR		0	0
hsa-miR-211-5p	NM_001174158	ZFAT	4055	4078	1	-22.3	1	0.000760862	0.456	1.51036	3.07656	-7.14013	20	23	10	3UTR		0	0
hsa-miR-211-5p	XM_011517102	KCNK9	4269	4289	1	-27.7	1	2.77837e-05	0.441	0	0	-6.32496	18	20	10	3UTR		0	0
hsa-miR-211-5p	NM_031466	TRAPPC9	6600	6618	1	-20.9	1	0.00863845	0.559	4.89913	4.76087	-10.5818	16	18	10	3UTR		0	0
hsa-miR-211-5p	NM_001352746	PTK2	3389	3431	1	-24.3	1	1.55683e-05	0.574	4.16773	4.86632	-6.10696	16	19	10	3UTR		0	0
hsa-miR-211-5p	NM_001291931	TSNARE1	1922	1947	1	-23	1	0.0142379	0.368	0.423933	0.564217	-6.10696	20	25	8	3UTR		0	0
hsa-miR-211-5p	NM_015193	ARC	2050	2072	1	-30.2	1	1.16879e-07	0.353	1.8292	2.10001	-7.86061	19	22	11	3UTR		0	0
hsa-miR-211-5p	NM_024047	NUDT9	2642	2663	1	-23.2	1	0.245403	0.544	-0.206309	0.0465428	-4.99396	18	21	10	3UTR		0	0
hsa-miR-211-5p	NM_152542	PPM1K	3678	3699	1	-23.7	1	0.00574116	0.544	0.549519	0.385957	-11.5847	18	21	9	3UTR		1	1
hsa-miR-211-5p	NM_001203	BMPR1B	4160	4204	1	-20.2	1	0.00104173	0.603	0.347974	-0.0656683	-3.93757	20	44	8	3UTR		0	0
hsa-miR-211-5p	NM_015143	METAP1	2174	2191	1	-24.3	1	0.00349172	0.515	0.00199144	0.0452399	-11.9948	16	17	16	3UTR		1	1
hsa-miR-211-5p	NM_001102470	ADH6	2310	2326	1	-19.1	1	0.00150825	0.618	2.3349	0.290168	-9.9289	12	16	7	3UTR		0	0
hsa-miR-211-5p	XM_024454127	PPP3CA	1620	1638	1	-20	1	0.00103944	0.588	0	0	-8.50749	16	18	10	3UTR		0	0
hsa-miR-211-5p	NM_181890	UBE2D3	3568	3584	1	-17.9	1	0.000748977	0.515	1.20988	1.35898	-13.6605	15	16	15	3UTR		0	0
hsa-miR-211-5p	NM_020139	BDH2	1526	1543	1	-19.6	1	0.137533	0.632	-0.346583	0.0178024	-9.86134	16	17	16	3UTR		0	0
hsa-miR-211-5p	NM_001127208	TET2	8759	8781	1	-19.2	1	0.00144426	0.559	1.87931	2.0571	-11.222	17	22	7	3UTR		1	1
hsa-miR-211-5p	NM_176866	PPA2	1122	1139	1	-18.4	1	0.000540707	0.426	0.954477	3.34396	-9.86134	14	17	12	3UTR		0	0
hsa-miR-211-5p	XM_017007984	NPNT	3634	3682	1	-24	1	8.20747e-05	0.5	0	0	-4.99396	19	23	10	3UTR		0	0
hsa-miR-211-5p	NM_001163437	TBCK	3757	3788	1	-22.8	1	0.596044	0.559	0.202111	-0.0914808	-8.34077	17	22	8	3UTR		0	0
hsa-miR-211-5p	NM_001142415	AIMP1	2041	2069	1	-22.2	1	0.0016626	0.5	-0.267224	-0.0886342	-6.24613	18	28	8	3UTR		0	0
hsa-miR-211-5p	NM_030821	PLA2G12A	1007	1029	1	-23.8	1	0.0327842	0.5	0.433151	0.239572	-7.28438	19	22	12	3UTR		0	0
hsa-miR-211-5p	NM_198506	LRIT3	2496	2517	1	-20.2	1	0.000785117	0.618	0.201937	0.134165	-9.33931	17	21	7	3UTR		0	1
hsa-miR-211-5p	NM_001963	EGF	5627	5651	1	-23.2	1	0.0148128	0.662	0.167793	-0.0699891	-8.82818	17	24	8	3UTR		0	0
hsa-miR-211-5p	NM_018569	AP1AR	5408	5430	1	-23.7	1	0.00112222	0.603	-0.0698568	-0.0626967	-9.88445	18	22	9	3UTR		0	0
hsa-miR-211-5p	NM_052864	TIFA	2254	2268	1	-18.7	1	0.000720414	0.588	0.605244	-0.0849849	-5.76291	13	14	13	3UTR		0	0
hsa-miR-211-5p	NM_152402	TRAM1L1	1446	1473	1	-19.2	1	0.43222	0.662	3.51135	3.04773	-6.76235	20	27	7	3UTR		0	0
hsa-miR-211-5p	NM_000134	FABP2	2073	2108	1	-23.9	1	0.00260187	0.529	4.60244	3.42069	-4.957	19	23	9	3UTR		0	0
hsa-miR-211-5p	NM_024873	TNIP3	2067	2111	1	-23.4	1	0.000432344	0.412	1.68952	1.83853	-6.51454	19	38	8	3UTR		0	0
hsa-miR-211-5p	NM_007256	SLCO2B1	3311	3334	1	-21.5	1	2.93265e-05	0.412	-0.0780791	-0.0658387	-7.81874	18	23	8	3UTR		0	0
hsa-miR-211-5p	NM_001935	DPP4	3564	3581	1	-20	1	0.00254873	0.662	0	0	-9.69585	16	17	16	3UTR		0	1
hsa-miR-211-5p	NM_018086	FIGN	2692	2711	1	-17.9	1	0.00426096	0.618	3.25679	3.71864	-10.6197	16	19	8	3UTR		0	0
hsa-miR-211-5p	NM_021007	SCN2A	6858	6879	1	-23.8	1	0.00973998	0.632	1.8382	2.51195	-8.00486	19	21	16	3UTR		0	1
hsa-miR-211-5p	NM_002977	SCN9A	9441	9471	1	-22.5	1	6.18517e-05	0.529	0.693091	1.7911	-7.7949	18	30	8	3UTR		0	0
hsa-miR-211-5p	NM_001171631	NOSTRIN	2631	2650	1	-19.4	1	0.0153061	0.515	-0.194811	0.0172393	-15.0393	15	19	8	3UTR		0	0
hsa-miR-211-5p	XM_011512081	ABCB11	3205	3227	1	-24.5	1	0.0551445	0.485	0	0	-6.01339	18	22	6	3UTR		0	0
hsa-miR-211-5p	NM_001321154	METTL8	4611	4637	1	-20.5	1	0.0889432	0.529	2.16324	1.76538	-5.69428	18	26	10	3UTR		0	0
hsa-miR-211-5p	NM_025000	DCAF17	2263	2284	1	-20.1	1	0.0550079	0.647	0.603135	0.167876	-10.729	17	21	9	3UTR		0	0
hsa-miR-211-5p	NM_178120	DLX1	1019	1062	1	-21.4	1	0.00227406	0.382	0.193947	0.376958	-11.3517	15	19	9	3UTR		0	0
hsa-miR-211-5p	NM_001305011	LNPK	4873	4895	1	-24.3	1	0.0115915	0.485	0.628254	0.313649	-8.83816	18	22	7	3UTR		0	1
hsa-miR-211-5p	NM_001077197	PDE11A	4760	4784	1	-25.2	1	0.217353	0.515	-0.0224288	0.0488717	-4.99396	20	24	9	3UTR		0	0
hsa-miR-211-5p	NM_173648	CCDC141	7022	7041	1	-22.1	1	0.00900872	0.544	1.56003	0.782005	-15.7181	16	19	10	3UTR		0	0
hsa-miR-211-5p	NM_001042521	C2orf88	1088	1104	1	-22.7	0	0.000873561	0.632	0.12053	-0.123636	-17.1102	14	16	9	3UTR		0	0
hsa-miR-211-5p	NM_001170543	PGAM5	2127	2175	1	-28.5	1	0.0317536	0.368	-0.219453	-0.369931	-5.08276	19	24	7	3UTR		0	0
hsa-miR-211-5p	NM_003453	ZMYM2	7730	7751	1	-21.3	1	0.000108924	0.574	0.324521	0.0799104	-5.03583	16	21	8	3UTR		0	0
hsa-miR-211-5p	NM_005870	SAP18	1243	1275	1	-26.2	1	0.00686137	0.471	-0.322766	-0.0677325	-9.59801	20	32	10	3UTR		0	0
hsa-miR-211-5p	NM_001166017	SKA3	2637	2684	1	-19.6	1	0.000165234	0.5	1.82025	1.04652	-4.84971	15	17	15	3UTR		0	0
hsa-miR-211-5p	NM_024026	MRPL57	2433	2455	1	-23.1	1	0.00360404	0.471	0	0	-6.28309	18	22	7	3UTR		0	0
hsa-miR-211-5p	NM_002010	FGF9	4032	4054	1	-23.3	1	4.07666e-06	0.485	1.04072	1.24243	-8.81432	17	22	7	3UTR		0	0
hsa-miR-211-5p	XM_005266600	NUP58	3157	3178	1	-23	1	0.00164418	0.603	0	0	-9.54656	18	21	12	3UTR		0	0
hsa-miR-211-5p	XM_005266419	ATP8A2	9047	9080	1	-24.1	1	0.00108269	0.471	0	0	-5.18008	19	33	13	3UTR		0	0
hsa-miR-211-5p	NM_194318	B3GLCT	3817	3843	1	-23.6	1	0.0214288	0.632	-0.0291554	0.298425	-5.33701	19	26	7	3UTR		0	0
hsa-miR-211-5p	NM_001353632	N4BP2L1	1332	1357	1	-21.1	1	0.00109032	0.485	0.0597286	0.0206617	-3.79332	21	25	11	3UTR		0	0
hsa-miR-211-5p	NM_004734	DCLK1	4522	4545	1	-22.6	1	0.0456358	0.456	0.406429	0.261673	-6.28309	19	23	8	3UTR		0	0
hsa-miR-211-5p	NM_001142295	SPART	3683	3706	1	-22.3	1	0.00844396	0.485	1.36115	2.5186	-7.14013	18	23	8	3UTR		0	0
hsa-miR-211-5p	NM_203451	SERTM1	1973	1993	1	-28.1	1	0.000164787	0.412	0.30348	0.112537	-6.51454	18	20	12	3UTR		0	0
hsa-miR-211-5p	NM_001145079	COG6	2112	2135	1	-23.3	1	0.0331973	0.588	0.0366747	0.0525584	-8.05661	19	23	11	3UTR		0	0
hsa-miR-211-5p	NM_001204504	DGKH	7325	7352	1	-23	1	0.000278611	0.441	0.166676	-0.00875083	-7.28438	20	27	8	3UTR		0	0
hsa-miR-211-5p	NM_033012	TNFSF11	1607	1647	1	-18	1	0.000591528	0.588	-0.219944	0.96911	-6.6181	17	22	8	3UTR		0	0
hsa-miR-211-5p	NM_001318932	FAM216B	2786	2804	1	-20.8	1	0.00701574	0.603	0.927869	0.157374	-11.1286	17	18	17	3UTR		0	0
hsa-miR-211-5p	NM_024058	SMIM2	454	483	1	-25.7	1	0.128253	0.529	0.349675	-0.0637328	-7.28438	21	29	10	3UTR		0	0
hsa-miR-211-5p	NM_001079670	CAB39L	2179	2196	1	-19.9	1	1.07152e-05	0.544	5.65353	2.65137	-7.16335	14	17	8	3UTR		0	0
hsa-miR-211-5p	NM_001352502	RCBTB1	3216	3242	1	-21.8	1	0.00217537	0.588	3.584	4.46622	-4.99396	15	18	8	3UTR		0	0
hsa-miR-211-5p	NM_138450	ARL11	1489	1507	1	-24.3	1	0.0195064	0.397	0.113302	-0.064127	-17.0124	16	18	10	3UTR		0	0
hsa-miR-211-5p	NM_199464	KCNRG	1415	1458	1	-21.8	1	5.14659e-06	0.574	0	0	-6.74759	14	18	12	3UTR		0	0
hsa-miR-211-5p	NM_001351589	C13orf42	1564	1600	1	-23.5	1	0.000219294	0.382	1.70926	2.68601	-4.84971	17	24	7	3UTR		0	0
hsa-miR-211-5p	NM_001039937	INTS6	6855	6878	1	-21.7	1	0.0257122	0.618	0	0	-5.18008	19	23	10	3UTR		0	0
hsa-miR-211-5p	NM_001031719	DHRS12	1255	1273	1	-18.2	1	0.0246588	0.632	1.87283	1.5997	-12.8934	16	18	11	3UTR		0	0
hsa-miR-211-5p	NM_016075	VPS36	1955	2005	1	-26.5	1	0.0035605	0.515	0.108362	-0.114592	-5.52986	19	21	19	3UTR		0	0
hsa-miR-211-5p	NM_001317801	C19orf33	438	457	1	-19.3	1	0.0119458	0.471	0	0	-13.4275	16	19	12	3UTR		0	0
hsa-miR-211-5p	NM_174905	FAM98C	1078	1098	1	-22.5	1	9.7101e-05	0.426	-0.411403	0.71253	-8.53685	17	20	12	3UTR		0	0
hsa-miR-211-5p	NM_144691	CAPN12	2740	2765	1	-25.6	1	0.0343418	0.544	0	0	-8.82806	20	25	10	3UTR		0	0
hsa-miR-211-5p	XM_024451480	HNRNPL	1860	1879	1	-23.1	1	0.0131775	0.5	0	0	-12.408	17	19	14	3UTR		0	0
hsa-miR-211-5p	NM_198445	RINL	2004	2045	1	-27.5	1	0.111462	0.426	0.506387	0.697241	-8.34077	20	25	8	3UTR		0	0
hsa-miR-211-5p	XM_017027151	PLEKHG2	5103	5150	1	-29.1	1	2.63571e-06	0.559	0	0	-4.99396	20	47	8	3UTR		0	0
hsa-miR-211-5p	NM_182704	SELENOV	1230	1253	1	-24	1	0.000473663	0.426	0.391411	1.05924	-7.7949	18	23	7	3UTR		0	0
hsa-miR-211-5p	NM_002446	MAP3K10	3269	3292	1	-27.4	1	0.00035805	0.485	2.85583	2.76906	-8.34077	18	23	8	3UTR		0	0
hsa-miR-211-5p	NM_001330511	AKT2	2787	2805	1	-24.4	1	0.0111182	0.397	0.94015	0.210489	-6.01339	16	18	10	3UTR		0	0
hsa-miR-211-5p	NM_001256441	C19orf47	2006	2027	1	-25.7	1	0.000123259	0.382	0	0	-9.59293	17	21	9	3UTR		0	0
hsa-miR-211-5p	NM_013376	SERTAD1	1036	1054	1	-21.3	1	2.97259e-07	0.412	0.323743	-0.0489396	-5.22671	16	18	12	3UTR		0	0
hsa-miR-211-5p	NM_203344	SERTAD3	1081	1125	1	-27.4	1	0.00724379	0.485	2.14283	2.32597	-7.23797	19	26	15	3UTR		0	0
hsa-miR-211-5p	NM_020971	SPTBN4	8504	8524	1	-25.8	1	1.80664e-07	0.397	1.10747	1.60722	-11.3983	18	20	15	3UTR		0	0
hsa-miR-211-5p	NM_024876	COQ8B	2384	2405	1	-23.8	1	0.0149347	0.426	-0.381024	-0.950546	-7.3076	19	21	14	3UTR		0	0
hsa-miR-211-5p	NM_144732	HNRNPUL1	3544	3569	1	-23.4	1	0.00380618	0.618	0	0	-12.6408	18	25	9	3UTR		0	1
hsa-miR-211-5p	NM_030578	B9D2	799	820	1	-26.2	1	0.00014862	0.412	4.97034	1.71796	-6.50069	17	21	11	3UTR		0	0
hsa-miR-211-5p	NM_004363	CEACAM5	3296	3323	1	-22.8	1	2.0478e-06	0.426	0.0999255	-0.0973199	-6.76235	21	27	7	3UTR		0	0
hsa-miR-211-5p	NM_198850	PHLDB3	2403	2427	1	-22.7	1	0.000489831	0.426	0.468389	0.696878	-10.9974	18	24	6	3UTR		0	0
hsa-miR-211-5p	XM_005258783	ZNF575	1315	1337	1	-23.3	1	0.000298551	0.426	0	0	-10.3302	17	22	9	3UTR		0	0
hsa-miR-211-5p	NM_145296	CADM4	1569	1594	1	-26.5	1	0.00849759	0.397	2.03152	2.68603	-7.28438	21	25	14	3UTR		0	0
hsa-miR-211-5p	NM_001278509	ZNF180	3275	3295	1	-20.5	1	0.00468918	0.588	0.420268	0.132446	-8.3038	16	20	8	3UTR		0	0
hsa-miR-211-5p	NM_000706	AVPR1A	4285	4308	1	-22.5	1	0.00991642	0.456	0.2192	0.5762	-8.28966	17	23	10	3UTR		0	0
hsa-miR-211-5p	NM_178169	RASSF3	3310	3332	1	-21.4	1	0.17133	0.603	2.18409	1.05261	-3.79332	17	22	9	3UTR		0	0
hsa-miR-211-5p	NM_018402	IL26	869	889	1	-25.2	1	0.0625678	0.515	1.79834	1.20729	-4.99396	19	20	19	3UTR		0	0
hsa-miR-211-5p	NM_001205029	MDM1	1827	1846	1	-21.3	1	0.0385461	0.5	-0.0144517	0.498413	-7.3076	17	19	15	3UTR		0	0
hsa-miR-211-5p	NM_022456	RAB3IP	8822	8869	1	-26.2	1	0.667778	0.515	0.1813	0.0685471	-7.14013	18	23	10	3UTR		0	0
hsa-miR-211-5p	NM_014999	RAB21	5676	5694	1	-24	1	0.180388	0.662	-0.117405	0.1316	-12.3713	16	18	10	3UTR		0	0
hsa-miR-211-5p	NM_000899	KITLG	1678	1731	1	-22.5	1	7.71814e-05	0.5	0.00231244	0.377038	-3.93757	19	42	12	3UTR		0	1
hsa-miR-211-5p	NM_001682	ATP2B1	5965	5992	1	-20.5	1	0.0941801	0.632	5.98943	5.16323	-8.34077	19	27	8	3UTR		1	1
hsa-miR-211-5p	NM_001301022	NUDT4	1880	1919	1	-19.6	1	0.0870569	0.647	-0.201787	-0.0343168	-10.0938	15	17	15	3UTR		0	0
hsa-miR-211-5p	NM_018351	FGD6	9049	9072	1	-25.8	1	4.42827e-06	0.529	1.85622	2.21194	-4.99396	20	23	11	3UTR		0	0
hsa-miR-211-5p	XM_024449063	ANKS1B	3704	3722	1	-19.5	0	0.000772334	0.676	0	0	-14.5717	12	18	10	3UTR		0	0
hsa-miR-211-5p	NM_000618	IGF1	1695	1731	1	-25.4	1	0.0314313	0.515	1.83978	1.26298	-3.93757	21	36	7	3UTR		0	0
hsa-miR-211-5p	NM_001261445	TXNRD1	2615	2634	1	-21	1	0.000990613	0.471	-0.334488	-0.450871	-12.4965	15	19	8	3UTR		0	0
hsa-miR-211-5p	NM_018413	CHST11	3218	3238	1	-23.5	1	0.16204	0.632	1.12696	0.957686	-7.55708	17	20	12	3UTR		0	0
hsa-miR-211-5p	NM_001145199	C12orf75	1237	1258	1	-20.7	1	0.00160915	0.662	0.319013	0.810657	-10.841	14	21	6	3UTR		0	0
hsa-miR-211-5p	NM_001319664	TMEM263	2376	2397	1	-21.5	1	0.00137744	0.632	-0.695197	-0.0326575	-11.1655	17	21	8	3UTR		0	1
hsa-miR-211-5p	NM_001163315	FBXL17	4669	4690	1	-24.7	1	2.85672e-05	0.5	0.539446	1.41842	-6.62645	18	21	12	3UTR		0	0
hsa-miR-211-5p	NM_001308056	STARD4	2021	2039	1	-19.7	1	0.0168555	0.721	0.0957556	0.0283887	-6.51454	15	18	7	3UTR		0	0
hsa-miR-211-5p	NM_005669	REEP5	1204	1223	1	-23.3	1	0.000147135	0.544	0.0866957	0.192015	-12.0101	17	19	15	3UTR		0	0
hsa-miR-211-5p	NM_001017398	TRIM36	716	736	1	-21.4	1	0.000304451	0.485	2.07853	0.266651	-6.28309	18	20	11	3UTR		0	0
hsa-miR-211-5p	NM_001077654	TNFAIP8	1674	1699	1	-21.5	1	0.0616172	0.618	1.35482	1.30167	-8.01983	19	25	6	3UTR		0	0
hsa-miR-211-5p	NM_001202404	ALDH7A1	2019	2093	1	-22.5	1	0.0342742	0.515	-0.0179912	-0.194155	-3.93757	22	74	12	3UTR		0	0
hsa-miR-211-5p	NM_005573	LMNB1	3235	3287	1	-26	1	0.0149826	0.515	0	0	-4.99396	18	22	9	3UTR		0	0
hsa-miR-211-5p	NM_014031	SLC27A6	2682	2700	1	-19.8	1	0.0126657	0.603	-0.137708	0.386692	-5.70655	15	18	7	3UTR		0	0
hsa-miR-211-5p	NM_001300798	2008-09-01	2205	2251	1	-23.3	1	0.110833	0.574	1.30141	1.39536	-8.85129	19	46	8	3UTR		0	0
hsa-miR-211-5p	NM_002154	HSPA4	2915	2938	1	-19.2	1	0.00142477	0.603	1.6956	1.62592	-11.4552	15	23	8	3UTR		0	0
hsa-miR-211-5p	NM_001300853	CDKL3	1699	1726	1	-24.3	1	0.00304788	0.544	4.44745	3.41925	-4.79441	20	27	12	3UTR		0	0
hsa-miR-211-5p	NM_152409	C5orf24	2207	2222	1	-19	1	0.0186743	0.676	0.512827	0.753393	-8.57351	14	15	14	3UTR		0	0
hsa-miR-211-5p	NM_001167576	TRPC7	2537	2580	1	-23.5	1	0.00128539	0.348	0	0	-6.76235	19	43	10	3UTR		0	0
hsa-miR-211-5p	NM_006805	HNRNPA0	1567	1590	1	-24.8	1	0.00179455	0.515	-0.14698	0.04849	-7.82678	19	23	9	3UTR		0	0
hsa-miR-211-5p	NM_016605	FAM53C	2881	2906	1	-22.5	1	0.0134266	0.515	0.937754	0.77633	-6.51454	17	25	7	3UTR		0	0
hsa-miR-211-5p	NM_001964	EGR1	2749	2776	1	-24.7	1	0.0198551	0.456	5.04483	2.77392	-6.25121	21	27	7	3UTR		0	1
hsa-miR-211-5p	NM_001290307	CTNNA1	3237	3263	1	-23.3	1	0.0615242	0.5	-0.330993	-0.247367	-4.99396	19	26	8	3UTR		0	0
hsa-miR-211-5p	NM_015564	LRRTM2	3337	3356	1	-22.4	1	0.107579	0.559	0.946255	1.22218	-11.6382	16	19	11	3UTR		0	0
hsa-miR-211-5p	NM_002622	PFDN1	750	783	1	-25.2	1	0.000970363	0.426	0.433928	0.0659838	-4.957	18	23	8	3UTR		0	0
hsa-miR-211-5p	NM_003732	EIF4EBP3	392	415	1	-22.1	1	6.87433e-05	0.426	1.20775	2.17941	-10.198	15	23	9	3UTR		0	0
hsa-miR-211-5p	NM_017706	WDR55	2488	2506	1	-22.1	1	1.49308e-06	0.485	0.400344	0.788162	-8.53685	16	18	12	3UTR		0	0
hsa-miR-211-5p	NM_001130058	SLC44A5	3277	3295	1	-18	1	0.0254154	0.588	1.00394	2.20097	-10.1092	14	18	10	3UTR		1	0
hsa-miR-211-5p	NM_030965	ST6GALNAC5	2672	2693	1	-20	1	0.000339918	0.662	0.214862	0.249794	-12.6861	16	21	7	3UTR		0	0
hsa-miR-211-5p	NM_005482	PIGK	3528	3573	1	-26.3	1	0.00918285	0.574	3.16959	2.82316	-8.00486	19	26	9	3UTR		0	0
hsa-miR-211-5p	NM_001308237	ZZZ3	3580	3596	1	-19.9	1	0.000594227	0.603	3.78208	3.54626	-5.22701	14	16	8	3UTR		0	0
hsa-miR-211-5p	NM_006820	IFI44L	5747	5765	1	-21	1	0.0445244	0.529	0.44846	0.0976352	-9.61616	17	18	17	3UTR		0	0
hsa-miR-211-5p	NM_001554	CYR61	1451	1472	1	-20.8	1	0.00104584	0.471	1.42296	1.464	-9.78465	17	21	11	3UTR		0	0
hsa-miR-211-5p	NM_006536	CLCA2	4105	4127	1	-20.9	1	0.00470771	0.588	0	0	-9.84749	17	22	6	3UTR		0	0
hsa-miR-211-5p	NM_006769	LMO4	1545	1568	1	-25.1	1	0.00189131	0.485	4.46645	5.96736	-12.408	17	23	8	3UTR		0	0
hsa-miR-211-5p	NM_001320707	PKN2	5058	5077	1	-20.4	1	0.000530274	0.647	0.36211	0.608897	-12.6861	15	19	7	3UTR		0	0
hsa-miR-211-5p	NM_001162536	RBMXL1	4159	4185	1	-22.4	1	0.00142288	0.485	3.83581	3.69847	-6.08354	20	26	9	3UTR		0	0
hsa-miR-211-5p	NM_015350	LRRC8B	3195	3223	1	-22.8	1	0.00247496	0.426	2.93297	2.52672	-5.22671	17	21	7	3UTR		0	0
hsa-miR-211-5p	NM_003503	CDC7	2627	2668	1	-20.6	1	0.03379	0.632	-0.114556	0.249124	-5.45975	14	17	12	3UTR		0	1
hsa-miR-211-5p	NM_016040	TMED5	5677	5707	1	-22.3	1	3.21605e-05	0.544	0.227271	-0.100612	-3.93757	21	30	9	3UTR		0	0
hsa-miR-211-5p	NM_001918	DBT	9109	9136	1	-22.2	1	0.00751289	0.559	1.06448	0.721819	-4.52877	18	27	8	3UTR		0	0
hsa-miR-211-5p	XM_005271294	CDC14A	2373	2410	1	-20.9	1	0.00312631	0.515	0	0	-5.18008	19	26	11	3UTR		0	0
hsa-miR-211-5p	NM_014917	NTNG1	5411	5434	1	-26.3	1	9.02848e-05	0.426	-0.271153	-0.147085	-4.957	19	23	10	3UTR		0	1
hsa-miR-211-5p	NM_015127	CLCC1	2892	2911	1	-18.6	1	0.00697862	0.618	0.0534039	0.0988911	-12.8934	15	19	7	3UTR		0	0
hsa-miR-211-5p	NM_001322248	TMEM167B	2686	2704	1	-21.2	1	0.000283009	0.515	0.632	0.500887	-16.1211	15	18	10	3UTR		0	0
hsa-miR-211-5p	NM_001040709	SYPL2	2589	2619	1	-24.2	1	0.000515707	0.456	0.805658	0.501288	-8.34077	19	22	10	3UTR		0	0
hsa-miR-211-5p	NM_020703	AMIGO1	3461	3484	1	-29.7	1	0.0121509	0.485	2.89471	1.60837	-7.3076	19	23	12	3UTR		0	1
hsa-miR-211-5p	NM_000851	GSTM5	1402	1458	1	-24	1	0.00254371	0.397	-0.109918	-0.487423	-4.99396	20	26	8	3UTR		0	0
hsa-miR-211-5p	NM_001010898	SLC6A17	5225	5249	1	-25	1	0.0285957	0.588	0.613426	0.080856	-7.28438	20	24	9	3UTR		0	0
hsa-miR-211-5p	NM_004978	KCNC4	3028	3046	1	-23.4	1	7.33336e-06	0.412	0.302272	1.1387	-9.87071	16	18	13	3UTR		0	0
hsa-miR-211-5p	XM_011541400	KCNA2	8183	8205	1	-22.9	1	0.00277263	0.397	0	0	-7.72676	18	22	7	3UTR		0	0
hsa-miR-211-5p	NM_181643	PIFO	2159	2175	1	-18.7	1	0.00165059	0.515	0.644789	0.0624713	-13.1396	15	16	15	3UTR		0	0
hsa-miR-211-5p	NM_005239	ETS2	2103	2123	1	-21.4	1	0.0145637	0.588	2.27072	1.12043	-7.57093	18	20	14	3UTR		0	0
hsa-miR-211-5p	NM_033656	BRWD1	12742	12786	1	-21.4	1	0.00690117	0.632	0.843889	1.40679	-7.28438	18	23	8	3UTR		0	1
hsa-miR-211-5p	NM_001288752	TMPRSS5	1583	1606	1	-25	1	0.256306	0.397	0.129003	1.12131	-4.99396	19	23	9	3UTR		0	0
hsa-miR-211-5p	NM_006006	ZBTB16	3953	3981	1	-28.8	1	0.0615945	0.338	0.00197828	-0.0883739	-4.84971	20	28	7	3UTR		0	0
hsa-miR-211-5p	NM_001286048	RBM7	963	985	1	-18.5	1	0.0214044	0.706	0.589364	0.8254	-9.54656	18	22	9	3UTR		1	0
hsa-miR-211-5p	NM_001166598	APOA5	1243	1293	1	-27.2	1	2.98561e-06	0.353	0	0	-3.79332	21	50	13	3UTR		0	0
hsa-miR-211-5p	NM_001001522	TAGLN	1822	1842	1	-22.9	1	0.0215439	0.471	0.578948	0.316843	-9.86134	16	20	13	3UTR		0	0
hsa-miR-211-5p	NM_001278249	RNF214	1905	1939	1	-20.1	1	0.00165414	0.603	0.399614	1.99353	-5.18008	18	25	12	3UTR		0	0
hsa-miR-211-5p	NM_001164837	FXYD6	1775	1806	1	-22.4	1	0.000313098	0.382	1.05751	0.675311	-3.93757	20	31	10	3UTR		0	0
hsa-miR-211-5p	NM_004588	SCN2B	1324	1364	1	-22.7	1	2.30685e-05	0.471	0.401897	0.18632	-5.08246	20	40	11	3UTR		0	0
hsa-miR-211-5p	NM_000073	CD3G	742	768	1	-19.8	1	0.0171933	0.559	0.389008	0.361469	-8.05661	19	26	9	3UTR		0	0
hsa-miR-211-5p	NM_001257191	DDX6	4104	4126	1	-29.9	1	0.0052556	0.588	5.18432	2.8596	-4.99396	20	22	12	3UTR		0	0
hsa-miR-211-5p	NM_001164279	SLC37A4	1957	1983	1	-19.6	1	0.0167644	0.603	0	0	-6.9954	19	26	9	3UTR		0	0
hsa-miR-211-5p	NM_006389	HYOU1	3364	3388	1	-23.2	1	0.000468551	0.426	0	0	-8.34077	19	24	8	3UTR		0	0
hsa-miR-211-5p	NM_014807	C2CD2L	2904	2924	1	-22.4	1	1.04495e-06	0.471	0.618336	1.6027	-5.69245	17	20	12	3UTR		0	0
hsa-miR-211-5p	NM_022169	ABCG4	3042	3065	1	-31.9	1	9.34901e-05	0.412	0.63578	0.563464	-7.3076	20	23	13	3UTR		0	0
hsa-miR-211-5p	NM_032811	TBRG1	2139	2156	1	-19.8	1	0.0283221	0.559	-0.0450733	0.103854	-11.1417	16	17	16	3UTR		0	0
hsa-miR-211-5p	NM_198277	SLC37A2	2992	3007	1	-21.5	0	0.000734437	0.353	-0.131951	-0.00619991	-15.5666	14	15	14	3UTR		0	0
hsa-miR-211-5p	NM_001258241	TMEM218	3167	3184	1	-19.7	1	0.00241281	0.588	0.0148741	0.205469	-6.28309	16	17	16	3UTR		1	0
hsa-miR-211-5p	NM_001354169	KCNJ5	3257	3279	1	-24.2	1	0.0109656	0.368	-0.233118	-0.53703	-7.28438	18	22	11	3UTR		0	0
hsa-miR-211-5p	NM_001142685	ARHGAP32	9982	10008	1	-32.3	1	0.0137847	0.397	2.80243	2.16921	-3.93757	22	26	15	3UTR		0	0
hsa-miR-211-5p	NM_003658	BARX2	1383	1411	1	-24.3	1	0.024715	0.559	0.37313	0.096695	-8.57351	20	28	9	3UTR		1	0
hsa-miR-211-5p	NM_006165	NFRKB	4892	4912	1	-20.3	1	0.0198481	0.441	1.14317	2.19897	-12.9192	15	20	7	3UTR		0	0
hsa-miR-211-5p	NM_014155	ZBTB44	2126	2150	1	-22.1	1	0.0252802	0.5	0.532205	0.368771	-11.7854	17	22	11	3UTR		0	0
hsa-miR-211-5p	NM_139055	ADAMTS15	4896	4922	1	-29	1	0.0119049	0.338	0.0424722	0.0340888	-3.79332	18	21	15	3UTR		0	0
hsa-miR-211-5p	NM_014384	ACAD8	1705	1730	1	-22.7	1	0.011863	0.485	0.335318	-0.325845	-4.99396	20	25	8	3UTR		0	0
hsa-miR-211-5p	NM_138342	GLB1L2	2275	2294	1	-21.1	1	1.50519e-05	0.456	0.257061	-0.624254	-10.9483	15	19	12	3UTR		0	0
hsa-miR-211-5p	NM_054025	B3GAT1	3552	3573	1	-22.2	1	1.31104e-07	0.5	-0.162613	0.807163	-8.29128	17	21	14	3UTR		0	1
hsa-miR-211-5p	NM_001077401	ACVRL1	2373	2405	1	-27.9	1	0.000928628	0.426	0.267536	-0.114925	-4.79441	20	24	13	3UTR		0	0
hsa-miR-211-5p	NM_181711	GRASP	1855	1879	1	-21.8	1	0.000196933	0.426	-0.42021	0.693397	-7.68253	17	24	6	3UTR		0	0
hsa-miR-211-5p	NM_001300810	KRT85	1193	1214	1	-20	1	0.000180401	0.471	3.63215	3.83997	-4.17062	15	21	10	3UTR		0	0
hsa-miR-211-5p	NM_000889	ITGB7	2675	2701	1	-22	1	0.079606	0.441	-0.16435	0.350895	-6.01339	19	26	10	3UTR		0	0
hsa-miR-211-5p	XM_005269138	MAP3K12	3203	3228	1	-25.3	1	0.0464031	0.382	0	0	-9.18534	20	25	10	3UTR		0	0
hsa-miR-211-5p	NM_006856	ATF7	3109	3131	1	-19.5	1	7.44739e-08	0.544	0.801682	0.587216	-6.9954	17	22	10	3UTR		0	0
hsa-miR-211-5p	NM_005176	ATP5MC2	582	602	1	-19.1	1	0.00884168	0.588	0.846387	2.32983	-9.54656	15	20	8	3UTR		0	0
hsa-miR-211-5p	NM_014212	HOXC11	1796	1819	1	-25.3	1	0.0304171	0.412	0.875587	1.00605	-7.51743	20	23	8	3UTR		0	0
hsa-miR-211-5p	NM_014620	HOXC4	2023	2046	1	-23.9	1	0.0679043	0.471	3.36204	1.74289	-6.23647	18	23	8	3UTR		0	0
hsa-miR-211-5p	NM_014311	SMUG1	2429	2451	1	-23	1	0.000949161	0.515	2.75427	1.92976	-8.80656	19	22	8	3UTR		0	0
hsa-miR-211-5p	NM_001136023	NFE2	1418	1448	1	-19.8	1	0.00169975	0.485	0.63873	1.65498	-6.10696	19	30	8	3UTR		0	0
hsa-miR-211-5p	NM_001271736	COPZ1	1145	1165	1	-25.2	1	0.00339332	0.515	0.187559	-0.0242278	-8.94009	17	20	12	3UTR		0	0
hsa-miR-211-5p	NM_001144997	ITGA7	3407	3437	1	-22	1	0.00204187	0.412	3.69144	2.55482	-3.93757	21	30	11	3UTR		0	0
hsa-miR-211-5p	NM_005811	GDF11	3755	3776	1	-25.3	1	0.00714412	0.456	1.41274	0.820575	-9.86134	18	21	10	3UTR		0	0
hsa-miR-211-5p	NM_014182	ORMDL2	959	983	1	-21.3	1	0.0143937	0.588	0.321976	0.561172	-9.113	19	24	8	3UTR		0	0
hsa-miR-211-5p	NM_001272101	MMP19	2324	2346	1	-22.8	1	0.00589698	0.441	3.74812	1.17807	-8.52688	17	22	9	3UTR		0	0
hsa-miR-211-5p	NM_032345	PYM1	1082	1102	1	-22.1	1	0.00251192	0.471	0.267381	0.433225	-9.06125	18	20	14	3UTR		0	0
hsa-miR-211-5p	NM_001798	CDK2	1289	1307	1	-19.9	1	0.00510119	0.515	0.727508	0.526013	-4.99396	16	18	8	3UTR		0	0
hsa-miR-211-5p	NM_001351089	IKZF4	3662	3682	1	-28	1	0.000854882	0.456	0.303707	0.677482	-4.957	18	20	16	3UTR		0	0
hsa-miR-211-5p	NM_032786	ZC3H10	1773	1796	1	-23.7	1	0.000782596	0.485	0.611963	0.873536	-6.10696	18	23	6	3UTR		0	0
hsa-miR-211-5p	NM_173595	ANKRD52	3420	3442	1	-31.7	1	0.0202721	0.338	1.70761	1.40805	-7.28438	21	22	21	3UTR		0	0
hsa-miR-211-5p	NM_001166279	PAN2	4930	4969	1	-22.7	1	0.00087562	0.544	2.7919	3.27382	-7.28438	21	39	8	3UTR		0	0
hsa-miR-211-5p	NM_016584	IL23A	908	939	1	-18.3	1	0.249491	0.618	1.53296	0.550165	-4.99396	20	31	13	3UTR		0	1
hsa-miR-211-5p	NM_198332	STAT2	2891	2930	1	-24.4	1	0.11348	0.515	2.72782	3.04025	-6.76235	21	33	14	3UTR		0	0
hsa-miR-211-5p	NM_002898	RBMS2	4394	4416	1	-24.4	1	0.0180893	0.471	0.145514	-0.216813	-11.6528	18	22	6	3UTR		0	0
hsa-miR-211-5p	NM_001286257	STAC3	1159	1177	1	-24	1	0.00416014	0.412	0.971485	1.23197	-17.0124	16	18	10	3UTR		0	0
hsa-miR-211-5p	NM_032496	ARHGAP9	2483	2507	1	-24.9	1	0.000621039	0.529	0.236558	0.594209	-7.3076	19	24	7	3UTR		0	0
hsa-miR-211-5p	NM_178502	DTX3	1917	1934	1	-22.3	1	9.3648e-05	0.412	0.809158	1.47591	-4.99396	15	17	8	3UTR		0	0
hsa-miR-211-5p	NM_138396	MARCH9	1806	1839	1	-24.5	1	0.000894427	0.412	2.08205	1.85421	-7.14013	19	33	9	3UTR		0	0
hsa-miR-211-5p	NM_001270623	SLC16A7	9644	9663	1	-24.6	1	0.016553	0.559	0.0371805	-0.186129	-9.36019	17	19	11	3UTR		0	0
hsa-miR-211-5p	NM_012241	SIRT5	2428	2446	1	-20.2	1	0.0404869	0.529	-0.229252	0.0891213	-12.6723	15	18	8	3UTR		0	0
hsa-miR-211-5p	NM_001251901	CD83	1653	1675	1	-21	1	3.25682e-05	0.588	0.224147	0.119751	-8.32703	17	22	13	3UTR		0	0
hsa-miR-211-5p	NM_001168377	KIAA0319	5316	5340	1	-20.6	1	0.100449	0.618	0.538157	0.605351	-9.07622	19	24	8	3UTR		0	0
hsa-miR-211-5p	NM_001346032	RIPOR2	4144	4172	1	-21.9	1	0.0102188	0.485	3.0099	5.10725	-6.51454	19	28	8	3UTR		0	0
hsa-miR-211-5p	NM_001012455	ZSCAN23	2303	2329	1	-20.5	1	0.0425984	0.618	-0.851485	-0.218917	-7.28438	19	26	11	3UTR		0	0
hsa-miR-211-5p	NM_002714	PPP1R10	3888	3912	1	-23.4	1	0.000106204	0.5	3.59672	4.17949	-6.09222	19	24	8	3UTR		0	0
hsa-miR-211-5p	NM_001297652	DDR1	3488	3513	1	-21.9	1	0.0852921	0.471	0.981532	0.651886	-7.51743	20	25	9	3UTR		0	0
hsa-miR-211-5p	NM_001198815	MUC22	5550	5571	1	-21.9	1	0.000759305	0.382	0.166165	-0.0758375	-6.9954	16	21	10	3UTR		0	0
hsa-miR-211-5p	NM_001264	CDSN	2305	2326	1	-27.8	1	1.43846e-05	0.382	0.430901	0.462433	-10.5848	18	21	14	3UTR		0	0
hsa-miR-211-5p	NM_007109	TCF19	2425	2447	1	-22.2	1	0.0960627	0.588	-0.349431	-0.110558	-12.4598	18	22	8	3UTR		0	0
hsa-miR-211-5p	NM_001159740	LTA	1224	1245	1	-24.1	1	0.106973	0.676	1.2158	0.634403	-4.99396	18	21	9	3UTR		0	0
hsa-miR-211-5p	NM_180991	SLCO4C1	4218	4245	1	-23.9	1	0.0758317	0.603	3.0781	2.96044	-4.99396	20	27	6	3UTR		0	0
hsa-miR-211-5p	NM_001195100	PTP4A2	3205	3225	1	-20.8	1	0.00592086	0.632	2.13359	2.41404	-9.54656	17	20	8	3UTR		0	0
hsa-miR-211-5p	NM_012316	KPNA6	2170	2190	1	-22.3	1	0.0220179	0.5	1.90435	2.13276	-8.57382	18	20	10	3UTR		0	0
hsa-miR-211-5p	NM_005610	RBBP4	3753	3774	1	-22.7	1	0.0025007	0.618	0.279472	0.193822	-6.37189	17	21	7	3UTR		0	0
hsa-miR-211-5p	NM_153756	FNDC5	932	964	1	-25.7	1	0.0142348	0.324	0.527433	0.362034	-7.65065	19	32	10	3UTR		0	0
hsa-miR-211-5p	NM_052998	AZIN2	2026	2052	1	-23.8	1	0.0161361	0.368	0.822904	1.45523	-4.957	20	26	8	3UTR		0	0
hsa-miR-211-5p	NM_152374	C1orf216	2442	2466	1	-22.9	1	0.00959506	0.441	0.498792	0.579177	-5.18008	18	24	15	3UTR		0	0
hsa-miR-211-5p	NM_017629	AGO4	4330	4363	1	-28.2	1	0.0206079	0.485	1.11554	0.980139	-4.99396	21	25	11	3UTR		0	0
hsa-miR-211-5p	NM_001317123	AGO1	3480	3499	1	-23.8	1	0.0300145	0.426	2.08632	2.56338	-7.80398	17	19	12	3UTR		1	0
hsa-miR-211-5p	NM_001270896	TRAPPC3	1320	1339	1	-24.6	1	0.0569269	0.412	0.64636	0.439557	-10.6493	17	19	11	3UTR		0	0
hsa-miR-211-5p	NM_001099439	EPHA10	3412	3431	1	-23	1	0.0673067	0.412	1.37562	2.94394	-10.2048	16	19	8	3UTR		0	0
hsa-miR-211-5p	NM_005955	MTF1	6599	6619	1	-26.6	1	0.00139128	0.471	1.67992	2.65435	-5.19005	17	20	13	3UTR		0	0
hsa-miR-211-5p	NM_005540	INPP5B	4279	4299	1	-22.8	1	0.000122445	0.515	1.97379	2.08757	-5.22701	16	20	8	3UTR		0	0
hsa-miR-211-5p	NM_012333	MYCBP	1950	1991	1	-20	1	0.0279937	0.618	0.788832	1.58387	-3.93757	20	26	9	3UTR		0	0
hsa-miR-211-5p	NM_014571	HEYL	2833	2875	1	-27.9	1	0.00365981	0.426	-0.35129	-0.20485	-7.28438	18	21	11	3UTR		0	0
hsa-miR-211-5p	NM_001720	BMP8B	3683	3708	1	-20.3	1	4.83014e-05	0.471	3.31164	1.62432	-9.54656	18	25	9	3UTR		0	0
hsa-miR-211-5p	NM_005376	MYCL	965	992	1	-24	1	0.000427238	0.5	1.02914	0.81171	-5.08246	20	27	9	3UTR		0	0
hsa-miR-211-5p	NM_022733	SMAP2	2757	2777	1	-21.2	1	7.01139e-06	0.412	1.31527	1.11561	-9.2723	16	20	11	3UTR		0	0
hsa-miR-211-5p	NM_014747	RIMS3	2038	2060	1	-25.2	1	4.07043e-05	0.353	0.807397	0.955401	-8.3038	18	22	14	3UTR		0	0
hsa-miR-211-5p	NM_014663	KDM4A	4275	4299	1	-26.5	1	0.0261904	0.471	1.81814	1.29081	-4.957	20	24	13	3UTR		0	0
hsa-miR-211-5p	NM_174963	ST3GAL3	1903	1920	1	-20.5	1	0.0911599	0.647	0.672583	1.32952	-12.7743	15	17	12	3UTR		0	0
hsa-miR-211-5p	NM_001328629	SLC6A9	2227	2251	1	-25.1	1	0.121345	0.368	0	0	-6.01339	18	24	9	3UTR		0	0
hsa-miR-211-5p	NM_173484	KLF17	2849	2871	1	-22	1	0.000337728	0.544	0.315973	0.0493603	-10.3719	16	22	9	3UTR		0	0
hsa-miR-211-5p	NM_001071775	MZT1	2027	2049	1	-20.6	1	0.052154	0.676	6.73021	4.99273	-13.3044	18	22	10	3UTR		0	0
hsa-miR-211-5p	NM_006237	POU4F1	1819	1841	1	-26.2	1	0.0082039	0.426	1.11894	0.69956	-10.729	19	22	10	3UTR		0	0
hsa-miR-211-5p	NM_180989	GPR180	7172	7218	1	-23	1	1.44838e-05	0.5	0.136791	0.000285622	-4.957	19	46	11	3UTR		0	0
hsa-miR-211-5p	NM_153456	HS6ST3	4084	4127	1	-24.8	1	8.76021e-06	0.456	0.832094	0.633784	-5.18008	19	26	9	3UTR		0	1
hsa-miR-211-5p	NM_001130048	DOCK9	6590	6613	1	-21	1	0.0165746	0.471	2.85832	3.95355	-7.28438	18	23	8	3UTR		0	0
hsa-miR-211-5p	NM_177967	UBAC2	2363	2387	1	-25.4	1	0.0043029	0.412	-1.18973	-0.49728	-7.28438	20	24	8	3UTR		0	0
hsa-miR-211-5p	NM_000452	SLC10A2	3302	3318	1	-18.8	1	0.0548804	0.574	0.312777	0.722146	-12.2638	15	16	15	3UTR		0	0
hsa-miR-211-5p	NM_003749	IRS2	5300	5324	1	-23.5	1	0.00844047	0.529	1.02261	1.8622	-4.84971	19	24	9	3UTR		0	0
hsa-miR-211-5p	NM_001286721	ANKRD10	1094	1149	1	-19.6	1	0.030951	0.529	1.46	1.12212	-9.43035	17	29	8	3UTR		0	1
hsa-miR-211-5p	XM_017020636	TMCO3	1655	1676	1	-23.3	1	0.0257081	0.529	0	0	-8.81432	16	21	9	3UTR		0	0
hsa-miR-211-5p	NM_001319035	TEP1	8022	8044	1	-22.3	1	0.0133883	0.544	0.404216	1.75226	-5.8508	17	22	8	3UTR		0	0
hsa-miR-211-5p	NM_145250	RNASE11	1006	1026	1	-26.7	1	2.15575e-08	0.5	1.62081	0.46692	-7.57093	17	20	9	3UTR		0	0
hsa-miR-211-5p	NM_201536	NDRG2	1890	1909	1	-22.7	1	0.0178194	0.382	3.16447	1.99391	-6.01339	16	19	13	3UTR		0	0
hsa-miR-211-5p	NM_018071	ARHGEF40	4747	4768	1	-26.9	1	7.13688e-07	0.412	0.437284	0.47908	-5.69428	18	21	10	3UTR		0	0
hsa-miR-211-5p	NM_022060	ABHD4	1377	1397	1	-30.1	1	0.00219712	0.485	0.00568155	0.591588	-5.03583	19	20	19	3UTR		0	0
hsa-miR-211-5p	NM_001099780	PSMB11	1741	1770	1	-26.9	1	0.017455	0.382	-0.268673	-0.213608	-5.18008	19	22	17	3UTR		0	0
hsa-miR-211-5p	NM_004583	RAB5C	1566	1590	1	-22.8	1	0.148034	0.456	1.37764	1.92383	-7.81874	20	24	8	3UTR		0	0
hsa-miR-211-5p	XM_024450896	STAT3	2883	2906	1	-34.8	1	0.000550354	0.5	0	0	-3.93757	21	23	13	3UTR		0	0
hsa-miR-211-5p	NM_178126	RETREG3	3440	3477	1	-23.6	1	0.0781291	0.529	4.16509	3.22988	-3.93757	21	37	7	3UTR		0	0
hsa-miR-211-5p	NM_173478	CNTD1	2855	2876	1	-20.9	1	0.000376064	0.515	0.201412	0.742097	-8.32703	16	21	8	3UTR		0	0
hsa-miR-211-5p	NM_176863	PSME3	1704	1720	1	-23.6	1	0.0011838	0.485	0.00876534	-0.143664	-3.79332	15	16	15	3UTR		0	0
hsa-miR-211-5p	NM_003734	AOC3	3913	3936	1	-22.9	1	0.00260787	0.5	-0.401331	0.0533781	-11.1655	18	23	8	3UTR		0	0
hsa-miR-211-5p	NM_000151	G6PC	2180	2241	1	-23.7	1	0.00189837	0.485	0.207509	0.150601	-5.52986	19	22	15	3UTR		0	0
hsa-miR-211-5p	NM_001261430	PTGES3L	1155	1178	1	-23.3	1	0.00200436	0.515	2.75332	3.26936	-8.81432	16	23	7	3UTR		0	0
hsa-miR-211-5p	NM_006373	VAT1	2465	2489	1	-25.1	1	0.124043	0.441	3.40782	1.79687	-8.85129	19	24	8	3UTR		0	0
hsa-miR-211-5p	NM_001261439	ETV4	1391	1428	1	-24.7	1	0.000109971	0.426	0.165947	0.0692105	-9.59293	18	37	9	3UTR		0	0
hsa-miR-211-5p	NM_025237	SOST	1608	1632	1	-23.4	1	0.00543119	0.441	2.42119	1.03103	-4.84971	19	24	8	3UTR		0	0
hsa-miR-211-5p	NM_152344	LSM12	951	996	1	-25.1	1	0.000280977	0.397	3.74614	2.36825	-10.8871	17	22	7	3UTR		0	0
hsa-miR-211-5p	NM_001353177	TMUB2	2191	2211	1	-21.9	1	0.00557077	0.529	3.17243	3.43182	-7.51743	16	20	14	3UTR		0	0
hsa-miR-211-5p	NM_000342	SLC4A1	3620	3666	1	-27.1	1	0.00249283	0.426	2.99322	2.91586	-7.65065	18	22	13	3UTR		0	0
hsa-miR-211-5p	NM_001002909	GPATCH8	6199	6221	1	-26.4	1	0.0111455	0.5	4.80038	5.00101	-10.608	17	22	9	3UTR		0	0
hsa-miR-211-5p	NM_002055	GFAP	1647	1670	1	-26	1	0.19939	0.397	2.44535	2.39433	-8.34077	19	23	8	3UTR		0	0
hsa-miR-211-5p	NM_133373	PLCD3	3242	3260	1	-26.2	1	0.000166397	0.426	-0.448176	-0.283893	-9.86134	17	18	17	3UTR		0	0
hsa-miR-211-5p	NM_006460	HEXIM1	2968	2989	1	-30	1	0.00406553	0.588	0.115254	0.049725	-7.28438	19	21	17	3UTR		0	0
hsa-miR-211-5p	NM_001256299	LINC02210-CRHR1	2391	2413	1	-24.2	1	4.71714e-05	0.382	0.0483804	-0.409122	-8.3038	19	22	13	3UTR		0	0
hsa-miR-211-5p	NM_001303020	CRHR1	2170	2192	1	-24.2	1	4.71714e-05	0.382	1.35444	1.31584	-8.3038	19	22	13	3UTR		0	0
hsa-miR-211-5p	NM_001288813	ARL17A	1150	1182	1	-24.2	1	0.000560045	0.426	-0.30065	-0.125252	-8.00486	17	23	9	3UTR		0	0
hsa-miR-211-5p	NM_003396	WNT9B	3195	3227	1	-26.1	1	0.0233397	0.353	-0.242794	-0.274441	-8.3038	18	23	9	3UTR		0	1
hsa-miR-211-5p	NM_001012511	GOSR2	1805	1827	1	-21.2	1	2.58411e-05	0.471	0.161654	-0.501166	-8.55977	17	22	8	3UTR		0	1
hsa-miR-211-5p	NM_001293089	CDC27	2865	2884	1	-18.3	1	0.000376195	0.603	2.33067	2.43759	-11.9948	16	19	11	3UTR		0	0
hsa-miR-211-5p	NM_024320	PRR15L	1103	1138	1	-26.6	1	1.68765e-05	0.412	2.97786	2.31315	-9.86134	18	21	16	3UTR		1	0
hsa-miR-211-5p	NM_003204	NFE2L1	3244	3285	1	-24.6	1	0.00170534	0.441	0.385994	0.322758	-8.57351	19	25	11	3UTR		0	0
hsa-miR-211-5p	NM_001127228	CBX1	1295	1315	1	-25.1	1	0.145899	0.5	1.6165	1.72942	-9.6299	17	20	8	3UTR		0	0
hsa-miR-211-5p	NM_002147	HOXB5	1418	1445	1	-22.5	1	0.00213231	0.426	3.28489	3.81874	-6.01339	16	22	7	3UTR		0	0
hsa-miR-211-5p	NM_023079	UBE2Z	2223	2246	1	-21.4	1	0.000404241	0.368	-0.193806	0.402672	-5.76291	17	23	13	3UTR		0	0
hsa-miR-211-5p	NM_007241	SNF8	922	949	1	-25.2	1	0.0144791	0.588	0.180379	0.382057	-6.24613	19	27	16	3UTR		0	0
hsa-miR-211-5p	NM_001257359	SAMD14	3021	3044	1	-24.2	1	0.000764852	0.426	3.10997	2.8109	-11.3517	18	23	9	3UTR		0	0
hsa-miR-211-5p	NM_001168215	TMEM92	2186	2214	1	-22.1	1	0.00102008	0.544	-0.378146	-0.0534812	-4.957	18	28	12	3UTR		0	0
hsa-miR-211-5p	NM_018509	LRRC59	1329	1374	1	-23	1	0.00306927	0.382	0.830008	0.756951	-5.08246	16	18	16	3UTR		0	1
hsa-miR-211-5p	NM_001330330	LUC7L3	6018	6041	1	-21.3	1	0.00189953	0.618	-0.0436744	0.393598	-4.99396	19	23	6	3UTR		0	0
hsa-miR-211-5p	NM_001318082	ZKSCAN5	3462	3489	1	-26.2	1	0.000786042	0.456	0.438169	0.0353937	-8.34077	19	27	9	3UTR		0	0
hsa-miR-211-5p	NM_001287054	ZKSCAN1	6549	6576	1	-23.1	1	0.00177481	0.456	-0.0109762	-0.149756	-6.76235	21	27	7	3UTR		0	0
hsa-miR-211-5p	NM_001278291	ZNF3	1596	1622	1	-23.7	1	0.0039416	0.471	0	0	-7.61527	17	26	8	3UTR		0	0
hsa-miR-211-5p	NM_152755	CNPY4	1028	1050	1	-25	1	0.000344161	0.412	-0.444094	0.224157	-11.014	19	22	13	3UTR		0	0
hsa-miR-211-5p	XM_017012114	AGFG2	4406	4458	1	-24.9	1	4.12388e-06	0.397	0	0	-3.79332	17	21	9	3UTR		0	0
hsa-miR-211-5p	NM_198571	NAT16	1583	1606	1	-23.2	1	2.00385e-05	0.412	0.817917	0.0602344	-8.18405	19	23	9	3UTR		0	0
hsa-miR-211-5p	NM_005824	LRRC17	1690	1709	1	-19	1	0.0141284	0.618	0.434715	1.20884	-4.79441	17	19	12	3UTR		0	0
hsa-miR-211-5p	NM_001753	CAV1	2080	2095	1	-18.3	0	0.0172481	0.574	1.06997	1.20171	-18.9134	13	15	11	3UTR		0	1
hsa-miR-211-5p	NM_016200	LSM8	11134	11193	1	-21.4	1	0.0245276	0.647	0.132269	0.13457	-4.957	20	59	10	3UTR		0	1
hsa-miR-211-5p	NM_005763	AASS	5638	5688	1	-28.3	1	0.00809286	0.529	2.66332	2.61045	-3.79332	21	31	10	3UTR		0	0
hsa-miR-211-5p	NM_005302	GPR37	4760	4785	1	-27.6	1	0.106801	0.618	2.15184	0.481817	-7.38222	19	25	14	3UTR		0	0
hsa-miR-211-5p	NM_001662	ARF5	989	1024	1	-23.9	1	0.0458677	0.426	1.46521	2.21011	-6.28309	18	23	8	3UTR		0	0
hsa-miR-211-5p	NM_000230	LEP	2685	2718	1	-25.2	1	2.31914e-05	0.5	0.112326	-0.0477013	-6.9696	21	33	12	3UTR		0	0
hsa-miR-211-5p	NM_152721	DOK6	4373	4396	1	-22.5	1	0.000384172	0.559	0.158277	0.0529978	-7.51743	19	23	11	3UTR		0	0
hsa-miR-211-5p	XM_017025560	CBLN2	928	951	1	-24.3	1	0.00446354	0.426	0	0	-7.91236	19	23	9	3UTR		0	0
hsa-miR-211-5p	NM_018235	CNDP2	4546	4569	1	-23.7	1	2.41941e-05	0.426	-0.273052	-0.374661	-6.51454	17	23	11	3UTR		0	0
hsa-miR-211-5p	NM_001037331	SMIM21	1518	1554	1	-25.8	1	0.00432547	0.456	-0.14921	-0.248633	-6.51454	17	20	9	3UTR		0	0
hsa-miR-211-5p	NM_001025101	MBP	1844	1862	1	-21.5	1	0.00957092	0.441	2.94866	2.51269	-5.76291	16	18	13	3UTR		0	0
hsa-miR-211-5p	NM_024805	RBFA	3596	3617	1	-25.8	1	0.0441859	0.426	-0.0763472	-0.0414688	-7.28438	17	21	11	3UTR		0	1
hsa-miR-211-5p	NM_005860	FSTL3	981	1001	1	-25.4	1	3.01226e-05	0.353	0.49573	-0.0485591	-4.99396	17	20	8	3UTR		0	0
hsa-miR-211-5p	NM_019112	ABCA7	6744	6766	1	-22.6	1	5.94109e-05	0.397	-0.209699	-0.613844	-5.08246	17	22	11	3UTR		0	0
hsa-miR-211-5p	NM_177401	MIDN	2934	2966	1	-25	1	8.40215e-06	0.294	-0.428418	0.407409	-6.24644	16	19	10	3UTR		0	0
hsa-miR-211-5p	NM_170711	DAZAP1	1592	1638	1	-28.2	1	8.81024e-05	0.279	1.31496	1.97954	-7.28438	19	22	17	3UTR		0	0
hsa-miR-211-5p	NM_006830	UQCR11	1195	1213	1	-22.4	1	0.000670815	0.485	0.963702	1.45351	-6.13885	15	18	7	3UTR		0	0
hsa-miR-211-5p	NM_031918	KLF16	1626	1647	1	-24.4	1	0.00280241	0.279	0.707893	-0.253562	-7.57093	18	21	7	3UTR		0	0
hsa-miR-211-5p	NM_003021	SGTA	2239	2295	1	-25.3	1	0.00191596	0.471	0	0	-5.48126	21	28	6	3UTR		0	0
hsa-miR-211-5p	NM_001172673	CELF5	1739	1765	1	-25.9	1	0.000801327	0.382	-0.002126	-0.0195827	-4.84971	20	26	9	3UTR		0	0
hsa-miR-211-5p	NM_031304	DOHH	1381	1402	1	-23.8	1	0.000904196	0.324	0	0	-8.66331	19	21	10	3UTR		0	0
hsa-miR-211-5p	NM_001040701	FUT6	2662	2681	1	-22.1	1	0.000303966	0.5	-0.623095	-0.254207	-8.06785	17	19	15	3UTR		0	0
hsa-miR-211-5p	NM_001097641	FUT3	1617	1636	1	-22.1	1	0.000327243	0.485	1.01281	-0.433292	-8.06785	17	19	15	3UTR		0	0
hsa-miR-211-5p	NM_173637	SLC25A41	1374	1394	1	-23.5	1	0.00669379	0.382	-0.419439	-0.0724828	-5.08276	18	20	13	3UTR		0	0
hsa-miR-211-5p	NM_003807	TNFSF14	3011	3032	1	-20.9	1	0.00742547	0.471	0.531188	0.408216	-8.10863	15	21	12	3UTR		0	0
hsa-miR-211-5p	NM_018167	BTBD7	2457	2477	1	-25.7	1	0.0721363	0.471	0.54868	0.949863	-10.1092	18	20	10	3UTR		1	1
hsa-miR-211-5p	XM_024449482	PRIMA1	2481	2502	1	-19.8	1	0.222606	0.588	0	0	-10.9177	15	21	5	3UTR		0	0
hsa-miR-211-5p	NM_024734	CLMN	8408	8427	1	-21.7	1	0.0581386	0.426	0.0249785	-0.324873	-3.93757	16	19	10	3UTR		0	0
hsa-miR-211-5p	NM_152592	SYNE3	6319	6339	1	-25.9	1	0.0169255	0.382	0.0464512	-0.0331127	-8.80656	18	20	13	3UTR		0	0
hsa-miR-211-5p	NM_001289139	C14orf132	5745	5769	1	-23.2	1	0.0930036	0.603	-0.235572	-0.498976	-6.51454	18	24	9	3UTR		0	0
hsa-miR-211-5p	NM_199123	SETD3	1269	1305	1	-21.2	1	0.000356005	0.529	0.613073	2.97811	-6.25121	17	23	8	3UTR		0	0
hsa-miR-211-5p	NM_001127258	HHIPL1	4557	4589	1	-26.8	1	0.000385938	0.397	-0.583882	-1.09594	-5.22671	17	20	12	3UTR		0	0
hsa-miR-211-5p	NM_001015048	BAG5	3199	3219	1	-19.7	1	0.000649481	0.456	1.35845	0.647016	-9.77936	16	20	7	3UTR		0	0
hsa-miR-211-5p	NM_015656	KIF26A	5726	5754	1	-30.2	1	0.00715494	0.324	-0.35395	0.0926476	-5.03583	19	22	16	3UTR		0	0
hsa-miR-211-5p	NM_001137601	ZBTB42	1878	1903	1	-24.2	1	0.00147233	0.309	-0.0864765	-0.474375	-4.99396	19	25	8	3UTR		0	0
hsa-miR-211-5p	NM_013345	GPR132	2186	2211	1	-28.2	1	0.000791169	0.353	0.257102	0.27553	-3.79332	20	25	12	3UTR		0	0
hsa-miR-211-5p	XM_011543795	POTEB3	2160	2179	1	-20.4	1	0.00130283	0.603	0	0	-13.6656	15	19	11	3UTR		0	0
hsa-miR-211-5p	NM_001142275	NIPA1	3988	4011	1	-21.2	1	3.33943e-05	0.397	0.279275	-0.20547	-6.28309	18	23	8	3UTR		0	0
hsa-miR-211-5p	NM_002487	NDN	1074	1117	1	-23.5	1	0.00277329	0.471	1.22429	1.24575	-7.91435	18	26	9	3UTR		0	0
hsa-miR-211-5p	NM_018958	NPAP1	5737	5769	1	-23.7	1	0.10797	0.515	0.0342427	0.0735547	-3.93757	21	32	10	3UTR		0	0
hsa-miR-211-5p	NM_139320	CHRFAM7A	2461	2481	1	-20.3	1	0.00763263	0.529	0.205676	0.716849	-7.14013	17	20	8	3UTR		0	0
hsa-miR-211-5p	NM_015995	KLF13	3776	3799	1	-35.3	1	0.0152572	0.397	1.31531	1.18852	-4.99396	21	23	13	3UTR		0	0
hsa-miR-211-5p	NM_013372	GREM1	3986	4007	1	-23.4	1	0.117141	0.588	0.785793	1.29136	-4.99396	19	21	17	3UTR		0	1
hsa-miR-211-5p	NM_001277313	FMN1	12524	12544	1	-25.6	1	0.00864456	0.559	1.00017	1.43521	-5.08276	18	20	11	3UTR		0	0
hsa-miR-211-5p	NM_001042495	SLC12A6	5693	5742	1	-22.9	1	3.51928e-05	0.544	4.67151	4.70497	-7.51743	16	21	11	3UTR		1	1
hsa-miR-211-5p	NM_005159	ACTC1	1586	1606	1	-23	1	0.000273397	0.471	0	0	-9.11462	16	20	7	3UTR		0	0
hsa-miR-211-5p	NM_001003943	BMF	3364	3386	1	-28.8	1	0.00959761	0.426	0.0389285	0.345042	-6.13885	19	22	9	3UTR		0	0
hsa-miR-211-5p	NM_020795	NLGN2	3961	3984	1	-28.8	1	0.00883817	0.426	0	0	-7.28438	20	23	9	3UTR		0	0
hsa-miR-211-5p	NM_144607	CYB5D1	1408	1426	1	-24.5	1	0.00546347	0.574	0.16174	0.107181	-8.81344	17	18	17	3UTR		0	0
hsa-miR-211-5p	NM_001304947	KRBA2	2514	2531	1	-21.1	1	0.00247499	0.544	0	0	-9.77961	14	17	11	3UTR		0	0
hsa-miR-211-5p	NM_001146684	RNF222	2767	2800	1	-23.6	1	0.000386532	0.676	0.368239	0.739153	-6.76235	20	33	11	3UTR		0	0
hsa-miR-211-5p	XM_005256861	GLP2R	1892	1911	1	-22.9	1	2.87321e-06	0.338	0	0	-7.3076	18	19	18	3UTR		0	0
hsa-miR-211-5p	NM_001130831	GAS7	7133	7155	1	-22.6	1	0.0257729	0.382	3.1704	5.55492	-8.29436	16	22	7	3UTR		0	0
hsa-miR-211-5p	NM_001101387	PIRT	1153	1171	1	-21.3	1	0.000581936	0.412	-0.329907	-0.401099	-11.8602	16	18	13	3UTR		0	0
hsa-miR-211-5p	NM_000304	PMP22	732	779	1	-24	1	0.215024	0.544	0.541479	0.998971	-9.6299	18	21	10	3UTR		0	0
hsa-miR-211-5p	NM_001204478	TVP23C-CDRT4	1566	1601	1	-24.6	1	0.00136898	0.5	0.168208	-0.158868	-10.1092	18	22	14	3UTR		0	0
hsa-miR-211-5p	NM_001204477	CDRT4	1155	1190	1	-24.6	1	0.00136898	0.5	-0.40601	-0.0438611	-10.1092	18	22	14	3UTR		0	0
hsa-miR-211-5p	NM_145301	TVP23C	1409	1430	1	-25.5	1	2.28167e-06	0.353	1.30188	2.05042	-8.57382	19	21	10	3UTR		0	0
hsa-miR-211-5p	NM_012452	TNFRSF13B	1033	1056	1	-24.5	1	0.872899	0.441	0.610314	0.758796	-7.28438	19	23	13	3UTR		0	0
hsa-miR-211-5p	NM_015626	WSB1	2737	2759	1	-20.9	1	0.0403679	0.603	1.83803	2.69736	-7.38222	17	22	10	3UTR		0	0
hsa-miR-211-5p	NM_014573	TMEM97	1171	1219	1	-27.1	1	0.00324607	0.456	0.0245529	0.116585	-3.79332	19	24	8	3UTR		0	0
hsa-miR-211-5p	NM_152464	TMEM199	2242	2262	1	-20.1	1	0.000733646	0.515	0.161067	-0.301791	-7.20265	16	20	11	3UTR		0	0
hsa-miR-211-5p	NM_014680	KIAA0100	7313	7330	1	-22.5	1	0.00422157	0.397	1.09879	1.24125	-6.51454	15	17	12	3UTR		0	0
hsa-miR-211-5p	NM_001320755	SUPT6H	5886	5909	1	-25.3	1	0.00778814	0.485	1.18512	1.15736	-10.6544	19	23	7	3UTR		0	0
hsa-miR-211-5p	XM_006721671	TLCD1	840	859	1	-22.5	1	0.032891	0.485	0	0	-10.7522	17	19	13	3UTR		0	0
hsa-miR-211-5p	NM_178170	NEK8	2452	2479	1	-22.8	1	0.000540647	0.412	0.185732	0.103037	-6.76235	21	27	7	3UTR		0	0
hsa-miR-211-5p	NM_005385	NKTR	5738	5759	1	-23.8	1	0.0679574	0.559	0.173969	0.0159234	-8.3038	18	21	11	3UTR		0	0
hsa-miR-211-5p	NM_145166	ZBTB47	3112	3138	1	-30.7	1	0.000901914	0.338	-0.711852	0.0661933	-3.93757	22	26	18	3UTR		0	0
hsa-miR-211-5p	NM_020696	KIAA1143	1747	1771	1	-26.9	1	0.000892765	0.559	0.102161	0.0978269	-6.76235	20	24	10	3UTR		0	0
hsa-miR-211-5p	NM_001330761	ZDHHC3	1654	1674	1	-27	1	0.0315177	0.368	0	0	-8.62473	18	20	13	3UTR		0	0
hsa-miR-211-5p	NM_020347	LZTFL1	2421	2446	1	-22.2	1	0.493797	0.603	-0.0339742	-0.0993984	-4.99396	20	25	8	3UTR		0	0
hsa-miR-211-5p	NM_001195442	FAM240A	1692	1714	1	-22.3	1	0.00232949	0.603	0.0522978	0.0343614	-10.5257	19	22	13	3UTR		0	0
hsa-miR-211-5p	NM_147129	ALS2CL	4067	4087	1	-23.7	1	3.18196e-06	0.382	0.966174	1.95742	-8.86006	16	20	5	3UTR		0	0
hsa-miR-211-5p	NM_001206942	CSPG5	1906	1925	1	-23.3	1	0.133126	0.471	0.0847087	-0.00870525	-11.3749	18	19	18	3UTR		0	0
hsa-miR-211-5p	NM_003074	SMARCC1	4448	4467	1	-23.7	1	0.000896009	0.559	4.82048	4.32275	-7.27064	16	19	8	3UTR		0	0
hsa-miR-211-5p	NM_001134364	MAP4	4100	4120	1	-22.7	1	0.00766166	0.382	-0.427048	-0.080281	-7.30252	16	20	6	3UTR		0	0
hsa-miR-211-5p	NM_173546	KLHDC8B	1388	1410	1	-22	1	0.00131157	0.441	0.468201	0.472686	-7.57093	16	22	7	3UTR		0	0
hsa-miR-211-5p	NM_001329502	GPX1	809	828	1	-19.9	1	2.65156e-05	0.338	3.51701	3.11161	-8.4925	17	19	10	3UTR		0	0
hsa-miR-211-5p	NM_032316	NICN1	3101	3120	1	-24.4	1	0.000189328	0.353	2.6026	1.55637	-7.16801	17	19	11	3UTR		0	0
hsa-miR-211-5p	NM_001006115	IP6K1	3109	3132	1	-27.1	1	0.00015495	0.485	1.28151	4.14885	-6.50069	19	23	11	3UTR		0	0
hsa-miR-211-5p	NM_005879	TRAIP	1941	1964	1	-20.4	1	0.0501631	0.5	-0.465373	0.596864	-10.0627	18	23	8	3UTR		0	0
hsa-miR-211-5p	NM_007275	TUSC2	678	699	1	-23.6	1	0.000114654	0.412	0.739197	1.8224	-9.54656	17	21	9	3UTR		0	0
hsa-miR-211-5p	XM_005265581	CACNA2D2	4759	4781	1	-23.1	1	0.0914584	0.368	0	0	-7.87558	17	22	10	3UTR		0	0
hsa-miR-211-5p	NM_001171741	C3orf18	1140	1158	1	-22.1	1	0.157279	0.456	0.0489155	-0.0643453	-12.408	16	18	14	3UTR		0	0
hsa-miR-211-5p	NM_145071	CISH	1336	1379	1	-23.3	1	0.00011661	0.456	0.549046	1.88493	-5.48126	20	43	11	3UTR		0	0
hsa-miR-211-5p	NM_015106	RAD54L2	5152	5177	1	-25.2	1	0.439279	0.412	1.07678	0.950005	-4.99396	19	25	8	3UTR		0	0
hsa-miR-211-5p	NM_006226	PLCL1	5537	5560	1	-21.5	1	0.0746964	0.662	0.411327	-0.187348	-9.86134	18	23	13	3UTR		0	0
hsa-miR-211-5p	NM_017924	C14orf119	2379	2407	1	-22.1	1	0.00251109	0.544	0.0952562	0.0566166	-6.25121	20	28	7	3UTR		0	0
hsa-miR-211-5p	NM_001805	CEBPE	1472	1496	1	-24.8	1	0.000564886	0.5	0.0934938	0.20722	-3.79332	18	24	12	3UTR		0	0
hsa-miR-211-5p	NM_020834	HOMEZ	1895	1945	1	-26.8	1	0.0659799	0.471	0.627347	0.896383	-4.02637	18	20	18	3UTR		0	0
hsa-miR-211-5p	NM_138360	CARMIL3	4399	4441	1	-24.8	1	0.047822	0.353	0	0	-7.28438	20	26	9	3UTR		0	0
hsa-miR-211-5p	NM_174913	NOP9	4925	4971	1	-32.6	1	0.00927871	0.412	0.545674	0.599533	-4.84971	19	23	9	3UTR		0	0
hsa-miR-211-5p	NM_001136022	NFATC4	5207	5228	1	-23.6	1	0.00899683	0.412	0.342506	0.0521263	-6.51454	17	21	10	3UTR		0	0
hsa-miR-211-5p	NM_025081	NYNRIN	7367	7391	1	-24.3	1	0.00240537	0.588	0.237081	0.334622	-6.76235	19	24	10	3UTR		0	0
hsa-miR-211-5p	NM_017769	G2E3	4252	4274	1	-25.4	1	6.91157e-05	0.5	0.286831	-0.056315	-8.28966	20	22	16	3UTR		0	0
hsa-miR-211-5p	NM_138288	SPTSSA	732	755	1	-21.6	1	0.127475	0.647	0.256088	0.18862	-7.3076	19	23	7	3UTR		0	0
hsa-miR-211-5p	NM_032135	FSCB	2823	2867	1	-19.5	1	0.00566996	0.574	1.88458	0.939524	-5.83853	16	20	8	3UTR		0	0
hsa-miR-211-5p	NM_020937	FANCM	6677	6698	1	-21.6	1	0.00390456	0.574	-0.0500721	0.244548	-5.19005	18	21	10	3UTR		0	0
hsa-miR-211-5p	NM_018353	MIS18BP1	4211	4233	1	-29.3	1	0.0264243	0.647	1.63616	1.3047	-6.51454	19	22	13	3UTR		0	0
hsa-miR-211-5p	NM_001663	ARF6	2465	2521	1	-25.3	1	0.078289	0.588	2.05157	1.50743	-3.93757	19	25	11	3UTR		0	0
hsa-miR-211-5p	NM_024884	L2HGDH	4685	4708	1	-27.1	1	0.149805	0.471	4.62377	3.79716	-8.19652	19	23	10	3UTR		0	0
hsa-miR-211-5p	XM_011536389	TRIM9	3801	3844	1	-24	1	0.0485668	0.529	0	0	-8.19652	18	24	8	3UTR		0	0
hsa-miR-211-5p	XM_017021377	GNG2	1839	1861	1	-20.6	1	0.121308	0.559	0	0	-12.408	15	22	8	3UTR		0	0
hsa-miR-211-5p	NM_001130701	STYX	1900	1945	1	-23.3	1	0.00014989	0.662	0.561615	0.758285	-10.985	16	23	9	3UTR		0	0
hsa-miR-211-5p	XM_006720009	FERMT2	3230	3254	1	-18.5	1	0.000913047	0.544	0	0	-5.18008	16	19	13	3UTR		0	0
hsa-miR-211-5p	NM_015589	SAMD4A	2991	3018	1	-24.8	1	0.0318536	0.5	1.41945	1.44553	-3.93757	21	27	7	3UTR		0	1
hsa-miR-211-5p	NM_021255	PELI2	1632	1661	1	-23.8	1	0.00748758	0.544	-0.341212	0.96193	-6.51454	17	20	15	3UTR		0	0
hsa-miR-211-5p	NM_001270523	OTX2	1472	1491	1	-22.7	1	0.0343527	0.574	0	0	-11.1655	17	19	9	3UTR		0	0
hsa-miR-211-5p	NM_019099	FAM212B	5423	5447	1	-28	1	0.1512	0.412	0.193776	0.918553	-6.23647	20	24	12	3UTR		0	0
hsa-miR-211-5p	NM_003051	SLC16A1	2061	2078	1	-19	1	0.163697	0.618	0	0	-10.0938	15	17	13	3UTR		0	0
hsa-miR-211-5p	NM_014813	LRIG2	3658	3679	1	-24.1	1	0.000726464	0.471	-0.0868117	0.039504	-9.84749	17	21	6	3UTR		0	0
hsa-miR-211-5p	NM_198268	HIPK1	6301	6324	1	-24.5	1	0.0277275	0.456	0.971418	1.54454	-6.89492	19	23	7	3UTR		0	0
hsa-miR-211-5p	NM_001007237	IGSF3	5436	5486	1	-27.8	1	0.00407552	0.397	3.55246	3.4338	-4.84971	18	21	11	3UTR		1	0
hsa-miR-211-5p	NM_006699	MAN1A2	8035	8058	1	-25.4	1	0.00875844	0.529	-0.10836	-0.00614413	-3.93757	16	18	16	3UTR		1	1
hsa-miR-211-5p	NM_001080470	ZNF697	1831	1851	1	-23.8	1	0.0330737	0.382	0.0538843	0.756708	-12.2638	15	20	7	3UTR		0	0
hsa-miR-211-5p	NM_024408	NOTCH2	10479	10498	1	-21.8	1	0.0849836	0.603	3.09361	3.23461	-6.51614	17	19	9	3UTR		1	1
hsa-miR-211-5p	NM_001355409	HIST2H3PS2	2291	2322	1	-21.6	1	0.141054	0.574	5.38305	5.21705	-4.99396	16	20	8	3UTR		0	0
hsa-miR-211-5p	NM_005105	RBM8A	3337	3364	1	-22.8	1	0.0138453	0.441	1.99586	2.84815	-6.76235	21	27	7	3UTR		0	0
hsa-miR-211-5p	NM_203458	NOTCH2NL	2729	2761	1	-22.8	1	0.036804	0.544	2.62224	1.28424	-6.89492	17	21	10	3UTR		0	0
hsa-miR-211-5p	NM_001355407	NUDT4B	1917	1956	1	-19.6	1	0.0877023	0.647	0.279203	0.0922008	-10.0938	15	17	15	3UTR		0	0
hsa-miR-211-5p	NM_001243772	APH1A	1595	1617	1	-22.6	1	0.00211961	0.574	-0.414213	0.478745	-11.1417	18	22	9	3UTR		0	1
hsa-miR-211-5p	NM_018997	MRPS21	1409	1432	1	-20.5	1	0.0383486	0.618	-0.0546382	-0.146834	-4.02637	18	23	10	3UTR		0	0
hsa-miR-211-5p	NM_015203	RPRD2	5266	5291	1	-23.1	1	0.000665806	0.544	0.712954	0.35105	-4.99396	20	25	7	3UTR		1	0
hsa-miR-211-5p	NM_001288608	ADAMTSL4	3698	3723	1	-25	1	1.7711e-05	0.441	0.278672	0.206425	-6.82535	20	25	12	3UTR		0	0
hsa-miR-211-5p	NM_001199739	CTSS	1460	1518	1	-23.7	1	7.9592e-06	0.588	-0.0557674	0.302347	-4.17062	17	22	11	3UTR		0	0
hsa-miR-211-5p	NM_178427	ARNT	2534	2558	1	-21.3	1	0.018024	0.618	3.10583	3.27338	-6.7707	19	24	10	3UTR		0	0
hsa-miR-211-5p	NM_020239	CDC42SE1	2155	2183	1	-20.5	1	0.0773116	0.544	3.86599	1.90092	-4.99396	18	23	8	3UTR		0	0
hsa-miR-211-5p	NM_001330689	PIP5K1A	2833	2860	1	-22.7	1	0.0105335	0.632	1.19641	0.372797	-4.99396	21	27	6	3UTR		0	0
hsa-miR-211-5p	NM_001198775	PI4KB	2685	2705	1	-22.7	1	0.0498534	0.456	0	0	-10.1092	17	20	10	3UTR		0	1
hsa-miR-211-5p	XM_006711141	CELF3	2258	2282	1	-23.9	1	0.100818	0.5	0	0	-4.84971	19	24	8	3UTR		0	0
hsa-miR-211-5p	NM_005060	RORC	1935	1955	1	-23.2	1	0.00678546	0.441	1.79388	4.79343	-9.55161	16	20	8	3UTR		0	0
hsa-miR-211-5p	NM_007113	TCHH	6798	6846	1	-22.2	1	0.270584	0.588	1.5262	1.37905	-6.23647	17	22	8	3UTR		0	0
hsa-miR-211-5p	NM_001014342	FLG2	7985	8002	1	-23.3	1	0.00081243	0.485	-0.068008	0.327172	-9.86134	16	17	16	3UTR		0	0
hsa-miR-211-5p	NM_173075	APBB2	4859	4914	1	-27	1	0.000355737	0.471	0.41589	0.631471	-7.14013	18	22	14	3UTR		0	0
hsa-miR-211-5p	NM_001029955	DCAF4L1	2892	2930	1	-23.7	1	0.0148456	0.588	0.179433	0.0718785	-4.99396	19	38	11	3UTR		0	0
hsa-miR-211-5p	NM_006345	SLC30A9	3091	3106	1	-17.6	0	7.51095e-05	0.603	0.671704	0.320652	-19.6569	12	15	7	3UTR		0	0
hsa-miR-211-5p	NM_138335	GNPDA2	2265	2279	1	-16.9	1	0.209766	0.618	0	0	-13.0142	13	14	13	3UTR		0	0
hsa-miR-211-5p	NM_000809	GABRA4	7763	7786	1	-22	1	3.74837e-05	0.515	0.14536	0.30622	-5.22701	18	23	6	3UTR		0	0
hsa-miR-211-5p	NM_015030	FRYL	11373	11398	1	-23.7	1	0.000156635	0.559	0.828241	1.37713	-7.28438	20	25	7	3UTR		0	0
hsa-miR-211-5p	XM_024454108	OCIAD1	1216	1240	1	-18.7	1	0.0265043	0.574	0	0	-3.93757	16	19	10	3UTR		0	0
hsa-miR-211-5p	NM_001024611	LRRC66	3100	3143	1	-21.3	1	0.00864337	0.647	1.2	0.650607	-3.79332	17	26	12	3UTR		0	0
hsa-miR-211-5p	XM_006714037	CHIC2	11277	11297	1	-24.9	1	0.00580113	0.544	0	0	-7.57093	17	20	9	3UTR		0	0
hsa-miR-211-5p	NM_002253	KDR	4936	4956	1	-25.5	1	0.00408863	0.5	4.05085	3.1923	-11.1366	16	20	8	3UTR		0	0
hsa-miR-211-5p	NM_004898	CLOCK	3148	3169	1	-19.2	1	0.00506662	0.529	1.41253	1.82493	-6.62614	17	21	8	3UTR		0	0
hsa-miR-211-5p	NM_001010874	TECRL	2489	2517	1	-22.4	1	0.00483019	0.559	3.88302	3.51907	-3.93757	20	28	10	3UTR		0	0
hsa-miR-211-5p	NM_001012763	GNRHR	3289	3313	1	-20.2	1	0.0101065	0.603	3.83359	3.27822	-6.51454	17	24	8	3UTR		0	1
hsa-miR-211-5p	NM_001076	UGT2B15	1965	1988	1	-22.4	1	0.0313991	0.647	0.342413	1.72244	-14.326	17	23	7	3UTR		0	0
hsa-miR-211-5p	NM_001291993	RUFY3	3641	3659	1	-17.7	1	0.00753565	0.618	0.252496	0.239887	-12.408	15	18	8	3UTR		0	0
hsa-miR-211-5p	NM_005409	CXCL11	609	661	1	-22.4	1	0.00452751	0.632	0.465334	0.209691	-4.84971	18	21	15	3UTR		0	0
hsa-miR-211-5p	XM_017007957	CNOT6L	3841	3896	1	-22.7	1	0.00164768	0.603	0	0	-4.957	20	49	8	3UTR		0	0
hsa-miR-211-5p	XM_017008382	BMP2K	6124	6142	1	-20.9	1	0.0488065	0.618	0	0	-14.985	15	18	10	3UTR		0	0
hsa-miR-211-5p	NM_001037582	SCD5	1404	1424	1	-25.9	1	0.130366	0.485	0.0794805	-0.28636	-7.57093	17	20	8	3UTR		0	0
hsa-miR-211-5p	NM_012079	DGAT1	3004	3052	1	-22.8	1	1.03378e-05	0.353	0	0	-3.93757	19	42	11	3UTR		0	0
hsa-miR-211-5p	NM_001039395	SPATA6L	2072	2103	1	-22.4	1	0.0316468	0.515	0.100638	0.18527	-8.57351	18	26	11	3UTR		0	0
hsa-miR-211-5p	NM_014143	CD274	1044	1067	1	-22.6	1	0.0285016	0.412	-0.0340678	-0.0124258	-8.91345	19	23	8	3UTR		0	0
hsa-miR-211-5p	NM_001001874	TPD52L3	1374	1393	1	-20.7	1	0.000542037	0.559	0.120084	0.144583	-10.853	16	19	8	3UTR		0	0
hsa-miR-211-5p	XM_005251467	NFIB	2548	2579	1	-24.5	1	4.96829e-06	0.426	0	0	-9.77961	16	20	11	3UTR		0	0
hsa-miR-211-5p	NM_178566	ZDHHC21	8958	8980	1	-23.8	1	0.00910454	0.618	-0.111866	0.469702	-5.52986	20	22	15	3UTR		0	1
hsa-miR-211-5p	NM_001317939	BNC2	3053	3073	1	-24.2	1	0.000184789	0.353	1.3676	1.26311	-7.66387	18	20	13	3UTR		1	1
hsa-miR-211-5p	NM_003026	SH3GL2	1513	1546	1	-21.1	1	0.000185288	0.544	0.54483	1.11755	-8.6347	16	33	8	3UTR		0	0
hsa-miR-211-5p	NM_001040272	ADAMTSL1	6148	6167	1	-22.5	1	0.000260797	0.338	-0.516959	-0.703892	-8.32703	16	19	11	3UTR		0	0
hsa-miR-211-5p	NM_017645	HAUS6	4221	4242	1	-19.8	0	0.00145029	0.529	0.262367	1.25717	-15.5666	16	21	12	3UTR		0	0
hsa-miR-211-5p	NM_004529	MLLT3	3266	3284	1	-21.2	1	0.000440229	0.588	2.77775	1.2636	-8.70704	16	18	13	3UTR		1	1
hsa-miR-211-5p	NM_001351472	ELAVL2	2128	2145	1	-17.6	1	0.012251	0.662	3.24327	3.40781	-6.28309	14	17	8	3UTR		1	1
hsa-miR-211-5p	NM_001290077	TEK	4461	4482	1	-20	1	0.00402436	0.706	0.321867	0.537421	-7.61527	15	21	8	3UTR		0	0
hsa-miR-211-5p	NM_024761	MOB3B	2457	2488	1	-21.3	1	1.80978e-06	0.559	0.167008	0.110655	-5.76291	18	31	13	3UTR		0	0
hsa-miR-211-5p	XM_017014700	AQP7	2992	3016	1	-23.2	1	0.0127828	0.456	0	0	-7.37318	18	24	8	3UTR		0	0
hsa-miR-211-5p	NM_001184942	FAM219A	2442	2462	1	-21.6	1	0.00090546	0.412	0.220043	0.441628	-7.57093	17	20	7	3UTR		0	0
hsa-miR-211-5p	NM_001282206	SIGMAR1	1116	1145	1	-23.1	1	8.22783e-05	0.485	3.80163	5.0725	-6.01339	18	23	8	3UTR		0	0
hsa-miR-211-5p	NM_152414	BHLHE22	1897	1919	1	-25.6	1	0.123967	0.426	1.16648	0.956008	-8.34077	18	22	8	3UTR		1	0
hsa-miR-211-5p	NM_000756	CRH	1080	1096	1	-18.6	1	0.00216064	0.588	2.77171	2.28346	-10.6544	15	16	15	3UTR		0	0
hsa-miR-211-5p	NM_024870	PREX2	5885	5922	1	-26.8	1	0.0385035	0.544	0.101618	-0.305531	-4.99396	20	27	8	3UTR		0	0
hsa-miR-211-5p	NM_001128204	SULF1	3658	3683	1	-24.3	1	7.28097e-05	0.397	0.0500323	0.322431	-7.20265	19	25	9	3UTR		0	0
hsa-miR-211-5p	NM_002537	OAZ2	1860	1889	1	-25.8	1	0.000338987	0.5	2.28826	1.57659	-7.28438	21	29	15	3UTR		0	0
hsa-miR-211-5p	NM_032445	MEGF11	5506	5540	1	-25.9	1	0.0151771	0.5	3.59964	4.9145	-8.3038	18	24	9	3UTR		0	0
hsa-miR-211-5p	NM_133375	DIS3L	3322	3349	1	-22.8	1	0.00145501	0.426	0.072181	-0.0438425	-6.76235	21	27	7	3UTR		0	0
hsa-miR-211-5p	NM_006049	SNAPC5	1012	1036	1	-23.4	1	0.00149485	0.485	1.72286	1.63259	-7.37138	18	24	8	3UTR		0	0
hsa-miR-211-5p	NM_006305	ANP32A	1071	1103	1	-30.8	1	0.0003509	0.441	0.386263	0.786024	-3.93757	21	25	13	3UTR		0	0
hsa-miR-211-5p	NM_017705	PAQR5	4303	4330	1	-25	1	0.000527239	0.426	-0.281647	-0.111626	-7.38222	18	21	13	3UTR		0	0
hsa-miR-211-5p	XM_011521976	TLE3	4970	5008	1	-28.8	1	0.021327	0.382	0	0	-4.99396	21	25	9	3UTR		0	0
hsa-miR-211-5p	XM_006720429	CT62	1516	1552	1	-23.7	1	0.000109685	0.515	0	0	-3.93757	18	36	9	3UTR		0	0
hsa-miR-211-5p	NM_024817	THSD4	3762	3805	1	-24.1	1	0.0326121	0.544	0.271562	0.0734925	-7.7949	19	43	9	3UTR		1	1
hsa-miR-211-5p	NM_001012642	GRAMD2A	1771	1792	1	-22.9	1	0.000334103	0.426	0.0496153	0.244144	-8.4155	17	21	8	3UTR		0	0
hsa-miR-211-5p	NM_001252678	BBS4	1597	1629	1	-20.8	1	0.00638161	0.471	0.533801	-0.0676139	-5.08276	19	32	11	3UTR		0	1
hsa-miR-211-5p	NM_002499	NEO1	6687	6706	1	-23.7	1	3.3694e-05	0.544	2.38342	1.53103	-5.08276	17	19	10	3UTR		0	0
hsa-miR-211-5p	NM_003612	SEMA7A	2915	2941	1	-23.8	1	0.145676	0.456	0.426796	0.951662	-4.99396	19	26	7	3UTR		0	0
hsa-miR-211-5p	NM_006465	ARID3B	2087	2110	1	-23.6	1	0.00499174	0.397	0.97984	1.1017	-7.14013	19	23	9	3UTR		1	1
hsa-miR-211-5p	NM_001178111	SCAMP5	2430	2450	1	-23.4	1	0.010559	0.515	-0.281672	0.00837219	-4.99396	19	20	19	3UTR		0	0
hsa-miR-211-5p	NM_001897	CSPG4	7757	7778	1	-25.8	1	0.00127958	0.353	2.58679	1.50547	-6.01339	18	21	7	3UTR		0	0
hsa-miR-211-5p	NM_018200	HMG20A	3944	3962	1	-18.5	1	0.0999054	0.691	1.01004	1.06586	-12.8934	15	18	12	3UTR		0	0
hsa-miR-211-5p	NM_206839	MORF4L1	1544	1563	1	-20.1	1	0.00318764	0.588	0.623892	1.32222	-10.198	15	19	9	3UTR		0	0
hsa-miR-211-5p	NM_001301203	TMED3	1843	1889	1	-20.5	1	0.0165691	0.647	0.314519	0.0139118	-8.917	18	24	8	3UTR		0	0
hsa-miR-211-5p	NM_001352888	CTXND1	4264	4286	1	-23.2	1	0.000225912	0.471	0.369307	0.0942371	-10.8527	17	22	6	3UTR		0	0
hsa-miR-211-5p	NM_014862	ARNT2	5011	5036	1	-22.9	1	0.0156392	0.471	-0.0173718	-0.139055	-3.79332	16	18	16	3UTR		0	0
hsa-miR-211-5p	NM_015154	MESD	2833	2888	1	-25.2	1	0.0382265	0.353	-0.248102	-0.391603	-6.08354	19	23	16	3UTR		0	0
hsa-miR-211-5p	NM_001717	BNC1	3238	3257	1	-21.1	1	9.39644e-05	0.529	1.66059	2.76313	-8.09481	16	19	12	3UTR		0	0
hsa-miR-211-5p	NM_001161473	ALDH3B1	2261	2282	1	-23.8	1	3.9323e-05	0.588	0.715846	-0.00415096	-8.28966	17	21	10	3UTR		0	0
hsa-miR-211-5p	XM_006718621	PPP6R3	4849	4903	1	-24.6	1	0.0452526	0.5	0	0	-5.83853	19	26	6	3UTR		0	0
hsa-miR-211-5p	NM_001297555	MAP2K7	2463	2513	1	-26.5	1	0.202466	0.368	-0.056675	-0.144674	-7.51743	19	23	11	3UTR		0	0
hsa-miR-211-5p	NM_005624	CCL25	971	987	1	-18.1	1	6.72558e-06	0.611	-0.743999	-0.045651	-9.54656	15	16	15	3UTR		0	0
hsa-miR-211-5p	NM_032447	FBN3	9225	9269	1	-26	1	0.00194125	0.441	0	0	-4.957	20	38	8	3UTR		0	0
hsa-miR-211-5p	XM_017027570	LOC107983991	1132	1153	1	-21.1	1	0.000276492	0.426	0	0	-11.254	16	21	9	3UTR		0	0
hsa-miR-211-5p	NM_018381	C19orf66	1444	1463	1	-23.5	1	0.000745437	0.426	4.15447	2.90375	-9.86134	16	19	12	3UTR		0	0
hsa-miR-211-5p	NM_001346141	PPAN	2215	2238	1	-24.2	1	0.00622676	0.397	-0.687737	-0.951676	-7.38222	19	23	6	3UTR		0	0
hsa-miR-211-5p	NM_006202	PDE4A	2444	2469	1	-22.7	1	0.0131299	0.471	0.572883	1.23373	-6.13885	19	25	9	3UTR		1	1
hsa-miR-211-5p	NM_079421	CDKN2D	942	964	1	-22.8	1	4.79695e-05	0.456	4.42398	2.77835	-8.85129	19	22	15	3UTR		0	0
hsa-miR-211-5p	NM_001005360	DNM2	3050	3067	1	-24.9	1	2.95294e-08	0.412	0.339689	0.0897936	-3.93757	16	17	16	3UTR		1	1
hsa-miR-211-5p	NM_018687	ANGPTL8	797	817	1	-24.4	1	0.00366422	0.426	0.133958	0.0800833	-7.57093	16	20	8	3UTR		0	0
hsa-miR-211-5p	NM_001308341	CNN1	1535	1564	1	-24.9	1	0.00190358	0.338	0.145811	0.458171	-8.34077	19	29	9	3UTR		0	0
hsa-miR-211-5p	NM_001611	ACP5	1359	1410	1	-25.2	1	2.34999e-05	0.456	0	0	-9.6299	17	21	8	3UTR		0	0
hsa-miR-211-5p	NM_005583	LYL1	1642	1677	1	-22.6	1	4.60562e-05	0.426	0	0	-3.79332	21	35	9	3UTR		0	0
hsa-miR-211-5p	NM_001146255	PODNL1	2284	2306	1	-26.9	1	0.00875816	0.279	1.92223	1.45899	-10.4745	19	22	10	3UTR		0	0
hsa-miR-211-5p	NM_014921	ADGRL1	6214	6240	1	-27.4	1	0.0427506	0.368	1.97757	1.30164	-6.01339	19	26	7	3UTR		0	0
hsa-miR-211-5p	NM_001313964	DNAJB1	1301	1318	1	-19.6	1	0.00024954	0.382	1.92223	3.36793	-9.88456	15	17	12	3UTR		1	0
hsa-miR-211-5p	XM_017027383	ADGRE3	1450	1485	1	-17.1	1	0.000231766	0.647	0	0	-12.408	15	18	13	3UTR		0	0
hsa-miR-211-5p	NM_001145160	TPM4	1465	1491	1	-24.6	1	3.02063e-05	0.471	0.538745	0.220274	-9.69585	18	26	9	3UTR		0	0
hsa-miR-211-5p	NM_024881	SLC35E1	3808	3831	1	-19.7	1	0.0154688	0.588	0.386416	1.9906	-5.61866	17	23	12	3UTR		0	0
hsa-miR-211-5p	NM_001164407	TLCD2	3941	3961	1	-22.8	1	5.66299e-05	0.559	-0.360198	-0.128685	-6.9696	18	20	15	3UTR		0	0
hsa-miR-211-5p	NM_152348	WDR81	3479	3499	1	-24	1	0.0181216	0.353	0.178393	0.429228	-10.1092	18	20	14	3UTR		0	0
hsa-miR-211-5p	NM_001383	DPH1	2125	2164	1	-27.9	1	0.00141338	0.382	0.126415	0.294204	-5.48126	17	20	11	3UTR		0	0
hsa-miR-211-5p	NM_080822	OVCA2	981	1020	1	-27.9	1	0.00153736	0.382	0.208139	0.41631	-5.48126	17	20	11	3UTR		0	0
hsa-miR-211-5p	NM_006497	HIC1	2485	2527	1	-26.5	1	0.0265653	0.515	2.07848	0.978775	-4.99396	19	25	7	3UTR		0	1
hsa-miR-211-5p	NM_020310	MNT	2491	2513	1	-25.7	1	0.000165551	0.456	-0.364028	0.5061	-4.957	18	22	14	3UTR		0	0
hsa-miR-211-5p	XM_017024696	OR3A1	1558	1574	1	-21.1	1	0.00085038	0.574	0	0	-7.28438	15	16	15	3UTR		0	0
hsa-miR-211-5p	NM_001330401	SFXN5	3260	3311	1	-33.9	1	0.00379959	0.412	4.02856	4.04915	-4.02637	20	22	20	3UTR		0	0
hsa-miR-211-5p	NM_018221	MOB1A	3198	3226	1	-22.8	1	0.283098	0.426	0.164957	0.919474	-8.34077	19	28	8	3UTR		0	0
hsa-miR-211-5p	NM_001318868	DOK1	1190	1243	1	-29.1	1	9.38691e-09	0.353	0.140673	1.09158	-5.22671	20	22	20	3UTR		0	0
hsa-miR-211-5p	NM_004263	SEMA4F	3077	3098	1	-25	1	0.119608	0.485	0.103576	0.028564	-13.3044	17	21	11	3UTR		0	0
hsa-miR-211-5p	NM_001320810	CTNNA2	2789	2818	1	-20.3	1	0.0441519	0.559	2.16216	2.20071	-3.93757	20	29	9	3UTR		0	0
hsa-miR-211-5p	NM_031283	TCF7L1	2258	2282	1	-23.8	1	7.35802e-08	0.456	1.27992	1.88952	-8.3038	18	24	9	3UTR		1	1
hsa-miR-211-5p	NM_001206844	TGOLN2	1653	1676	1	-23.8	1	0.000878066	0.412	0.18618	-0.0548578	-7.80367	17	23	9	3UTR		1	0
hsa-miR-211-5p	NM_001031738	TMEM150A	1343	1375	1	-24.3	1	0.000983552	0.382	1.09434	2.5497	-10.1092	18	24	10	3UTR		0	0
hsa-miR-211-5p	NM_001013649	C2orf68	1130	1153	1	-23.3	1	0.000480854	0.456	0.232748	0.153894	-12.2866	17	23	9	3UTR		0	1
hsa-miR-211-5p	NM_001354238	ST3GAL5	1668	1683	1	-18	1	0.0165255	0.529	3.29284	2.2067	-12.408	14	15	14	3UTR		0	0
hsa-miR-211-5p	NM_015425	POLR1A	6844	6866	1	-24	1	0.00104269	0.412	-0.388879	-0.473419	-10.1092	17	22	10	3UTR		0	0
hsa-miR-211-5p	NM_017952	PTCD3	4413	4435	1	-21.9	1	0.00318446	0.559	-0.13057	-0.0164128	-8.34077	16	22	8	3UTR		0	0
hsa-miR-211-5p	NM_001164730	REEP1	878	901	1	-21.7	1	0.0353181	0.485	1.18813	1.48252	-7.28438	18	23	8	3UTR		1	1
hsa-miR-211-5p	NM_001198954	RNF103-CHMP3	1133	1156	1	-24.4	1	0.000898264	0.632	0.0364364	0.0593363	-6.6181	18	23	9	3UTR		0	0
hsa-miR-211-5p	NM_001005753	CHMP3	891	914	1	-24.4	1	0.000898264	0.632	-0.348473	-0.119354	-6.6181	18	23	9	3UTR		0	0
hsa-miR-211-5p	NM_022780	RMND5A	2963	2986	1	-18.6	1	0.00456735	0.618	0.17558	0.423754	-6.51614	15	23	8	3UTR		0	0
hsa-miR-211-5p	NM_002665	PLGLB2	2162	2191	1	-18.4	1	0.00082509	0.559	0.423394	0.0573544	-6.07158	16	29	9	3UTR		0	0
hsa-miR-211-5p	NM_001244676	THNSL2	1557	1578	1	-23.6	1	0.00239419	0.412	2.25115	1.26023	-9.81332	17	21	8	3UTR		0	0
hsa-miR-211-5p	NM_144563	RPIA	1085	1104	1	-26.3	1	0.0409851	0.426	-0.0965458	1.38989	-8.85129	18	19	18	3UTR		0	0
hsa-miR-211-5p	XM_006712887	LOC100509620	1564	1600	1	-24.4	1	0.00207262	0.471	0	0	-3.79332	20	36	9	3UTR		0	0
hsa-miR-211-5p	NM_032788	ZNF514	5244	5293	1	-28.3	1	0.00238296	0.456	0.180731	0.000788461	-7.28438	19	27	11	3UTR		0	0
hsa-miR-211-5p	NM_001034914	KCNIP3	1401	1427	1	-26.2	1	0.0828633	0.441	-0.337789	-1.0526	-7.86061	19	26	11	3UTR		0	0
hsa-miR-211-5p	XM_017004236	FAHD2A	2544	2561	1	-21.7	1	0.217979	0.412	0	0	-7.80398	15	17	10	3UTR		0	0
hsa-miR-211-5p	NM_017789	SEMA4C	3382	3402	1	-23.3	1	0.016423	0.382	2.57019	0.553556	-8.34077	18	20	10	3UTR		0	0
hsa-miR-211-5p	XM_011512207	CHST10	2023	2065	1	-26.5	1	0.000190811	0.456	0	0	-4.99396	21	42	10	3UTR		0	0
hsa-miR-211-5p	NM_032718	MFSD9	1550	1606	1	-22.2	1	0.0736264	0.456	0.225104	0.131687	-6.23647	18	21	14	3UTR		0	0
hsa-miR-211-5p	NM_001321344	TMEM182	1153	1171	1	-18.3	1	0.00103441	0.647	-0.326995	0.653509	-12.0782	15	18	8	3UTR		0	0
hsa-miR-211-5p	NM_001142351	ST6GAL2	5017	5039	1	-23.4	1	7.30848e-06	0.515	0.418183	1.46083	-7.54065	17	22	7	3UTR		0	0
hsa-miR-211-5p	NM_014258	SYCP2	4981	4995	1	-17.9	1	0.000676164	0.662	0.922603	2.52372	-7.54065	13	14	13	3UTR		0	0
hsa-miR-211-5p	XM_005260266	HRH3	2168	2209	1	-28.1	1	0.000375371	0.353	0	0	-4.02637	18	22	14	3UTR		0	0
hsa-miR-211-5p	NM_080833	RBBP8NL	2751	2772	1	-27.1	1	0.0657238	0.338	-0.17721	0.0752138	-10.2048	18	21	10	3UTR		0	0
hsa-miR-211-5p	NM_001193370	DIDO1	4458	4481	1	-23.6	1	0.000508516	0.5	1.1496	0.60074	-7.65065	18	23	9	3UTR		0	0
hsa-miR-211-5p	NM_017896	GID8	1427	1455	1	-22	1	0.0035938	0.603	1.8983	1.03125	-5.18008	20	28	10	3UTR		0	0
hsa-miR-211-5p	NM_199360	TPD52L2	1071	1098	1	-22.8	1	9.28964e-07	0.456	-0.0211528	-0.156346	-7.28438	20	27	7	3UTR		0	0
hsa-miR-211-5p	NM_001313692	SMIM11B	733	773	1	-19.1	1	2.39483e-05	0.485	-0.458902	-0.0940496	-7.0584	15	20	11	3UTR		0	0
hsa-miR-211-5p	XM_011529550	POTED	1758	1780	1	-19.7	1	0.00687734	0.618	0	0	-10.3164	18	22	11	3UTR		0	0
hsa-miR-211-5p	NM_021219	JAM2	2338	2383	1	-24	1	0.0208159	0.559	-0.297	-0.192022	-5.18008	17	19	17	3UTR		0	0
hsa-miR-211-5p	NM_001136131	APP	2895	2913	1	-22.8	1	2.51139e-06	0.5	3.33624	4.86986	-6.24644	16	18	10	3UTR		0	0
hsa-miR-211-5p	NM_206866	BACH1	4068	4089	1	-19.2	1	0.00028877	0.603	0.390107	-0.0210921	-5.18008	15	17	15	3UTR		0	0
hsa-miR-211-5p	NM_014586	HUNK	4937	4964	1	-27.3	1	0.00850003	0.5	0.00969489	0.0107375	-3.93757	22	27	9	3UTR		0	0
hsa-miR-211-5p	NM_001350338	C21orf59-TCP10L	4579	4599	1	-21.3	1	2.18656e-05	0.559	0	0	-8.57351	18	20	13	3UTR		0	0
hsa-miR-211-5p	XM_011529552	IFNAR1	1106	1126	1	-19.6	1	0.000683036	0.529	0	0	-7.20265	16	20	11	3UTR		0	0
hsa-miR-211-5p	NM_032195	SON	6977	7003	1	-23.4	1	0.000393453	0.515	1.84717	2.66615	-4.957	20	26	10	3UTR		0	0
hsa-miR-211-5p	NM_006933	SLC5A3	10048	10071	1	-25.4	1	0.00110394	0.5	1.271	0.19015	-7.28438	19	23	11	3UTR		0	0
hsa-miR-211-5p	NM_058182	SMIM11A	763	803	1	-19.1	1	2.39483e-05	0.485	-0.458902	-0.0940496	-7.0584	15	20	11	3UTR		0	0
hsa-miR-211-5p	NM_001285389	RCAN1	1581	1606	1	-22.9	1	0.00785444	0.574	1.38807	0.0556965	-6.69537	20	25	7	3UTR		0	0
hsa-miR-211-5p	NM_199050	C2CD2	4571	4595	1	-19.2	1	0.000786923	0.721	3.846	4.18772	-9.54656	17	24	9	3UTR		0	1
hsa-miR-211-5p	NM_173354	SIK1	4128	4151	1	-23.3	1	3.87797e-07	0.412	0.236981	0.359129	-7.48864	18	23	7	3UTR		0	0
hsa-miR-211-5p	NM_015833	ADARB1	2755	2774	1	-23.8	1	0.00507267	0.338	-0.508573	0.00346266	-8.38263	17	19	15	3UTR		0	0
hsa-miR-211-5p	NM_001352511	SLC19A1	3345	3368	1	-20.8	1	0.00111424	0.426	1.45108	2.71818	-6.74759	18	23	9	3UTR		0	0
hsa-miR-211-5p	NM_001145436	LSS	2467	2489	1	-26.2	1	0.000830371	0.382	0.117488	-0.800827	-5.22701	18	22	8	3UTR		0	0
hsa-miR-211-5p	NM_001289905	IL17RA	7735	7767	1	-23.8	1	0.000690446	0.397	-0.171848	-0.421424	-9.59293	17	19	17	3UTR		0	0
hsa-miR-211-5p	NM_001163079	TMEM121B	995	1039	1	-24.8	1	0.00524079	0.397	-0.145155	-0.0824338	-7.51743	20	25	9	3UTR		0	0
hsa-miR-211-5p	NM_001282227	ADA2	3882	3934	1	-20.7	1	3.41028e-06	0.471	3.50569	3.04237	-7.38222	15	17	15	3UTR		0	0
hsa-miR-211-5p	NM_017929	PEX26	3923	3962	1	-26.1	1	0.0659898	0.441	-0.0828703	-0.0728996	-3.79332	21	39	11	3UTR		0	0
hsa-miR-211-5p	NM_001173533	DGCR2	3063	3085	1	-23.7	1	0.000363059	0.368	6.37941	4.60482	-11.7343	18	22	14	3UTR		0	0
hsa-miR-211-5p	NM_001352300	TXNRD2	3162	3180	1	-21.4	1	7.64409e-06	0.309	0	0	-7.7949	15	18	9	3UTR		0	0
hsa-miR-211-5p	NM_001283179	TANGO2	2445	2469	1	-23.8	1	0.079636	0.382	0.0632793	-0.489595	-4.84971	19	24	8	3UTR		0	0
hsa-miR-211-5p	NM_022720	DGCR8	3115	3140	1	-21.3	1	0.0204054	0.426	0.217372	0.530846	-4.17062	17	25	8	3UTR		0	0
hsa-miR-211-5p	XM_017028891	RANBP1	1317	1358	1	-21.6	1	0.000625076	0.324	0	0	-5.69428	20	41	9	3UTR		0	0
hsa-miR-211-5p	NM_001256355	UBE2L3	2307	2351	1	-22.6	1	5.79082e-07	0.382	1.12581	0.226511	-6.51454	15	19	13	3UTR		0	0
hsa-miR-211-5p	NM_003073	SMARCB1	1441	1487	1	-24.9	1	0.00180794	0.353	0.316524	0.245442	-7.14013	18	24	10	3UTR		0	0
hsa-miR-211-5p	NM_001282864	SLC2A11	2445	2497	1	-26.4	1	8.75204e-07	0.603	0.0699541	-0.0215257	-4.17062	19	25	15	3UTR		0	0
hsa-miR-211-5p	NM_001284251	GUCD1	3455	3492	1	-19.7	1	0.000350794	0.618	-0.00921225	0.00242013	-7.16335	16	21	14	3UTR		1	0
hsa-miR-211-5p	NM_001039948	SGSM1	5517	5537	1	-22.8	1	2.82976e-07	0.412	-0.175193	-0.558277	-6.51454	17	20	7	3UTR		0	0
hsa-miR-211-5p	NM_001346859	TFIP11	2897	2919	1	-23.8	1	0.0922551	0.515	3.89621	3.44196	-6.09222	18	22	11	3UTR		0	0
hsa-miR-211-5p	NM_024689	CXorf36	2053	2074	1	-23.3	1	0.114228	0.471	0	0	-8.19652	17	21	7	3UTR		0	0
hsa-miR-211-5p	NM_032591	SLC9A7	9114	9137	1	-23.5	1	0.00462258	0.588	0	0	-10.198	16	23	9	3UTR		0	1
hsa-miR-211-5p	NM_001178099	ZNF182	3483	3511	1	-23.6	1	0.0653731	0.5	0	0	-4.99396	20	28	9	3UTR		0	0
hsa-miR-211-5p	NM_001282166	SUV39H1	2591	2614	1	-20.7	1	0.0143516	0.382	0	0	-3.93757	16	23	10	3UTR		0	0
hsa-miR-211-5p	NM_001321230	HDAC6	1131	1166	1	-24.9	1	0.0225392	0.5	0	0	-6.25121	16	19	9	3UTR		0	0
hsa-miR-211-5p	NM_001136159	OTUD5	2271	2290	1	-21	1	0.000627614	0.353	0	0	-9.65801	16	19	10	3UTR		0	0
hsa-miR-211-5p	NM_015698	GPKOW	1641	1666	1	-21.8	1	0.00208589	0.574	0	0	-4.17062	20	25	6	3UTR		0	0
hsa-miR-211-5p	NM_001145073	USP27X	2068	2091	1	-25.2	1	0.0983774	0.397	0	0	-3.93757	21	23	18	3UTR		0	0
hsa-miR-211-5p	NM_001127899	CLCN5	9307	9329	1	-23	1	0.0002552	0.426	0	0	-7.14013	18	22	8	3UTR		1	1
hsa-miR-211-5p	NM_001300788	FAM120C	6658	6676	1	-21.1	1	5.06077e-05	0.529	0	0	-9.87071	16	18	11	3UTR		0	0
hsa-miR-211-5p	XM_017029744	WNK3	6593	6629	1	-23.7	1	0.0040545	0.588	0	0	-10.3988	17	19	17	3UTR		0	1
hsa-miR-211-5p	NM_058163	TSR2	1884	1906	1	-22.1	1	0.00616872	0.5	0	0	-10.603	17	22	9	3UTR		0	0
hsa-miR-211-5p	NM_007250	KLF8	8433	8458	1	-23.8	1	0.00117071	0.574	0	0	-4.99396	19	25	7	3UTR		0	0
hsa-miR-211-5p	NM_001184830	VSIG4	1320	1375	1	-20.5	1	0.000169979	0.529	0	0	-14.722	16	19	9	3UTR		0	0
hsa-miR-211-5p	NM_001011645	AR	8433	8458	1	-25.8	1	0.0416877	0.544	0	0	-9.9649	17	19	17	3UTR		0	0
hsa-miR-211-5p	NM_173834	YIPF6	1115	1138	1	-23.4	1	0.0262777	0.588	0	0	-9.06125	19	23	8	3UTR		1	0
hsa-miR-211-5p	NM_001399	EDA	2566	2589	1	-28.9	1	0.00527955	0.485	0	0	-4.02637	20	23	10	3UTR		0	0
hsa-miR-211-5p	NM_198512	DGAT2L6	1319	1341	1	-24.4	1	0.0111723	0.368	0	0	-11.1417	18	22	6	3UTR		0	0
hsa-miR-211-5p	XM_006724626	DLG3	4472	4492	1	-23.3	1	0.0418836	0.397	0	0	-7.28438	17	20	7	3UTR		0	1
hsa-miR-211-5p	NM_001145408	NONO	2268	2290	1	-21.3	1	0.113173	0.5	0	0	-11.0213	17	22	7	3UTR		0	0
hsa-miR-211-5p	NM_012278	ITGB1BP2	1189	1233	1	-22.1	1	0.00192151	0.529	0	0	-6.28309	18	23	8	3UTR		0	0
hsa-miR-211-5p	NM_001024455	RTL5	4130	4178	1	-24.7	1	0.00545278	0.397	0	0	-4.99396	21	30	9	3UTR		0	0
hsa-miR-211-5p	NM_006517	SLC16A2	3382	3413	1	-24.4	1	6.71115e-05	0.441	0	0	-4.84971	20	31	9	3UTR		0	0
hsa-miR-211-5p	NM_001008537	NEXMIF	6730	6753	1	-23.9	1	0.161711	0.559	0	0	-4.99396	19	23	7	3UTR		1	1
hsa-miR-211-5p	NM_001307944	UPRT	1253	1267	1	-18.8	1	0.00052507	0.691	0	0	-9.54656	13	14	13	3UTR		0	0
hsa-miR-211-5p	NM_006040	HS3ST4	2938	2959	1	-23.8	1	0.000148499	0.456	0.438874	0.147614	-8.32703	17	21	8	3UTR		0	0
hsa-miR-211-5p	NM_181078	IL21R	2786	2814	1	-27.6	1	0.0209886	0.426	-0.639334	-0.0975193	-3.93757	20	28	7	3UTR		0	1
hsa-miR-211-5p	NM_001145797	SH2B1	2635	2657	1	-26.3	1	0.0518177	0.397	3.28087	2.35935	-8.57382	19	22	8	3UTR		0	0
hsa-miR-211-5p	XM_024450422	NPIPB11	1309	1328	1	-22.8	1	0.00171287	0.5	0	0	-10.1092	16	19	10	3UTR		0	0
hsa-miR-211-5p	NM_024516	PAGR1	3573	3597	1	-23.5	1	0.0213848	0.456	-0.11205	-0.199141	-11.4034	19	24	6	3UTR		0	0
hsa-miR-211-5p	NM_016151	TAOK2	4797	4818	1	-25.1	1	9.36811e-07	0.456	0.564528	1.65483	-4.957	19	21	15	3UTR		0	0
hsa-miR-211-5p	NM_173618	INO80E	997	1013	1	-24.1	1	2.27929e-07	0.309	0.0456839	0.632726	-6.51454	15	16	15	3UTR		0	0
hsa-miR-211-5p	XM_017022967	ZNF785	2157	2186	1	-23.2	1	0.0126746	0.456	0	0	-8.43861	19	29	6	3UTR		0	0
hsa-miR-211-5p	NM_001145808	ITGAM	4022	4065	1	-25	1	0.00517027	0.471	0.0092389	-0.0421772	-10.1658	18	20	18	3UTR		0	0
hsa-miR-211-5p	NM_001130913	ZNF720	779	800	1	-24	1	0.291497	0.618	0.22352	0.336294	-10.6493	17	21	9	3UTR		0	0
hsa-miR-211-5p	NM_014321	ORC6	1244	1286	1	-19.2	1	0.000653025	0.412	0.161086	0.0469227	-9.86134	14	17	12	3UTR		0	0
hsa-miR-211-5p	NM_182922	HEATR3	2568	2625	1	-26.9	1	1.44259e-06	0.559	-0.194001	0.00780907	-4.17062	17	21	15	3UTR		0	0
hsa-miR-211-5p	NM_182854	SNX20	2153	2185	1	-22.5	1	0.000161452	0.529	3.04024	2.54569	-4.957	17	32	9	3UTR		0	0
hsa-miR-211-5p	XM_017022979	CYLD	6663	6706	1	-26.8	1	0.008747	0.485	0	0	-3.93757	20	29	11	3UTR		0	0
hsa-miR-211-5p	NM_001266	CES1	1921	1941	1	-21.9	1	0.00344934	0.456	0	0	-9.86134	17	20	12	3UTR		0	0
hsa-miR-211-5p	NM_138736	GNAO1	4254	4274	1	-23.4	1	0.000327515	0.456	0.0418568	-0.0275013	-7.27064	17	20	6	3UTR		0	0
hsa-miR-211-5p	NM_015993	PLLP	921	940	1	-21.9	1	8.62018e-05	0.485	4.04442	2.29135	-6.42973	17	19	12	3UTR		0	0
hsa-miR-211-5p	NM_001297	CNGB1	4462	4491	1	-24.6	1	3.18784e-05	0.412	0.324531	0.571688	-6.25121	21	29	10	3UTR		0	0
hsa-miR-211-5p	NM_199046	TEPP	1466	1485	1	-21.7	1	3.94309e-05	0.338	-0.165555	-0.173986	-8.80656	17	19	13	3UTR		0	0
hsa-miR-211-5p	NM_001252226	PLK2	2535	2554	1	-23.4	1	0.000435235	0.544	1.45968	1.49666	-12.408	17	19	14	3UTR		0	0
hsa-miR-211-5p	NM_001197218	PDE4D	7507	7547	1	-21	1	0.0446974	0.574	4.87535	5.33835	-8.34077	19	25	8	3UTR		0	0
hsa-miR-211-5p	NM_001244364	ARHGEF28	4673	4699	1	-23.7	1	0.000101281	0.529	-0.551482	-0.0642127	-7.2559	18	26	8	3UTR		0	0
hsa-miR-211-5p	XM_011543696	ENC1	2590	2612	1	-27.1	1	0.0901222	0.485	0	0	-10.0975	18	22	10	3UTR		0	0
hsa-miR-211-5p	NM_014979	SV2C	7697	7716	1	-24.6	1	0.000111634	0.471	0.0336613	-0.320123	-10.3302	18	19	18	3UTR		0	0
hsa-miR-211-5p	NM_001992	F2R	3280	3307	1	-22.8	1	0.000432063	0.426	0.085286	0.0113017	-6.76235	21	27	7	3UTR		0	0
hsa-miR-211-5p	NM_000046	ARSB	2352	2370	1	-21.8	1	0.000395597	0.426	0.414713	-0.241655	-10.9483	16	18	13	3UTR		0	0
hsa-miR-211-5p	NM_001105251	ZFYVE16	9857	9876	1	-21.6	1	0.000147211	0.588	0.0942947	0.142818	-7.10805	17	19	10	3UTR		0	0
hsa-miR-211-5p	NM_174899	FBXO36	1591	1604	1	-17	1	0.0074743	0.574	-0.0513783	-0.0677748	-5.61866	12	13	12	3UTR		0	0
hsa-miR-211-5p	XM_011512175	GPR55	2983	3023	1	-25.2	1	0.00514025	0.441	0	0	-3.93757	21	27	8	3UTR		0	0
hsa-miR-211-5p	NM_001144994	C2orf72	3372	3400	1	-28	1	0.0203064	0.397	-0.289953	0.0612841	-3.93757	22	28	14	3UTR		0	0
hsa-miR-211-5p	NM_001282958	EIF4E2	3132	3150	1	-19.5	1	0.0178431	0.544	-0.380103	-0.232225	-11.1505	16	18	12	3UTR		0	0
hsa-miR-211-5p	NM_003648	DGKD	5659	5681	1	-22.5	1	0.00778601	0.412	-0.535799	-0.654205	-5.08276	15	22	7	3UTR		0	0
hsa-miR-211-5p	NM_024080	TRPM8	4914	4934	1	-20.9	1	4.87434e-05	0.574	0.0210325	0.00445592	-6.9696	17	20	12	3UTR		0	0
hsa-miR-211-5p	NM_001282431	ARL4C	1553	1575	1	-22.6	1	3.4718e-05	0.324	1.02883	0.786383	-6.51454	17	22	9	3UTR		1	0
hsa-miR-211-5p	NM_014521	SH3BP4	3551	3579	1	-21.8	1	0.0197575	0.632	1.72817	0.778536	-4.84971	19	28	5	3UTR		0	0
hsa-miR-211-5p	NM_004544	NDUFA10	4075	4098	1	-19.6	1	0.0574351	0.485	1.47245	2.32661	-8.55011	17	23	14	3UTR		0	0
hsa-miR-211-5p	XM_011510976	GPC1	3099	3122	1	-24.9	1	3.50416e-05	0.338	0	0	-8.3038	18	23	6	3UTR		0	0
hsa-miR-211-5p	NM_001252124	PASK	4001	4030	1	-23	1	0.00105882	0.485	2.10404	2.33661	-8.57351	17	20	15	3UTR		0	0
hsa-miR-211-5p	NM_001282983	FARP2	2118	2142	1	-20.5	1	0.000287753	0.5	-0.499143	-0.139735	-10.1092	19	24	9	3UTR		0	0
hsa-miR-211-5p	XM_005246993	ATG4B	2026	2059	1	-25.7	1	2.38101e-08	0.294	0	0	-4.90607	19	22	14	3UTR		0	0
hsa-miR-211-5p	NM_001243099	IL5RA	4657	4683	1	-21.9	1	0.0758108	0.515	1.04222	0.825999	-5.76291	17	26	13	3UTR		0	0
hsa-miR-211-5p	NM_001276325	SETMAR	1445	1462	1	-19.9	1	0.000270964	0.515	0.0744645	0.0793195	-9.69585	13	17	8	3UTR		0	0
hsa-miR-211-5p	NM_020165	RAD18	3286	3307	1	-29.1	1	0.01063	0.426	0.28639	-0.0834477	-4.957	20	21	20	3UTR		0	0
hsa-miR-211-5p	NM_016819	OGG1	1787	1809	1	-25.9	1	0.0955279	0.515	0.156755	0.873071	-9.07598	20	22	13	3UTR		0	0
hsa-miR-211-5p	NM_153483	IL17RE	2493	2513	1	-28.2	1	0.0015995	0.353	-0.331229	-0.30522	-7.78178	18	20	10	3UTR		0	0
hsa-miR-211-5p	NM_001031717	CRELD1	2139	2159	1	-24.4	1	0.0108692	0.471	0.0191543	-0.115986	-9.86134	17	20	8	3UTR		0	0
hsa-miR-211-5p	NM_006315	PCGF3	4366	4390	1	-23.6	1	0.000182689	0.5	0.0358312	0.761245	-8.40165	16	24	9	3UTR		1	1
hsa-miR-211-5p	XM_024454093	FGFRL1	2952	3006	1	-24.6	1	0.0012561	0.353	0	0	-3.93757	21	29	8	3UTR		0	0
hsa-miR-211-5p	NM_001172658	ZFYVE28	1000	1026	1	-23.1	1	0.00296896	0.588	4.81088	2.80567	-4.52877	19	26	11	3UTR		0	0
hsa-miR-211-5p	NM_001292016	TNIP2	1346	1373	1	-24.5	1	4.2447e-05	0.426	1.56195	0.983503	-3.93757	20	27	12	3UTR		0	0
hsa-miR-211-5p	NM_001330620	MSANTD1	1700	1734	1	-24.1	1	4.829e-06	0.221	0.128042	-0.479192	-8.42926	17	22	10	3UTR		0	0
hsa-miR-211-5p	NM_001164673	DOK7	1410	1432	1	-23.5	1	2.76028e-06	0.25	1.01633	0.716044	-6.51454	18	22	11	3UTR		0	0
hsa-miR-211-5p	NM_014743	KIAA0232	5122	5154	1	-21.5	1	0.0026302	0.485	1.93817	1.24076	-8.81432	18	32	7	3UTR		0	0
hsa-miR-211-5p	NM_001101667	ACOX3	2279	2297	1	-19.4	1	8.82391e-06	0.324	0.495073	2.5442	-16.0108	16	18	9	3UTR		0	0
hsa-miR-211-5p	NM_001135170	C1QTNF7	1908	1950	1	-27.6	1	0.00253466	0.559	-0.349935	-0.0314294	-5.41313	19	25	14	3UTR		0	0
hsa-miR-211-5p	NM_001304435	LDB2	1578	1599	1	-21.4	1	0.00728047	0.441	2.10962	3.00045	-7.37318	16	21	7	3UTR		0	0
hsa-miR-211-5p	NM_015688	FAM184B	3763	3830	1	-26.9	1	1.57503e-05	0.547	2.7676	2.3456	-4.17062	17	21	15	3UTR		0	0
hsa-miR-211-5p	NM_017741	DCAF16	2698	2719	1	-22.8	1	7.88571e-05	0.515	0.131709	-0.0516382	-11.6365	19	21	15	3UTR		1	1
hsa-miR-211-5p	XM_017008845	SLIT2	5741	5760	1	-21.6	1	0.0833073	0.559	0	0	-6.62645	16	19	10	3UTR		0	0
hsa-miR-211-5p	NM_005349	RBPJ	2858	2883	1	-17.7	1	0.116824	0.574	1.39311	2.15199	-6.08354	18	25	13	3UTR		0	0
hsa-miR-211-5p	NM_000730	CCKAR	1461	1484	1	-24	1	0.0475212	0.426	1.87439	2.01696	-7.28438	19	23	7	3UTR		0	0
hsa-miR-211-5p	NM_001169118	STIM2	3644	3664	1	-23.9	1	0.0200551	0.559	1.57542	1.95802	-9.97295	18	20	13	3UTR		0	0
hsa-miR-211-5p	NM_006068	TLR6	5493	5516	1	-23	1	2.2319e-05	0.338	0.858184	2.0017	-7.14013	20	23	14	3UTR		1	1
hsa-miR-211-5p	NM_174921	SMIM14	2002	2023	1	-23.4	1	0.0223402	0.618	0.585282	0.108334	-9.87071	16	21	7	3UTR		1	0
hsa-miR-211-5p	NM_001349682	HSPB7	2327	2358	1	-27.1	1	1.09492e-06	0.294	-0.359996	-0.425069	-4.84971	18	23	7	3UTR		0	0
hsa-miR-211-5p	NM_004431	EPHA2	3719	3754	1	-23.3	1	0.000843664	0.324	0.595953	1.50521	-8.53685	16	19	12	3UTR		0	0
hsa-miR-211-5p	NM_153213	ARHGEF19	3225	3248	1	-27	1	0.00203664	0.426	1.24034	1.39194	-7.14013	20	23	14	3UTR		0	0
hsa-miR-211-5p	NM_013358	PADI1	2819	2860	1	-23	1	0.0259146	0.397	0	0	-3.93757	21	41	10	3UTR		0	0
hsa-miR-211-5p	NM_016233	PADI3	2082	2100	1	-21.3	1	0.000274829	0.368	0.773141	-0.247348	-13.1264	16	18	10	3UTR		0	0
hsa-miR-211-5p	NM_001040125	PQLC2	2152	2202	1	-22.8	1	2.276e-05	0.559	0	0	-6.9696	20	50	11	3UTR		0	0
hsa-miR-211-5p	NM_024544	MUL1	1301	1341	1	-24.1	1	0.0415989	0.456	3.11842	3.76999	-6.25121	20	40	8	3UTR		0	0
hsa-miR-211-5p	NM_001103160	SH2D5	2226	2265	1	-26.3	1	0.0119523	0.353	1.61621	1.24794	-9.59293	18	21	14	3UTR		0	0
hsa-miR-211-5p	NM_001113347	ECE1	3811	3874	1	-26.9	1	1.02055e-06	0.485	4.34598	4.31915	-4.17062	17	21	15	3UTR		0	0
hsa-miR-211-5p	NM_001350167	USP48	3575	3596	1	-25.9	1	0.0801726	0.529	5.0715	4.15225	-6.24644	18	21	6	3UTR		0	0
hsa-miR-211-5p	NM_004442	EPHB2	4363	4406	1	-24.8	1	0.00293213	0.441	0.0214174	0.44653	-3.79332	21	43	10	3UTR		1	1
hsa-miR-211-5p	NM_000864	HTR1D	1818	1839	1	-24.3	1	0.000659561	0.471	3.96444	3.44825	-8.53685	18	21	9	3UTR		0	0
hsa-miR-211-5p	NM_004091	E2F2	1916	1938	1	-24.1	1	0.0232741	0.456	2.54912	1.03798	-9.59293	18	22	9	3UTR		0	0
hsa-miR-211-5p	NM_020362	PITHD1	812	841	1	-21.7	1	0.0141442	0.471	1.61585	0.761318	-7.14013	14	18	10	3UTR		0	0
hsa-miR-211-5p	NM_173065	IFNLR1	3164	3184	1	-26.7	1	0.000115055	0.441	0.529853	0.138371	-6.51454	18	20	14	3UTR		0	0
hsa-miR-211-5p	NM_020448	NIPAL3	4324	4346	1	-21.4	1	0.0591102	0.515	0.166195	-0.0829917	-7.28438	19	22	8	3UTR		0	0
hsa-miR-211-5p	NM_018202	MACO1	3422	3473	1	-27.8	1	0.00109541	0.456	0.290033	0.906115	-4.02637	20	23	15	3UTR		0	0
hsa-miR-211-5p	NM_024674	LIN28A	1276	1300	1	-23.1	1	0.0017777	0.485	0.340308	0.971978	-8.55011	17	24	7	3UTR		1	0
hsa-miR-211-5p	NM_032283	ZDHHC18	2370	2388	1	-22	1	4.91739e-05	0.397	0.52378	0.13533	-8.3038	16	18	14	3UTR		0	0
hsa-miR-211-5p	NM_018066	GPN2	1315	1340	1	-26.6	1	0.00166803	0.412	-0.546838	-0.0101358	-5.3155	17	20	11	3UTR		0	0
hsa-miR-211-5p	NM_001276252	WDTC1	3914	3942	1	-23.4	1	0.0380972	0.485	1.15971	2.04106	-4.99396	19	28	11	3UTR		0	0
hsa-miR-211-5p	NM_207397	CD164L2	1167	1210	1	-25.7	1	0.00348982	0.368	0.710242	1.12571	-6.19951	18	23	15	3UTR		0	0
hsa-miR-211-5p	NM_005281	GPR3	1560	1574	1	-17.3	1	0.00165937	0.647	2.4296	0.847942	-5.19005	13	14	13	3UTR		0	0
hsa-miR-211-5p	NM_004848	THEMIS2	1171	1209	1	-23.7	1	0.000711131	0.382	0.168116	-0.190602	-5.41313	17	20	14	3UTR		0	0
hsa-miR-211-5p	NM_006582	GMEB1	2363	2403	1	-25	1	0.00561751	0.382	0.129221	0.419925	-5.22671	20	40	10	3UTR		1	1
hsa-miR-211-5p	NM_001003682	TMEM200B	2286	2322	1	-24.9	1	0.00327113	0.221	0.896569	1.48966	-6.89492	19	23	12	3UTR		0	0
hsa-miR-211-5p	NM_006762	LAPTM5	2129	2148	1	-24.7	1	0.000633307	0.368	0.749424	1.18098	-6.76235	18	19	18	3UTR		0	0
hsa-miR-211-5p	XM_017002320	NKAIN1	2763	2789	1	-24.1	1	0.00196443	0.471	0	0	-6.28309	20	26	5	3UTR		0	0
hsa-miR-211-5p	NM_020772	NUFIP2	8485	8505	1	-23.2	1	0.0698883	0.544	3.82658	3.81348	-10.603	17	20	10	3UTR		0	0
hsa-miR-211-5p	NM_001282129	SSH2	6475	6499	1	-22.6	1	0.000184189	0.412	3.02498	1.817	-6.82535	19	24	9	3UTR		0	0
hsa-miR-211-5p	NM_000267	NF1	9422	9441	1	-21.5	1	0.0250541	0.574	1.14616	1.06041	-10.729	17	19	9	3UTR		0	0
hsa-miR-211-5p	NM_138328	RHBDL3	2886	2910	1	-27.5	1	4.94551e-05	0.353	-0.297967	0.108115	-7.14013	20	24	16	3UTR		0	0
hsa-miR-211-5p	NM_022344	C17orf75	1764	1781	1	-20.1	1	0.000223604	0.691	2.07401	1.06848	-9.77961	14	17	11	3UTR		0	0
hsa-miR-211-5p	NM_003885	CDK5R1	2521	2549	1	-26.3	1	0.000368338	0.441	0.468509	0.758151	-8.53685	18	20	18	3UTR		0	0
hsa-miR-211-5p	XM_024450770	MYO1D	4185	4218	1	-27.1	1	0.000461389	0.338	0	0	-4.99396	20	26	7	3UTR		0	0
hsa-miR-211-5p	NM_001142571	RAD51D	2408	2438	1	-22.8	1	0.00378573	0.544	0.537357	0.284648	-7.28438	20	30	11	3UTR		0	0
hsa-miR-211-5p	NM_001030006	AP2B1	5619	5640	1	-26.5	1	0.000371766	0.471	1.25465	0.98748	-9.18534	18	21	10	3UTR		0	0
hsa-miR-211-5p	NM_001163120	RDM1	684	705	1	-27.6	1	0.0331322	0.368	1.04654	0.84261	-9.36019	17	21	9	3UTR		0	0
hsa-miR-211-5p	NM_001281432	ZNHIT3	1188	1243	1	-21.3	1	0.00134081	0.412	-0.514895	1.38927	-10.5596	16	20	10	3UTR		0	0
hsa-miR-211-5p	NM_005568	LHX1	2077	2101	1	-21.6	1	0.0246339	0.456	1.58336	0.854373	-5.22701	19	24	8	3UTR		0	0
hsa-miR-211-5p	NM_001166105	TADA2A	1606	1624	1	-18.6	1	0.0409086	0.721	1.32025	0.776866	-12.7428	14	18	8	3UTR		0	0
hsa-miR-211-5p	NM_007010	DDX52	6117	6136	1	-23.2	1	0.00101262	0.559	0.281057	0.767607	-13.6656	17	19	11	3UTR		0	0
hsa-miR-211-5p	XM_017024551	SOCS7	7745	7778	1	-24.6	1	0.259433	0.529	0	0	-6.53765	19	25	8	3UTR		0	1
hsa-miR-211-5p	NM_001130677	EPOP	2836	2856	1	-24.1	1	0.0011763	0.412	1.06048	1.19073	-9.11462	16	20	9	3UTR		0	0
hsa-miR-211-5p	NM_198993	STAC2	2227	2248	1	-23.2	1	0.173459	0.456	2.30596	1.7143	-10.1658	18	21	11	3UTR		0	0
hsa-miR-211-5p	NM_001184906	FBXL20	10051	10077	1	-26.5	1	0.000204659	0.544	1.19944	1.40375	-4.99396	20	26	8	3UTR		0	0
hsa-miR-211-5p	NM_001291733	PGAP3	1821	1846	1	-23.6	1	0.102741	0.426	3.31246	4.30831	-9.6299	19	25	8	3UTR		0	0
hsa-miR-211-5p	NM_001257409	IKZF3	6761	6811	1	-22.5	1	0.000359259	0.574	0.459622	0.01375	-6.9696	20	50	11	3UTR		0	0
hsa-miR-211-5p	NM_001320802	ORMDL3	819	839	1	-23.2	1	0.000190621	0.353	0.20265	-0.142189	-5.83853	17	20	15	3UTR		0	0
hsa-miR-211-5p	NM_001303534	RAPGEFL1	2924	2945	1	-23.7	1	2.93485e-08	0.353	0.630323	0.581583	-7.75705	18	21	14	3UTR		0	0
hsa-miR-211-5p	NM_133264	WIPF2	5089	5134	1	-26	1	9.45397e-05	0.412	3.01655	1.80144	-8.81432	17	23	10	3UTR		0	0
hsa-miR-211-5p	XM_005257552	RARA	3098	3117	1	-23.1	1	0.0219349	0.294	0	0	-5.45975	17	19	14	3UTR		0	0
hsa-miR-211-5p	NM_019010	KRT20	1443	1472	1	-23.8	1	0.000122736	0.574	2.79548	1.93247	-9.69585	17	21	13	3UTR		0	0
hsa-miR-211-5p	NM_002276	KRT19	1380	1417	1	-25.6	1	0.000588376	0.382	0	0	-4.84971	20	27	8	3UTR		0	0
hsa-miR-211-5p	NM_021991	JUP	3150	3171	1	-24.2	1	3.21454e-05	0.441	1.5929	1.71647	-9.59801	18	21	7	3UTR		0	0
hsa-miR-211-5p	NM_021078	KAT2A	3034	3088	1	-22.7	1	8.95115e-06	0.647	1.98896	1.63	-3.93757	22	54	11	3UTR		0	0
hsa-miR-211-5p	NM_014867	KBTBD11	2896	2925	1	-25.2	1	0.0137211	0.279	0.107845	2.39655	-10.729	17	24	8	3UTR		0	0
hsa-miR-211-5p	NM_024596	MCPH1	7254	7305	1	-22.2	1	0.029576	0.5	0.437046	0.170552	-6.89492	17	22	8	3UTR		0	0
hsa-miR-211-5p	NM_001282479	PRR23D1	1153	1197	1	-23.4	1	0.000146912	0.456	0	0	-4.99396	19	35	9	3UTR		0	0
hsa-miR-211-5p	NM_001282478	PRR23D2	1152	1196	1	-23.4	1	0.000146912	0.456	0	0	-4.99396	19	35	9	3UTR		0	0
hsa-miR-211-5p	NM_001908	CTSB	3116	3149	1	-28.5	1	0.00112181	0.456	2.77494	3.43622	-3.93757	22	28	12	3UTR		0	0
hsa-miR-211-5p	NM_001039615	ZNF705D	1479	1499	1	-20.2	1	0.0247066	0.574	0.308554	-0.296347	-6.51454	16	20	9	3UTR		0	0
hsa-miR-211-5p	NM_001083537	FAM86B1	1776	1794	1	-20.3	1	3.5162e-05	0.368	2.41688	2.54951	-12.6861	15	18	8	3UTR		1	1
hsa-miR-211-5p	NM_020844	TRMT9B	6266	6283	1	-20.3	1	0.078219	0.412	-0.170486	-0.0141458	-13.4275	16	17	16	3UTR		0	0
hsa-miR-211-5p	NM_138716	MSR1	2272	2305	1	-24.7	1	2.73368e-05	0.456	0.793017	1.82777	-5.03583	20	33	12	3UTR		0	0
hsa-miR-211-5p	NM_015310	PSD3	6820	6841	1	-23.3	1	9.44449e-05	0.529	0.422569	0.521223	-6.01339	17	21	11	3UTR		0	0
hsa-miR-211-5p	NM_003053	SLC18A1	2120	2141	1	-19.8	1	0.00703298	0.529	-0.194191	0.709955	-8.01482	16	21	8	3UTR		0	0
hsa-miR-211-5p	NM_015024	XPO7	3473	3497	1	-22.9	1	0.00172421	0.441	1.74792	1.91901	-6.51454	19	24	9	3UTR		0	0
hsa-miR-211-5p	XM_017013196	DMTN	1490	1511	1	-21.8	1	0.00332385	0.368	0	0	-10.7432	17	21	9	3UTR		0	0
hsa-miR-211-5p	NM_018411	HR	4113	4161	1	-24.4	1	8.29298e-05	0.397	-0.531984	1.06853	-5.48126	18	23	10	3UTR		0	0
hsa-miR-211-5p	NM_003018	SFTPC	895	916	1	-21.4	1	0.0498634	0.324	0	0	-7.91435	16	21	8	3UTR		0	0
hsa-miR-211-5p	NM_021630	PDLIM2	2146	2168	1	-23.8	1	0.000358125	0.471	0.197032	-0.018537	-8.70704	17	22	9	3UTR		0	0
hsa-miR-211-5p	NM_001160036	RHOBTB2	4967	4987	1	-23.8	1	0.0647119	0.382	-0.24706	0.318138	-8.34077	18	20	10	3UTR		0	0
hsa-miR-211-5p	NM_147187	TNFRSF10B	1930	1948	1	-22.6	1	4.47237e-05	0.456	0.0664313	0.0616109	-10.0568	17	18	17	3UTR		0	0
hsa-miR-211-5p	NM_152272	CHMP7	3094	3126	1	-23.7	1	0.00417255	0.397	-0.411676	0.197778	-7.28438	19	24	11	3UTR		0	0
hsa-miR-211-5p	NM_001256339	NKX3-1	1033	1056	1	-21.7	1	0.00689216	0.544	0.0570382	-0.332453	-7.28438	20	23	12	3UTR		0	0
hsa-miR-211-5p	NM_021777	ADAM28	2073	2122	1	-22.3	1	0.00130791	0.603	-0.578674	-0.143248	-3.79332	19	30	12	3UTR		0	0
hsa-miR-211-5p	NM_006158	NEFL	2700	2727	1	-22.9	1	0.000182429	0.588	3.26146	3.76041	-7.7949	18	27	8	3UTR		0	0
hsa-miR-211-5p	NM_001283055	STMN4	892	922	1	-25.6	1	0.168801	0.441	-0.278252	0.135481	-4.99396	19	30	8	3UTR		0	0
hsa-miR-211-5p	NM_173174	PTK2B	3915	3945	1	-23.6	1	8.08864e-07	0.382	1.38012	0.647011	-12.6408	17	21	9	3UTR		0	0
hsa-miR-211-5p	NM_000742	CHRNA2	2575	2597	1	-25.6	1	0.0341723	0.412	5.08142	5.88272	-7.51743	18	22	14	3UTR		0	0
hsa-miR-211-5p	NM_001304529	CCDC25	2835	2866	1	-19.2	1	0.0071203	0.588	0.923684	0.664065	-8.05661	17	21	13	3UTR		0	1
hsa-miR-211-5p	NM_018660	ZNF395	4047	4068	1	-25.6	1	1.43482e-07	0.471	2.24505	2.59542	-9.9289	18	21	13	3UTR		0	0
hsa-miR-211-5p	NM_001145159	INTS9	2439	2477	1	-26	1	0.0448271	0.456	1.01932	1.14458	-3.79332	21	28	13	3UTR		0	0
hsa-miR-211-5p	NM_001394	DUSP4	2027	2051	1	-27.6	1	0.238366	0.471	0.536862	0.445349	-7.14013	19	24	10	3UTR		0	0
hsa-miR-211-5p	NM_032664	FUT10	3438	3454	1	-19.4	1	0.00113844	0.662	0.29162	0.187595	-7.3076	15	16	15	3UTR		0	1
hsa-miR-211-5p	NM_032509	MAK16	1669	1713	1	-23.7	1	0.0500835	0.603	0.0245791	-0.204972	-5.33701	19	28	8	3UTR		0	0
hsa-miR-211-5p	NM_080872	UNC5D	4747	4771	1	-22.4	1	0.0489158	0.5	0.337247	-0.00497014	-6.28309	18	24	8	3UTR		0	0
hsa-miR-211-5p	NM_005741	ZNF263	2510	2529	1	-21.1	1	0.00268071	0.485	0.0843675	-0.00357001	-12.6861	15	19	8	3UTR		0	0
hsa-miR-211-5p	NM_178844	NLRC3	4059	4080	1	-24.8	1	3.27483e-05	0.529	4.07886	3.4763	-6.76235	19	21	10	3UTR		0	0
hsa-miR-211-5p	NM_001098814	SRL	4058	4085	1	-24.4	1	0.0188854	0.485	2.80295	3.38373	-6.25121	21	27	11	3UTR		0	0
hsa-miR-211-5p	NM_001199056	CDIP1	798	827	1	-25.5	1	5.35761e-05	0.456	0.165322	0.528646	-5.19005	17	23	13	3UTR		0	0
hsa-miR-211-5p	NM_001308096	GLYR1	1851	1870	1	-21.1	1	5.1067e-05	0.368	1.43497	1.63246	-6.37189	16	19	7	3UTR		0	0
hsa-miR-211-5p	NM_014692	SEC14L5	2967	2989	1	-23.7	1	0.000660724	0.456	0.0750944	-0.293831	-9.0374	18	22	9	3UTR		0	0
hsa-miR-211-5p	XM_017023318	RBFOX1	4872	4896	1	-25.2	1	2.35203e-05	0.515	0	0	-8.3038	19	24	10	3UTR		0	0
hsa-miR-211-5p	NM_020686	ABAT	1818	1840	1	-24.8	1	0.0718595	0.412	0.404858	0.315215	-10.6544	18	22	7	3UTR		0	0
hsa-miR-211-5p	XM_006720864	EMP2	2251	2271	1	-19.5	1	0.000218137	0.544	0	0	-7.20265	16	20	11	3UTR		0	0
hsa-miR-211-5p	NM_001136472	LITAF	1709	1737	1	-20	1	0.0488697	0.559	0.728035	0.256985	-6.07158	19	28	10	3UTR		0	0
hsa-miR-211-5p	XM_024450427	NPIPB2	1535	1554	1	-22.8	1	0.00171287	0.5	0	0	-10.1092	16	19	10	3UTR		0	0
hsa-miR-211-5p	NM_016561	BFAR	2584	2633	1	-26.9	1	0.000185619	0.588	0.457893	0.435519	-4.17062	17	21	15	3UTR		0	0
hsa-miR-211-5p	NM_001079528	ABCC6	354	371	1	-20.4	1	0.00405282	0.618	0.504657	0.0525618	-6.23647	14	17	8	3UTR		0	0
hsa-miR-211-5p	NM_022166	XYLT1	4937	4985	1	-25.6	1	0.0487178	0.456	0	0	-8.85129	17	21	11	3UTR		0	1
hsa-miR-211-5p	NM_001308161	TMC5	3440	3463	1	-21.1	1	0.045323	0.559	0.589088	0.0646166	-11.4034	19	23	15	3UTR		0	0
hsa-miR-211-5p	NM_016641	GDE1	2832	2856	1	-24	1	0.00355336	0.603	0.259817	1.0818	-3.93757	19	24	8	3UTR		0	0
hsa-miR-211-5p	NM_001308954	ACSM2A	2671	2697	1	-22.3	1	0.969958	0.603	-0.777997	-0.271116	-4.99396	20	26	8	3UTR		0	1
hsa-miR-211-5p	NM_182617	ACSM2B	2231	2262	1	-24.5	1	0.129563	0.529	1.90326	1.24167	-12.0101	19	23	9	3UTR		0	1
hsa-miR-211-5p	NM_001164579	MOSMO	733	756	1	-24.2	1	0.15096	0.515	1.49653	2.01657	-9.43035	19	23	8	3UTR		0	0
hsa-miR-211-5p	NM_001199743	DCTN5	2256	2280	1	-22.5	1	0.0166515	0.5	-0.0289865	0.00659465	-8.23906	18	24	5	3UTR		0	0
hsa-miR-211-5p	NM_022097	CHP2	1227	1252	1	-22.3	1	0.00669888	0.559	-0.0584375	-0.000925	-10.608	17	25	7	3UTR		0	0
hsa-miR-211-5p	NM_001040118	ARAP1	4631	4650	1	-24.6	1	8.24736e-08	0.368	-0.198702	0.89702	-8.62473	17	19	12	3UTR		0	0
hsa-miR-211-5p	XM_017018624	ARHGEF17	4135	4155	1	-21.8	1	0.00104259	0.5	0	0	-9.06122	17	20	13	3UTR		0	0
hsa-miR-211-5p	NM_152222	RELT	1772	1795	1	-27.1	1	6.13902e-05	0.353	0.145902	-0.011968	-5.22671	19	23	12	3UTR		1	1
hsa-miR-211-5p	NM_001286051	FAM168A	1309	1332	1	-28.5	1	0.137419	0.426	0.592929	0.404639	-4.99396	19	23	9	3UTR		0	0
hsa-miR-211-5p	NM_001288748	P4HA3	1926	1953	1	-23.2	1	0.000216334	0.456	4.04309	3.22629	-7.28438	20	27	8	3UTR		0	0
hsa-miR-211-5p	NM_173582	PGM2L1	6959	6996	1	-23.9	1	0.00295918	0.5	5.06281	3.64302	-3.93757	20	25	13	3UTR		0	0
hsa-miR-211-5p	NM_006591	POLD3	2603	2620	1	-20.7	1	0.00111345	0.574	0.781521	0.2493	-4.99396	16	17	16	3UTR		0	0
hsa-miR-211-5p	NM_001098638	RNF169	5062	5094	1	-26.7	1	0.000246107	0.441	0.45259	0.181148	-3.93757	21	32	9	3UTR		0	0
hsa-miR-211-5p	NM_001287142	TPD52	3073	3095	1	-23	1	0.0965615	0.485	1.04918	0.980272	-11.7717	16	22	7	3UTR		0	0
hsa-miR-211-5p	NM_001277145	ZBTB10	3173	3203	1	-22.8	1	0.0229337	0.603	0.930768	0.788621	-3.93757	21	30	10	3UTR		0	0
hsa-miR-211-5p	NM_018440	PAG1	9596	9614	1	-23.4	1	0.000701055	0.485	1.38526	2.7251	-14.1359	16	18	10	3UTR		0	1
hsa-miR-211-5p	NM_001348381	PMP2	736	759	1	-24.1	1	0.101476	0.485	0.710874	0.115183	-8.82806	19	23	9	3UTR		0	0
hsa-miR-211-5p	NM_014157	CCDC113	1496	1519	1	-24.2	1	0.00285368	0.412	0.971132	0.814258	-7.3076	19	23	7	3UTR		0	0
hsa-miR-211-5p	NM_001178020	BEAN1	2444	2466	1	-21.6	1	0.00149268	0.632	0.605297	1.19029	-12.9896	17	22	14	3UTR		0	0
hsa-miR-211-5p	NM_001272050	TK2	3795	3819	1	-24	1	0.000513998	0.353	0.444479	0.138417	-8.3038	19	24	10	3UTR		0	0
hsa-miR-211-5p	XM_011522882	CMTM4	5979	6003	1	-22.8	1	0.0345786	0.338	0	0	-8.34077	19	24	8	3UTR		0	0
hsa-miR-211-5p	NM_001286157	DYNC1LI2	3453	3474	1	-21.6	1	0.00751202	0.529	5.10416	5.22179	-8.34077	18	21	8	3UTR		1	0
hsa-miR-211-5p	NM_198061	CES2	2998	3044	1	-25	1	0.0286497	0.485	0	0	-8.43861	17	21	11	3UTR		0	0
hsa-miR-211-5p	NM_006565	CTCF	3516	3541	1	-23.5	1	0.00899207	0.544	2.70476	3.0992	-7.27064	19	25	10	3UTR		0	0
hsa-miR-211-5p	NM_030819	GFOD2	2006	2028	1	-23.4	1	0.00118345	0.515	0	0	-9.18534	18	22	15	3UTR		0	0
hsa-miR-211-5p	NM_012320	PLA2G15	2110	2134	1	-22.6	1	0.00407644	0.412	0.343131	0.453781	-4.84971	18	24	8	3UTR		0	0
hsa-miR-211-5p	NM_024562	TANGO6	3768	3799	1	-23.1	1	0.253374	0.574	-0.166062	0.144475	-6.28309	19	23	9	3UTR		0	0
hsa-miR-211-5p	NM_001199280	HAS3	1919	1941	1	-23.9	1	0.554761	0.441	1.51514	0.907228	-8.34077	19	22	8	3UTR		0	0
hsa-miR-211-5p	NM_001039690	CHTF8	2796	2822	1	-28.6	1	0.12088	0.485	1.22342	1.97898	-8.85129	19	21	19	3UTR		0	0
hsa-miR-211-5p	NM_006750	SNTB2	3224	3243	1	-20.7	1	0.0131839	0.471	-0.79858	-0.11122	-11.3983	17	19	10	3UTR		0	0
hsa-miR-211-5p	NM_138383	MTSS1L	3520	3550	1	-24.9	1	0.0306346	0.324	3.49166	1.99355	-4.99396	18	20	18	3UTR		0	0
hsa-miR-211-5p	NM_001137675	ATXN1L	2694	2723	1	-28.3	1	0.0562055	0.515	1.3159	2.07435	-3.93757	22	29	14	3UTR		0	1
hsa-miR-211-5p	NM_001270976	IST1	1625	1658	1	-20.4	1	0.00671615	0.426	0.523156	0.239831	-4.99396	21	33	7	3UTR		0	1
hsa-miR-211-5p	NM_021615	CHST6	1849	1873	1	-27.2	1	0.0770664	0.485	0.126349	-0.0656268	-7.28438	20	24	11	3UTR		0	0
hsa-miR-211-5p	NM_138994	CNTNAP4	5498	5550	1	-19.6	1	0.0122978	0.676	0.0175764	0.189166	-5.83853	17	25	13	3UTR		0	0
hsa-miR-211-5p	NM_004483	GCSH	1390	1422	1	-17.7	1	0.0620386	0.574	0.263224	0.371556	-9.86134	13	17	8	3UTR		0	0
hsa-miR-211-5p	XM_005256181	CMIP	2264	2287	1	-27.1	1	0.0132568	0.25	0	0	-4.84971	19	23	7	3UTR		0	0
hsa-miR-211-5p	NM_024731	KLHL36	7013	7032	1	-20.8	1	0.000260254	0.5	-0.405934	0.107407	-8.42926	17	19	14	3UTR		0	0
hsa-miR-211-5p	NM_000702	ATP1A2	3240	3271	1	-21.6	1	0.10439	0.441	0.476609	0.614109	-4.84971	20	31	7	3UTR		0	0
hsa-miR-211-5p	NM_015726	DCAF8	2678	2698	1	-25.7	1	0.00877925	0.426	4.71667	4.90166	-13.0427	18	20	13	3UTR		0	1
hsa-miR-211-5p	NM_002857	PEX19	1182	1210	1	-24	1	5.38693e-06	0.559	-0.241852	0.0838109	-10.5848	18	28	10	3UTR		0	1
hsa-miR-211-5p	NM_020335	VANGL2	3998	4019	1	-23.5	1	0.0938196	0.441	-0.0553024	0.846141	-10.9177	17	21	10	3UTR		0	0
hsa-miR-211-5p	NM_001184882	CD84	2280	2323	1	-21.6	1	0.059949	0.574	-0.0102039	-0.0625199	-8.3038	14	17	9	3UTR		0	0
hsa-miR-211-5p	NM_001330754	SLAMF1	1975	1990	1	-19.2	0	0.0105771	0.662	0.067732	0.251383	-20.4803	13	15	9	3UTR		0	0
hsa-miR-211-5p	NM_021181	SLAMF7	2629	2649	1	-24.2	1	0.00143495	0.574	-0.262023	-0.0150691	-8.34077	18	20	16	3UTR		0	0
hsa-miR-211-5p	NM_001276373	USF1	1138	1157	1	-22.1	1	0.000168292	0.426	3.42509	3.45848	-8.80656	16	19	13	3UTR		0	0
hsa-miR-211-5p	NM_001077470	NR1I3	1043	1092	1	-21.7	1	2.63126e-07	0.5	0.21022	0.048663	-8.2379	17	21	9	3UTR		0	0
hsa-miR-211-5p	NM_000530	MPZ	1736	1760	1	-23.9	1	0.00153731	0.529	3.20289	3.22033	-4.99396	20	24	8	3UTR		1	0
hsa-miR-211-5p	NM_003001	SDHC	2333	2354	1	-23.7	1	0.0022203	0.529	-0.105664	0.0169495	-9.54656	18	21	9	3UTR		0	0
hsa-miR-211-5p	NM_001136219	FCGR2A	1972	2027	1	-22.6	1	1.50204e-05	0.515	0.0969483	-0.0861265	-7.14013	15	18	10	3UTR		0	0
hsa-miR-211-5p	NM_001127595	FCGR3A	1982	2000	1	-18.8	1	0.00476657	0.603	1.72451	0.409355	-10.836	16	18	12	3UTR		0	0
hsa-miR-211-5p	NM_004001	FCGR2B	1671	1697	1	-23.4	1	0.16677	0.515	0.229601	0.188696	-8.34077	19	26	6	3UTR		0	0
hsa-miR-211-5p	NM_007348	ATF6	2913	2940	1	-22.8	1	0.000679984	0.426	0.052145	-0.0134302	-6.76235	21	27	7	3UTR		0	1
hsa-miR-211-5p	NM_016371	HSD17B7	1302	1320	1	-22.5	1	0.00028259	0.426	-0.267284	0.122055	-9.86134	16	18	12	3UTR		0	0
hsa-miR-211-5p	NM_001113380	RGS4	824	864	1	-19.7	1	0.00628712	0.574	0.0809494	1.03478	-14.8713	17	40	9	3UTR		0	0
hsa-miR-211-5p	NM_004528	MGST3	1461	1477	1	-20.7	1	3.39372e-05	0.574	0	0	-9.77961	14	16	11	3UTR		0	0
hsa-miR-211-5p	NM_017542	POGK	5767	5787	1	-21.7	1	3.88719e-06	0.508	0	0	-6.9696	17	20	12	3UTR		0	1
hsa-miR-211-5p	NM_199351	ILDR2	2105	2137	1	-27.3	1	0.000101994	0.471	0.0983657	0.0882085	-3.93757	20	32	10	3UTR		0	1
hsa-miR-211-5p	NM_003953	MPZL1	4502	4522	1	-22.2	1	0.00391168	0.515	-0.142401	-0.16248	-8.5271	18	20	16	3UTR		0	1
hsa-miR-211-5p	NM_001267614	GPR161	3242	3262	1	-22.2	1	0.000386587	0.397	-0.257226	-0.256356	-11.1286	17	20	14	3UTR		0	0
hsa-miR-211-5p	NM_001677	ATP1B1	1623	1654	1	-25.3	1	8.05929e-05	0.485	0.299641	2.74886	-8.0129	19	25	9	3UTR		0	0
hsa-miR-211-5p	NM_001319667	SLC19A2	2577	2598	1	-22.7	1	0.0111649	0.632	1.63205	3.04549	-8.34077	17	21	8	3UTR		0	1
hsa-miR-211-5p	NM_001185127	VAMP4	2460	2485	1	-19.7	1	0.00905468	0.706	-0.303459	0.16886	-9.86134	14	16	14	3UTR		0	0
hsa-miR-211-5p	NM_001302746	FASLG	813	831	1	-21.5	1	0.035305	0.485	3.13095	1.8059	-4.90607	17	18	17	3UTR		0	0
hsa-miR-211-5p	NM_005092	TNFSF18	641	669	1	-21.3	1	0.000133234	0.544	1.63891	0.621855	-5.22701	19	28	8	3UTR		0	0
hsa-miR-211-5p	NM_001297562	TNFSF4	1425	1463	1	-21.2	1	0.00660556	0.529	0.155142	0.123545	-3.93757	20	38	9	3UTR		0	0
hsa-miR-211-5p	XM_024450302	ZBTB37	18890	18938	1	-25.3	1	0.0222671	0.485	0	0	-3.93757	22	42	9	3UTR		0	0
hsa-miR-211-5p	NM_001300851	RC3H1	6311	6326	1	-18.7	0	0.0136942	0.588	0.714835	1.88302	-20.4803	13	15	9	3UTR		0	0
hsa-miR-211-5p	NM_005684	GPR52	1294	1315	1	-26.9	1	0.176376	0.647	1.6521	1.33297	-4.957	19	21	11	3UTR		0	1
hsa-miR-211-5p	NM_001162895	KIAA0040	1912	1929	1	-20.8	1	0.0457541	0.544	-0.416496	-0.129359	-7.9901	16	17	16	3UTR		0	0
hsa-miR-211-5p	NM_033127	SEC16B	3657	3675	1	-21.7	1	0.00108435	0.485	1.46657	0.505397	-11.1505	16	18	13	3UTR		0	0
hsa-miR-211-5p	NM_032126	TEX35	887	934	1	-19.6	1	7.99074e-05	0.618	-0.279055	-0.0912443	-10.4084	17	21	9	3UTR		0	0
hsa-miR-211-5p	NM_152663	RALGPS2	2719	2756	1	-24.8	1	0.00284587	0.632	-0.165764	0.539837	-8.57351	20	37	11	3UTR		1	1
hsa-miR-211-5p	NM_001168236	ABL2	9229	9256	1	-22.8	1	0.00121029	0.426	1.45193	2.3397	-6.76235	21	27	7	3UTR		0	0
hsa-miR-211-5p	NM_022347	TOR1AIP2	6005	6034	1	-24.6	1	6.86804e-07	0.456	0.952587	0.407368	-6.25121	21	29	10	3UTR		0	0
hsa-miR-211-5p	NM_004736	XPR1	2978	3013	1	-22.3	1	0.000778056	0.529	0.74953	1.61707	-4.957	19	35	8	3UTR		0	0
hsa-miR-211-5p	NM_001531	MR1	2054	2081	1	-22.8	1	0.00143305	0.471	0.0759586	0.0107414	-6.76235	21	27	7	3UTR		0	0
hsa-miR-211-5p	NM_002928	RGS16	1099	1128	1	-21.3	1	0.0213753	0.588	0.056934	-0.0119553	-7.28438	18	29	11	3UTR		0	1
hsa-miR-211-5p	NM_001257135	LIF	3614	3661	1	-22.8	1	6.22562e-05	0.662	2.16559	2.52757	-4.02637	17	47	9	3UTR		0	0
hsa-miR-211-5p	NM_001017981	RNF215	1529	1569	1	-22	1	0.000411935	0.456	0.247708	1.55908	-7.3076	17	22	10	3UTR		0	0
hsa-miR-211-5p	NM_012429	SEC14L2	1668	1709	1	-28.3	1	0.0503234	0.471	0.83328	0.371901	-3.93757	21	38	10	3UTR		0	0
hsa-miR-211-5p	NM_004147	DRG1	1341	1360	1	-23.5	1	0.0138145	0.471	0.143134	0.590043	-9.86134	17	19	14	3UTR		1	0
hsa-miR-211-5p	XM_017028965	SYN3	6054	6078	1	-24.1	1	0.0665836	0.588	0	0	-8.34077	19	24	8	3UTR		0	0
hsa-miR-211-5p	NM_000362	TIMP3	5159	5177	1	-21.6	1	0.000224571	0.515	0.147451	-0.101625	-11.4552	16	18	8	3UTR		0	0
hsa-miR-211-5p	NM_001303508	ISX	2106	2125	1	-22.1	1	0.000221656	0.632	-0.273	0.0111063	-5.08276	15	19	7	3UTR		0	0
hsa-miR-211-5p	NM_001003681	HMGXB4	3785	3804	1	-20.6	1	0.0117958	0.529	0.233572	0.600354	-14.9369	16	19	9	3UTR		0	0
hsa-miR-211-5p	NM_002133	HMOX1	1188	1204	1	-21	1	7.40357e-05	0.412	-0.0765499	-0.075177	-7.14013	15	16	15	3UTR		0	0
hsa-miR-211-5p	NM_203378	MB	736	757	1	-22.7	1	0.000253114	0.412	1.12745	2.78916	-12.2785	18	21	8	3UTR		0	0
hsa-miR-211-5p	NM_001082578	RBFOX2	5129	5155	1	-25.2	1	0.000753887	0.5	1.52045	2.20507	-4.84971	20	26	10	3UTR		0	1
hsa-miR-211-5p	NM_145640	APOL3	1530	1551	1	-25.9	1	0.053648	0.5	0.238927	-0.0611362	-10.1092	19	21	16	3UTR		0	0
hsa-miR-211-5p	NM_030643	APOL4	2840	2860	1	-24	1	0.328585	0.515	-1.50067	-1.0769	-11.1655	17	20	8	3UTR		0	0
hsa-miR-211-5p	XM_017028724	APOL2	1967	1989	1	-22.9	1	0.0840371	0.5	0	0	-8.67558	19	22	8	3UTR		0	0
hsa-miR-211-5p	NM_006078	CACNG2	4281	4309	1	-24.2	1	0.062726	0.441	0	0	-3.93757	20	28	10	3UTR		1	1
hsa-miR-211-5p	NM_052906	ELFN2	5274	5294	1	-25.8	1	3.56321e-07	0.353	0	0	-8.42957	18	20	11	3UTR		0	0
hsa-miR-211-5p	NM_013365	GGA1	2319	2343	1	-25.7	1	0.0134774	0.353	0	0	-7.14013	18	24	10	3UTR		0	0
hsa-miR-211-5p	NM_005318	H1F0	1275	1299	1	-22.8	1	0.000782789	0.5	0	0	-6.76235	20	24	10	3UTR		0	0
hsa-miR-211-5p	NM_033386	MICALL1	2935	2986	1	-24.8	1	0.000234121	0.426	0	0	-4.67302	20	25	8	3UTR		0	0
hsa-miR-211-5p	NM_001301130	POLR2F	751	774	1	-28.1	1	0.0013759	0.368	0	0	-8.57351	19	23	8	3UTR		1	1
hsa-miR-211-5p	NM_152868	KCNJ4	1921	1961	1	-26	1	0.00821892	0.338	0	0	-8.3038	19	40	10	3UTR		0	0
hsa-miR-211-5p	NM_006386	DDX17	2682	2703	1	-27	1	0.0337201	0.471	0	0	-8.34077	18	21	8	3UTR		0	0
hsa-miR-211-5p	NM_001013647	FAM227A	3529	3565	1	-21.4	1	0.000176883	0.441	0	0	-6.51454	19	36	11	3UTR		0	1
hsa-miR-211-5p	NM_004286	GTPBP1	2873	2896	1	-23.5	1	0.0294091	0.441	0	0	-5.69428	18	23	7	3UTR		0	0
hsa-miR-211-5p	NM_014293	NPTXR	4828	4860	1	-23.4	1	0.013908	0.309	0	0	-8.3038	17	24	9	3UTR		0	0
hsa-miR-211-5p	NM_001303494	CBX6	2632	2653	1	-24.9	1	7.80923e-05	0.382	0	0	-8.57351	18	21	11	3UTR		0	0
hsa-miR-211-5p	NM_001346744	CBX7	2668	2692	1	-25.5	1	0.129285	0.456	0	0	-4.957	18	24	11	3UTR		0	0
hsa-miR-211-5p	NM_019008	MIEF1	2879	2898	1	-26	1	0.000185671	0.5	0	0	-6.74759	18	19	18	3UTR		0	0
hsa-miR-211-5p	NM_001024843	TNRC6B	11058	11078	1	-23.1	1	0.0384668	0.412	0	0	-9.18534	17	20	15	3UTR		1	1
hsa-miR-211-5p	NM_001282661	MKL1	4221	4254	1	-23.4	1	7.49277e-07	0.338	0	0	-8.81432	18	33	10	3UTR		0	0
hsa-miR-211-5p	NM_022098	XPNPEP3	3766	3818	1	-22.8	1	9.77394e-05	0.574	0	0	-5.76291	18	24	13	3UTR		0	0
hsa-miR-211-5p	NM_031488	L3MBTL2	3094	3114	1	-21.9	1	0.00724195	0.5	0	0	-3.93757	17	20	13	3UTR		0	0
hsa-miR-211-5p	NM_002883	RANGAP1	3744	3767	1	-28	1	0.0768743	0.456	0	0	-8.85129	18	23	9	3UTR		0	0
hsa-miR-211-5p	NM_017590	ZC3H7B	4280	4308	1	-24.9	1	0.0262726	0.353	0	0	-4.99396	21	28	9	3UTR		0	0
hsa-miR-211-5p	NM_001145398	TEF	2476	2514	1	-26.3	1	0.00183145	0.368	0	0	-7.14013	19	24	8	3UTR		0	0
hsa-miR-211-5p	NM_032758	PHF5A	549	567	1	-20	1	0.000396746	0.485	0	0	-7.57093	16	18	11	3UTR		0	0
hsa-miR-211-5p	NM_178136	POLDIP3	3270	3290	1	-23.8	1	0.0740573	0.544	0	0	-8.19652	17	20	8	3UTR		0	0
hsa-miR-211-5p	NM_001044370	MPPED1	2239	2258	1	-26	1	2.34555e-06	0.279	0	0	-5.33701	17	19	12	3UTR		0	0
hsa-miR-211-5p	NM_014351	SULT4A1	1657	1679	1	-22.1	1	0.00259271	0.353	0	0	-7.10805	18	22	7	3UTR		0	0
hsa-miR-211-5p	NM_001177675	PNPLA5	1609	1648	1	-25.1	1	0.00978021	0.353	0	0	-8.19652	18	23	7	3UTR		0	0
hsa-miR-211-5p	XM_006724122	PHF21B	2093	2115	1	-22.7	1	0.00414265	0.309	0	0	-7.38135	17	22	7	3UTR		0	0
hsa-miR-211-5p	NM_007172	NUP50	3258	3283	1	-22.1	1	6.68811e-05	0.603	0	0	-8.67135	19	25	5	3UTR		0	0
hsa-miR-211-5p	NM_033129	SCRT2	3328	3354	1	-25.7	1	0.201114	0.382	0	0	-4.99396	21	26	8	3UTR		1	0
hsa-miR-211-5p	NM_015985	ANGPT4	3674	3698	1	-23	1	0.000167492	0.588	1.32423	1.30697	-3.93757	19	24	9	3UTR		0	0
hsa-miR-211-5p	NM_178578	PSMF1	5205	5243	1	-24.8	1	4.77537e-05	0.441	0.146818	0.192487	-3.79332	21	38	14	3UTR		0	0
hsa-miR-211-5p	NM_001009612	C20orf202	434	454	1	-21.9	1	0.00111624	0.515	0.200958	0.448043	-9.25849	16	20	11	3UTR		0	0
hsa-miR-211-5p	NM_080792	SIRPA	3199	3221	1	-22.4	1	4.15791e-06	0.5	0.0196763	-0.155576	-7.34947	16	22	6	3UTR		0	0
hsa-miR-211-5p	NM_080751	TMC2	3124	3145	1	-24.9	1	2.98742e-06	0.444	0.0597088	0.204955	-6.01339	18	21	9	3UTR		0	0
hsa-miR-211-5p	NM_001110514	EBF4	2413	2440	1	-22.3	1	0.0120374	0.397	0.495166	0.742139	-6.89492	19	27	7	3UTR		0	0
hsa-miR-211-5p	NM_001318207	TMEM239	2579	2598	1	-28	1	0.00238515	0.515	-0.0676124	0.0380278	-9.86134	18	19	18	3UTR		0	1
hsa-miR-211-5p	NM_001009984	C20orf194	4754	4774	1	-24.1	1	3.72211e-05	0.5	3.24445	2.02334	-9.18534	18	20	14	3UTR		1	1
hsa-miR-211-5p	NM_139322	ATRN	3946	3981	1	-26.8	1	0.317981	0.485	-0.0356581	-0.0591705	-8.19652	19	24	10	3UTR		0	1
hsa-miR-211-5p	NM_001134337	RNF24	2045	2065	1	-20.3	1	0.000672231	0.5	-0.396575	0.13043	-8.55011	17	20	12	3UTR		1	0
hsa-miR-211-5p	NM_014737	RASSF2	2372	2392	1	-25.6	1	1.28117e-06	0.426	-0.0741891	-0.123371	-8.0129	18	20	12	3UTR		0	0
hsa-miR-211-5p	NM_003818	CDS2	2523	2541	1	-22.8	1	1.23019e-06	0.441	1.44544	0.458829	-11.1286	17	18	17	3UTR		0	0
hsa-miR-211-5p	NM_017671	FERMT1	3575	3592	1	-21.3	1	0.000119849	0.515	4.66279	4.56648	-4.17062	15	17	8	3UTR		0	0
hsa-miR-211-5p	NM_000214	JAG1	5793	5815	1	-23.2	1	0.000407297	0.515	2.06633	1.40391	-6.17234	16	22	11	3UTR		0	0
hsa-miR-211-5p	NM_014962	BTBD3	4561	4576	1	-18.6	1	0.000101348	0.559	2.54592	2.33909	-7.51743	14	15	14	3UTR		0	0
hsa-miR-211-5p	NM_001033087	MACROD2	3768	3790	1	-22.3	1	0.00110361	0.574	0.773707	1.30998	-7.14013	17	22	10	3UTR		0	0
hsa-miR-211-5p	NM_020689	SLC24A3	3107	3129	1	-24	1	1.77863e-06	0.471	0.651716	0.722986	-7.38222	17	22	14	3UTR		0	0
hsa-miR-211-5p	XM_011529310	RALGAPA2	5902	5920	1	-23.1	1	4.65762e-09	0.456	0	0	-9.59293	17	18	17	3UTR		0	0
hsa-miR-211-5p	NM_001257096	PAX1	5280	5300	1	-22.8	1	0.000465107	0.485	0.0425036	-0.0546017	-10.9384	18	20	14	3UTR		0	0
hsa-miR-211-5p	XM_011528604	COMMD7	1271	1290	1	-20.8	1	0.000232558	0.441	0	0	-7.48864	16	19	12	3UTR		0	0
hsa-miR-211-5p	NM_001024675	ACTL10	1741	1778	1	-24.6	1	0.000393036	0.426	0	0	-3.79332	19	28	13	3UTR		0	0
hsa-miR-211-5p	NM_005225	E2F1	2329	2351	1	-23	1	4.27975e-07	0.324	0.67004	1.85083	-6.51454	19	22	15	3UTR		0	0
hsa-miR-211-5p	NM_007238	PXMP4	4448	4486	1	-26.1	1	2.39554e-06	0.382	-0.319015	0.0253218	-8.3038	18	22	9	3UTR		0	0
hsa-miR-211-5p	NM_016732	RALY	1798	1822	1	-25.3	1	0.000195806	0.471	0.146677	0.0700409	-10.1092	19	24	9	3UTR		0	0
hsa-miR-211-5p	NM_020337	ANKRD50	7450	7479	1	-25.8	1	0.00537725	0.632	3.0385	4.77528	-4.65016	20	29	8	3UTR		0	0
hsa-miR-211-5p	NM_018717	MAML3	6928	6956	1	-27.2	1	0.000644894	0.544	0	0	-3.93757	19	23	10	3UTR		0	0
hsa-miR-211-5p	XM_011532148	RNF150	8172	8202	1	-22.2	1	0.0143668	0.603	0	0	-3.79332	19	30	9	3UTR		0	0
hsa-miR-211-5p	NM_003866	INPP4B	5264	5283	1	-27.7	1	0.000353213	0.574	-0.545626	-0.640824	-6.51454	17	19	13	3UTR		0	0
hsa-miR-211-5p	NM_003601	SMARCA5	7128	7163	1	-22.5	1	0.0723387	0.529	0.0634118	0.1973	-4.957	20	35	9	3UTR		1	0
hsa-miR-211-5p	NM_198682	GYPE	475	500	1	-19.3	1	0.000585948	0.529	-0.136693	-0.0734421	-12.3711	16	25	7	3UTR		0	0
hsa-miR-211-5p	XM_017008136	GYPA	2169	2189	1	-25.4	1	1.85426e-05	0.5	0	0	-8.3038	17	20	9	3UTR		0	0
hsa-miR-211-5p	NM_001166104	NR3C2	4494	4516	1	-22.2	1	0.00740992	0.618	3.80954	3.08841	-7.14013	18	22	14	3UTR		1	1
hsa-miR-211-5p	XM_011531716	TMEM154	1317	1339	1	-23.4	1	0.26641	0.456	0	0	-10.6544	18	22	7	3UTR		0	0
hsa-miR-211-5p	NM_001025595	ARFIP1	1501	1520	1	-21	1	0.0153456	0.559	1.74439	1.57963	-13.6656	16	19	13	3UTR		0	0
hsa-miR-211-5p	NM_001130683	GUCY1A1	6386	6407	1	-24.6	1	0.0617963	0.544	0.0108628	-0.236514	-6.01339	17	21	7	3UTR		0	0
hsa-miR-211-5p	NM_018352	TMA16	1501	1514	1	-18.2	1	6.35969e-05	0.676	-0.847717	-0.0157303	-7.05204	12	13	12	3UTR		0	0
hsa-miR-211-5p	NM_001100389	TMEM192	1404	1426	1	-23.6	1	0.00619502	0.691	0.0179743	0.0434818	-11.5901	15	22	8	3UTR		0	0
hsa-miR-211-5p	XM_017008258	SPOCK3	2268	2285	1	-22.9	1	0.144788	0.706	0	0	-7.28438	15	17	11	3UTR		0	0
hsa-miR-211-5p	NM_001166109	PALLD	3329	3349	1	-19.4	1	0.287933	0.662	1.36342	0.613858	-9.54656	16	20	10	3UTR		0	0
hsa-miR-211-5p	NM_001009554	MFAP3L	1848	1877	1	-20.9	1	0.00149216	0.559	0.673906	0.79904	-5.18008	20	29	13	3UTR		0	0
hsa-miR-211-5p	NM_017423	GALNT7	2987	3002	1	-20.5	1	5.53431e-05	0.647	1.40936	0.422286	-13.8986	14	15	14	3UTR		0	0
hsa-miR-211-5p	NM_001307990	MAP4K2	2692	2713	1	-21.7	1	0.000157375	0.412	0.0842271	0.108987	-8.57382	17	21	8	3UTR		0	0
hsa-miR-211-5p	NM_006244	PPP2R5B	2616	2637	1	-24.1	1	0.000324022	0.456	2.28018	1.37647	-9.36019	18	21	8	3UTR		0	0
hsa-miR-211-5p	NM_080668	CDCA5	1635	1662	1	-21.4	1	0.00102788	0.382	1.5204	1.67251	-6.47918	17	27	8	3UTR		0	0
hsa-miR-211-5p	NM_032193	RNASEH2C	2345	2372	1	-21.1	1	0.0502587	0.441	0.618449	0.598238	-8.2121	20	27	12	3UTR		0	0
hsa-miR-211-5p	NM_016938	EFEMP2	1701	1756	1	-25.1	1	9.72595e-05	0.353	0.515718	1.5359	-5.48126	19	24	13	3UTR		1	1
hsa-miR-211-5p	NM_153266	TMEM151A	1600	1652	1	-25.1	1	0.00577664	0.412	0.41574	0.279402	-6.89492	19	23	12	3UTR		0	0
hsa-miR-211-5p	NM_001300869	SLC29A2	1872	1895	1	-22	1	0.0309827	0.412	4.10694	3.27107	-3.93757	19	23	11	3UTR		0	0
hsa-miR-211-5p	NM_178864	NPAS4	3097	3118	1	-24.7	1	2.62242e-06	0.353	3.12181	2.37494	-8.06785	19	21	17	3UTR		0	0
hsa-miR-211-5p	NM_001243135	PELI3	1845	1868	1	-23.9	1	2.46661e-06	0.368	0.451715	0.351468	-4.957	19	23	10	3UTR		0	0
hsa-miR-211-5p	NM_006328	RBM14	3698	3751	1	-24.9	1	0.104852	0.574	0.0108477	0.348865	-5.83853	20	26	10	3UTR		0	0
hsa-miR-211-5p	NM_005133	RCE1	1100	1121	1	-24.1	1	7.8112e-05	0.382	3.42661	1.49602	-8.81432	17	21	6	3UTR		0	0
hsa-miR-211-5p	NM_001003716	RECQL5	1854	1872	1	-22	1	2.69606e-06	0.412	0.35869	-0.164054	-11.3835	16	18	10	3UTR		0	0
hsa-miR-211-5p	NM_173547	TRIM65	1812	1831	1	-20.3	1	0.000567124	0.471	0.302575	0.211524	-7.14013	16	19	6	3UTR		0	0
hsa-miR-211-5p	NM_004035	ACOX1	7420	7441	1	-26	1	0.00519679	0.382	0	0	-8.3038	17	21	9	3UTR		0	0
hsa-miR-211-5p	NM_001258	CDK3	1422	1446	1	-22.9	1	0.0410761	0.397	-0.123543	0.0458827	-9.36019	18	24	8	3UTR		0	0
hsa-miR-211-5p	NM_198955	MGAT5B	3056	3091	1	-25.5	1	0.0151273	0.353	-0.196716	-0.410868	-3.79332	19	27	10	3UTR		0	0
hsa-miR-211-5p	NM_032647	CBX2	832	855	1	-24.5	1	0.00212873	0.353	0.0145016	-0.68758	-9.86134	18	23	8	3UTR		0	0
hsa-miR-211-5p	XM_017024513	ENDOV	1180	1199	1	-20.7	1	0.000430425	0.324	0	0	-9.43035	16	19	11	3UTR		0	0
hsa-miR-211-5p	NM_006340	BAIAP2	2800	2850	1	-24.5	1	0.00281893	0.338	-0.739841	-0.864855	-8.62473	17	19	17	3UTR		0	0
hsa-miR-211-5p	NM_001329609	ARL16	534	574	1	-26.6	1	0.000223555	0.397	0.0212337	0.806745	-5.69245	17	21	12	3UTR		0	0
hsa-miR-211-5p	NM_001330541	GPS1	2125	2145	1	-24.4	1	2.48447e-05	0.382	-0.462372	-0.850192	-6.13885	18	20	11	3UTR		0	0
hsa-miR-211-5p	NM_005151	USP14	2991	3010	1	-19.1	1	0.00036113	0.574	1.16706	0.126178	-7.0584	15	19	11	3UTR		0	1
hsa-miR-211-5p	NM_014646	LPIN2	5688	5710	1	-22.5	1	0.0030472	0.412	2.60266	4.60919	-9.9289	17	22	7	3UTR		0	0
hsa-miR-211-5p	NM_001330559	L3MBTL4	3204	3244	1	-23.1	1	0.000221107	0.515	-0.011084	0.448992	-8.57382	19	22	11	3UTR		0	0
hsa-miR-211-5p	NM_005670	EPM2A	2939	2961	1	-22.3	1	0.023728	0.529	1.12536	1.00054	-11.2592	18	22	10	3UTR		0	0
hsa-miR-211-5p	NM_001127715	STXBP5	6767	6790	1	-20	1	0.000996869	0.544	0.316911	1.10708	-9.0374	18	23	8	3UTR		0	1
hsa-miR-211-5p	NM_001360452	PCMT1	1057	1095	1	-19.4	1	0.0809561	0.647	1.30432	2.25285	-10.7891	17	38	13	3UTR		0	0
hsa-miR-211-5p	NM_025218	ULBP1	2843	2864	1	-22.6	1	2.10355e-05	0.5	-0.0418721	-0.0880903	-11.3053	17	21	7	3UTR		0	0
hsa-miR-211-5p	NM_001271937	RMND1	1120	1156	1	-21.4	1	0.000460207	0.456	4.29723	2.61794	-6.25121	21	36	10	3UTR		0	0
hsa-miR-211-5p	NM_001328100	ESR1	4750	4783	1	-21.7	1	0.000274273	0.559	1.20861	0.882149	-5.71431	19	33	8	3UTR		1	1
hsa-miR-211-5p	NM_001008504	OPRM1	1677	1717	1	-20.9	1	0.141583	0.588	0.190185	0.186039	-4.99396	16	22	8	3UTR		0	1
hsa-miR-211-5p	NM_015553	IPCEF1	4034	4087	1	-25.2	1	0.124567	0.456	-0.248236	0.000419416	-7.28438	21	33	10	3UTR		0	0
hsa-miR-211-5p	NM_207118	GTF2H5	2911	2932	1	-22.7	1	0.0652191	0.603	0.152354	0.0128961	-7.54034	18	21	7	3UTR		0	1
hsa-miR-211-5p	XM_006715572	TTLL2	2643	2670	1	-22.6	1	0.0437784	0.588	0	0	-5.45975	20	27	6	3UTR		0	0
[truncated: 340 more rows]

## Sheet: miR-143
mirnaid	refseqid	genesymbol	start	end	bindingp	energy	seed	accessibility	au	phylopstem	phylopflank	me	number_of_pairings	binding_region_length	longest_consecutive_pairings	position	validated	TargetScan	miRDB
hsa-miR-143-3p	NM_139033	MAPK7	2948	2965	0.961538	-19.8	1	0.000209336	0.471	2.7287	0.825161	-9.59801	16	17	16	3UTR	MIRT003759	1	1
hsa-miR-143-3p	NM_002012	FHIT	911	940	1	-20.7	1	0.0471512	0.574	0.274302	0.184046	-6.76235	16	20	10	3UTR	MIRT006362	0	1
hsa-miR-143-3p	NM_000393	COL5A2	5822	5838	0.961538	-17.8	1	0.000804743	0.588	3.59801	3.2209	-14.4245	15	16	15	3UTR	MIRT053646	1	0
hsa-miR-143-3p	NM_020673	RAB22A	3429	3454	1	-21.8	1	8.16769e-05	0.706	0.0727998	-0.0303845	-3.79332	17	21	15	3UTR	MIRT083963	0	0
hsa-miR-143-3p	NM_003417	ZNF264	2455	2480	1	-22.2	1	0.0453616	0.647	0.224167	-0.0343457	-3.93757	20	25	9	3UTR	MIRT294390	0	0
hsa-miR-143-3p	NM_002581	PAPPA	6691	6742	1	-20.3	1	0.0072827	0.515	-0.344817	0.0763967	-5.69428	14	18	10	3UTR	MIRT446698	0	0
hsa-miR-143-3p	NM_001284283	VOPP1	2159	2177	1	-19.7	1	0.0075228	0.485	0.371341	0.145538	-13.4422	14	18	7	3UTR	MIRT447386	0	0
hsa-miR-143-3p	NM_001300773	SYT7	2114	2137	1	-21.5	0	3.94084e-05	0.397	0.567764	0.424559	-14.9786	16	23	10	3UTR	MIRT461002	0	0
hsa-miR-143-3p	NM_001286237	SLC2A14	3174	3192	1	-17.7	1	0.0248207	0.5	1.38575	2.09715	-4.90607	14	18	7	3UTR	MIRT467792	0	0
hsa-miR-143-3p	NM_014701	SECISBP2L	3472	3507	1	-28	1	0.115214	0.618	2.3277	2.09278	-3.93757	21	35	12	3UTR	MIRT468661	1	1
hsa-miR-143-3p	XM_011511163	PLEKHM3	3924	3945	1	-20.9	1	0.00599925	0.618	0	0	-7.39607	18	21	12	3UTR	MIRT492650	1	0
hsa-miR-143-3p	NM_001918	DBT	8472	8498	1	-20	1	0.028434	0.485	0.430981	0.444809	-6.25121	20	26	11	3UTR	MIRT516289	0	0
hsa-miR-143-3p	NM_014155	ZBTB44	5225	5256	0.961538	-19.6	1	0.0432831	0.691	0.0570188	-0.163884	-4.17062	16	21	10	3UTR	MIRT539673	1	1
hsa-miR-143-3p	NM_001001415	ZNF429	3078	3099	1	-19.7	1	0.00167633	0.706	-0.770857	-0.438108	-7.91236	19	21	12	3UTR	MIRT671872	0	0
hsa-miR-143-3p	NM_001257413	IKZF3	5566	5585	1	-18	1	0.00637942	0.647	0.823975	0.828862	-3.79332	16	19	10	3UTR	MIRT671977	0	0
hsa-miR-143-3p	NM_012333	MYCBP	2468	2487	1	-20	1	0.00627745	0.618	2.13009	2.42746	-5.19005	16	19	10	3UTR	MIRT674404	0	0
hsa-miR-143-3p	XM_011532299	RAB33B	1978	2024	1	-23.4	1	0.000247978	0.368	0	0	-4.99396	19	23	10	3UTR	MIRT700377	0	0
hsa-miR-143-3p	NM_001033044	GLUL	5677	5694	1	-17.5	1	0.000151656	0.485	1.02978	1.86256	-11.8455	14	17	10	3UTR	MIRT710651	0	0
hsa-miR-143-3p	NM_018129	PNPO	2179	2207	1	-24.4	1	0.000301179	0.603	-0.367351	-0.0167972	-7.28438	18	22	15	3UTR	MIRT720169	1	0
hsa-miR-143-3p	NM_181523	PIK3R1	5928	5949	0.974359	-18.5	1	0.00427482	0.647	1.38161	1.07443	-6.08354	18	21	12	3UTR	MIRT733439	0	0
hsa-miR-143-3p	NM_004530	MMP2	2898	2914	1	-19.6	1	0.00314615	0.485	0.198201	0.565497	-8.85129	15	16	15	3UTR	MIRT734784	0	0
hsa-miR-143-3p	NM_001035254	FAM102A	2081	2098	1	-20	1	0.000571001	0.426	0.681875	0.593602	-9.30909	15	17	13	3UTR	MIRT737599	0	0
hsa-miR-143-3p	NM_002608	PDGFB	3578	3599	1	-20.7	1	0.000224925	0.441	0	0	-10.1175	16	21	6	3UTR	MIRT762656	0	0
hsa-miR-143-3p	NM_030641	APOL6	6999	7020	1	-23.5	1	0.000214441	0.632	0.0509764	0.0473949	-11.2592	18	21	9	3UTR	MIRT783794	0	0
hsa-miR-143-3p	NM_001308018	ELMOD1	1639	1681	1	-24.4	1	0.0447633	0.559	3.64521	1.65517	-3.79332	17	21	10	3UTR	MIRT783797	0	1
hsa-miR-143-3p	NM_001282282	JAKMIP2	7632	7659	1	-18.5	1	0.000893507	0.662	3.38011	4.25797	-6.23647	18	27	8	3UTR	MIRT783804	1	1
hsa-miR-143-3p	NM_001330442	MTA3	3936	3955	1	-19.2	1	0.0148035	0.441	-0.477265	-0.093893	-9.2861	16	19	10	3UTR	MIRT783810	0	0
hsa-miR-143-3p	NM_017831	RNF125	5427	5457	1	-18.2	1	0.0434904	0.647	0.676871	0.925314	-3.93757	18	30	13	3UTR	MIRT783815	0	0
hsa-miR-143-3p	NM_015395	TECPR1	4588	4611	1	-20.2	1	0.00376254	0.574	4.04763	2.88743	-9.59801	18	23	7	3UTR	MIRT783820	0	0
hsa-miR-143-3p	XM_024450302	ZBTB37	9229	9255	1	-20.1	1	0.000695128	0.662	0	0	-4.90607	18	26	11	3UTR	MIRT783822	0	0
hsa-miR-143-3p	NM_001136575	LANCL1	1327	1341	0.961538	-17.5	0	0.00109516	0.588	0.23604	0.137976	-16.302	13	14	13	3UTR		0	0
hsa-miR-143-3p	XM_006714849	FAM153A	1441	1467	0.961538	-21.2	1	3.29822e-05	0.647	0	0	-3.93757	20	26	10	3UTR		0	0
hsa-miR-143-3p	NM_001291999	NCK1	1939	1986	0.961538	-18.6	1	0.0395103	0.676	1.03155	0.305294	-10.1906	13	18	9	3UTR		0	0
hsa-miR-143-3p	NM_152332	TC2N	4352	4379	0.961538	-18.8	1	0.00195737	0.603	4.19757	1.71476	-8.82818	16	21	12	3UTR		0	0
hsa-miR-143-3p	NM_015483	KBTBD2	2557	2575	0.961538	-20.8	1	0.0131621	0.588	6.26375	5.14452	-7.37138	17	18	17	3UTR		0	0
hsa-miR-143-3p	NM_152627	CDC14C	2610	2644	0.961538	-18.7	1	0.0671709	0.647	0.66882	0.563619	-6.51454	17	34	11	3UTR		0	0
hsa-miR-143-3p	NM_001122606	LAMP2	3132	3175	0.961538	-18.8	1	0.00140079	0.735	0	0	-3.93757	16	19	10	3UTR		0	1
hsa-miR-143-3p	NM_001170704	MBNL3	8117	8134	0.961538	-19.9	1	0.00348705	0.691	0	0	-5.69428	14	17	10	3UTR		0	0
hsa-miR-143-3p	NM_003177	SYK	4960	4979	0.961538	-19.8	1	0.0018633	0.426	0	0	-7.57093	16	19	8	3UTR		0	0
hsa-miR-143-3p	NM_001261459	ZNF484	4289	4340	0.961538	-19.3	1	0.087764	0.691	0.330326	0.233511	-3.79332	18	21	14	3UTR		0	0
hsa-miR-143-3p	NM_052918	SORCS1	6035	6059	0.961538	-20.8	1	0.0155867	0.647	3.85889	4.14716	-8.00486	19	24	10	3UTR		1	0
hsa-miR-143-3p	NM_001289061	STK33	2434	2454	0.961538	-18.6	1	0.00591629	0.588	0.461435	0.229743	-12.0571	15	20	9	3UTR		0	0
hsa-miR-143-3p	NM_022916	VPS33A	4724	4740	0.961538	-18.3	1	0.000452612	0.662	0	0	-6.76235	15	16	15	3UTR		0	0
hsa-miR-143-3p	NM_001001548	CD36	3369	3404	0.961538	-20.9	1	0.0670786	0.721	-0.0523344	-0.064211	-4.02637	16	18	16	3UTR		0	0
hsa-miR-143-3p	NM_000216	ANOS1	5220	5249	0.961538	-20.2	1	0.000198393	0.574	0	0	-8.52688	15	19	9	3UTR		0	0
hsa-miR-143-3p	NM_003012	SFRP1	3260	3289	0.961538	-19.3	1	0.0151453	0.529	5.01978	3.89085	-6.48426	19	29	15	3UTR		0	0
hsa-miR-143-3p	NM_170587	RGS20	1899	1913	0.961538	-16.8	0	0.000993235	0.603	0.674118	0.575269	-17.1102	12	14	9	3UTR		0	0
hsa-miR-143-3p	NM_021571	CARD18	376	392	0.961538	-18	1	0.10358	0.765	-0.00739373	-0.791927	-5.83853	15	16	15	3UTR		0	0
hsa-miR-143-3p	XM_024447173	ZNF706	1120	1137	0.961538	-17.6	1	0.0374476	0.721	0	0	-5.83853	15	17	10	3UTR		0	0
hsa-miR-143-3p	NM_001291807	FAP	2650	2687	0.961538	-19.3	1	0.00139856	0.662	0	0	-6.51454	15	19	13	3UTR		0	0
hsa-miR-143-3p	NM_020951	ZNF529	3554	3593	0.961538	-24.2	1	8.29161e-05	0.412	0.301703	0.843442	-5.18008	19	23	10	3UTR		0	0
hsa-miR-143-3p	NM_024327	ZNF576	1024	1044	0.961538	-18.7	1	0.00738305	0.544	0.43695	0.353311	-9.88456	15	20	8	3UTR		0	0
hsa-miR-143-3p	NM_031435	THAP2	4598	4630	0.961538	-18.6	1	0.0698506	0.75	0	0	-4.79441	16	19	13	3UTR		0	0
hsa-miR-143-3p	NM_001031701	NT5DC3	6979	6993	0.961538	-20	0	0.000159998	0.5	1.5398	1.19202	-15.5666	12	14	10	3UTR		0	0
hsa-miR-143-3p	NM_001008738	FNIP1	3898	3929	0.961538	-18.2	1	0.00233113	0.75	3.3136	2.87177	-4.99396	18	31	7	3UTR		0	0
hsa-miR-143-3p	NM_001190709	COL11A1	5941	5959	0.961538	-17.6	1	0.00550823	0.706	4.00102	2.95581	-6.25121	16	18	12	3UTR		0	0
hsa-miR-143-3p	NM_001277308	GOLGA8O	2658	2690	0.961538	-21	1	0.0022533	0.544	-0.26726	-0.28959	-5.61866	16	18	16	3UTR		0	0
hsa-miR-143-3p	NM_001330727	COPS4	1810	1830	0.961538	-18.3	1	0.0106	0.662	0	0	-4.76182	15	20	10	3UTR		0	0
hsa-miR-143-3p	NM_001286702	ARMC1	1096	1122	0.961538	-19.1	1	0.00178053	0.676	0.685623	0.596745	-4.957	18	26	10	3UTR		0	0
hsa-miR-143-3p	NM_182513	SPC24	1686	1715	0.961538	-19.8	1	0.00041401	0.426	1.58357	0.929462	-12.8934	16	19	12	3UTR		0	0
hsa-miR-143-3p	NM_030773	TUBB1	2558	2614	0.961538	-24.5	1	0.00070331	0.618	0.337449	0.232006	-4.99396	19	42	11	3UTR		0	0
hsa-miR-143-3p	NM_006948	HSPA13	1595	1642	0.961538	-18.5	1	0.00175673	0.676	0.380857	-0.0281392	-3.93757	16	18	16	3UTR		0	0
hsa-miR-143-3p	NM_001010888	ZC3H12B	6902	6928	0.961538	-23.3	1	0.00514942	0.691	0	0	-5.49511	20	26	10	3UTR		0	0
hsa-miR-143-3p	NM_001292043	SETD5	6412	6436	0.961538	-20.4	1	0.000738104	0.544	3.86234	3.64819	-5.69428	18	24	9	3UTR		0	0
hsa-miR-143-3p	XM_011542091	LUZP1	5270	5286	0.961538	-19	1	0.000723396	0.662	0	0	-5.69428	14	16	10	3UTR		0	0
hsa-miR-143-3p	XM_017001860	MAN1C1	3114	3134	0.961538	-18.9	1	0.000527936	0.441	0	0	-8.6347	16	20	8	3UTR		0	0
hsa-miR-143-3p	NM_001009552	PPP2CB	1905	1920	0.961538	-18.4	1	0.00758053	0.662	0.202891	-0.142954	-6.51454	13	15	9	3UTR		0	0
hsa-miR-143-3p	NM_002661	PLCG2	8520	8549	0.961538	-18.9	1	0.0124084	0.765	1.20775	0.436165	-6.51454	17	29	10	3UTR		0	0
hsa-miR-143-3p	NM_198484	ZNF621	7135	7200	0.961538	-20.1	1	0.00172857	0.662	0.052041	0.0782444	-3.93757	20	50	8	3UTR		0	0
hsa-miR-143-3p	XM_024453388	TIGIT	19901	19919	0.961538	-19	1	0.00578611	0.676	0	0	-4.957	16	18	12	3UTR		0	0
hsa-miR-143-3p	NM_014721	PHACTR2	3923	3942	0.961538	-18.6	1	0.0697061	0.706	0.232444	-0.0261603	-5.49511	17	19	13	3UTR		0	0
hsa-miR-143-3p	NM_032525	TUBB6	2001	2019	0.961538	-18.6	1	0.0531529	0.676	0	0	-3.79332	15	18	9	3UTR		0	0
hsa-miR-143-3p	NM_001135937	SMAD2	5114	5146	0.961538	-21.1	1	1.875e-05	0.471	-0.0680872	0.522072	-7.16235	16	19	11	3UTR		0	0
hsa-miR-143-3p	NM_001349337	FOXP1	6599	6618	0.961538	-22.9	1	1.80475e-05	0.588	0	0	-7.98902	17	19	16	3UTR		0	0
hsa-miR-143-3p	NM_014279	OLFM1	2295	2333	0.961538	-17.5	1	0.000327932	0.529	2.80055	2.17354	-7.16335	15	17	15	3UTR		0	0
hsa-miR-143-3p	NM_181336	LEMD2	2878	2898	0.961538	-19.1	1	0.00226122	0.603	1.41295	0.808874	-14.4354	15	20	10	3UTR		0	0
hsa-miR-143-3p	NM_024807	TREML2	3272	3296	0.961538	-18.4	1	0.000293686	0.456	1.48454	0.860596	-8.34077	17	24	8	3UTR		0	0
hsa-miR-143-3p	NM_000043	FAS	2087	2106	0.961538	-18.8	1	0.0177208	0.544	-0.526343	-0.330796	-6.48426	16	19	14	3UTR		0	0
hsa-miR-143-3p	NM_001005210	LRRC55	2966	2980	0.961538	-16.9	1	0.00787032	0.515	0.125701	0.0894528	-7.61527	13	14	13	3UTR		0	0
hsa-miR-143-3p	NM_152852	MS4A6A	1673	1692	0.961538	-18	1	0.00367285	0.676	-0.17658	-0.304097	-6.51454	16	19	11	3UTR		0	0
hsa-miR-143-3p	NM_014757	MAML1	5226	5244	0.969231	-19.6	1	0.00171352	0.456	-0.149469	1.36674	-11.8972	15	18	13	3UTR		0	0
hsa-miR-143-3p	NM_014776	GIT2	4293	4318	0.969231	-21.6	1	0.00024196	0.5	5.97931	5.66506	-10.1722	15	18	13	3UTR		0	0
hsa-miR-143-3p	XM_017023495	TBC1D24	2117	2135	0.974359	-18.3	1	0.00765709	0.397	0	0	-7.54034	16	18	14	3UTR		0	0
hsa-miR-143-3p	NM_004457	ACSL3	2717	2738	0.974359	-20.3	1	0.0168848	0.603	1.13403	2.3038	-13.3875	15	21	9	3UTR		0	0
hsa-miR-143-3p	NM_001003407	ABLIM1	3659	3685	0.974359	-20.4	1	0.0387645	0.618	-0.505941	-0.335348	-3.79332	20	26	7	3UTR		0	0
hsa-miR-143-3p	NM_183416	KIF1B	6097	6121	0.974359	-20.3	1	0.0484062	0.632	0.151681	0.0754376	-4.957	19	24	11	3UTR		0	0
hsa-miR-143-3p	NM_001166049	ERCC1	1568	1619	0.974359	-22.8	1	0.000138405	0.309	0.690497	-0.0736296	-7.37318	18	24	10	3UTR		0	0
hsa-miR-143-3p	XM_017018287	RIC3	4020	4037	0.974359	-18.4	1	0.0619172	0.456	0	0	-6.6181	16	17	16	3UTR		0	1
hsa-miR-143-3p	XM_024447775	CELF2	7679	7698	0.974359	-22	1	6.61145e-06	0.485	0	0	-9.04109	16	19	7	3UTR		1	0
hsa-miR-143-3p	NM_147189	FAM110B	3641	3658	0.974359	-17.7	1	0.00146727	0.647	0	0	-14.7217	15	17	14	3UTR		0	0
hsa-miR-143-3p	NM_001308031	FER	10291	10313	0.974359	-18.8	1	0.00386656	0.603	2.39229	1.53046	-7.73766	16	22	8	3UTR		0	0
hsa-miR-143-3p	NM_145686	MAP4K4	7276	7297	0.974359	-18.8	1	0.00355013	0.632	2.66439	2.17765	-5.69428	18	21	14	3UTR		0	0
hsa-miR-143-3p	NM_182922	HEATR3	3943	3966	0.974359	-21.7	1	0.000769196	0.632	-0.17435	0.102656	-7.7949	19	23	7	3UTR		0	0
hsa-miR-143-3p	NM_001039580	MAP9	3369	3390	0.974359	-20.4	1	0.0413878	0.603	0.0577186	-0.410771	-8.14122	18	21	12	3UTR		0	0
hsa-miR-143-3p	NM_001284391	VGLL4	2138	2156	0.974359	-21	1	1.6702e-05	0.515	1.75939	1.03419	-12.175	15	18	11	3UTR		0	0
hsa-miR-143-3p	NM_001254943	CCDC88A	7586	7604	0.974359	-18	1	0.000139947	0.618	4.20994	4.66227	-9.86134	17	18	17	3UTR		0	0
hsa-miR-143-3p	XM_024451862	ZHX3	8837	8859	0.974359	-28.4	1	0.000119181	0.618	0	0	-5.33701	19	22	8	3UTR		1	0
hsa-miR-143-3p	NM_001242729	ARHGEF38	4565	4588	0.980769	-19.3	1	0.0832373	0.574	3.28696	2.48642	-11.3983	17	23	10	3UTR		0	0
hsa-miR-143-3p	NM_178138	LHX3	1654	1679	0.980769	-18.4	1	0.0671453	0.574	3.73204	3.94174	-9.16471	17	25	6	3UTR		0	0
hsa-miR-143-3p	NM_001101802	PHF21A	5050	5072	0.984615	-18.4	1	0.0394562	0.559	5.23184	6.71946	-6.67505	15	22	7	3UTR		0	0
hsa-miR-143-3p	NM_014585	SLC40A1	2106	2126	0.984615	-17.6	1	0.00108826	0.632	3.99133	3.65196	-6.10696	18	20	11	3UTR		0	0
hsa-miR-143-3p	NM_001253676	TBPL1	1494	1514	0.984615	-20.9	1	0.00187271	0.75	4.27556	2.84812	-6.54929	17	20	11	3UTR		0	0
hsa-miR-143-3p	NM_005471	GNPDA1	2173	2193	1	-19.3	1	0.210746	0.574	5.11165	2.98553	-4.02637	17	20	14	3UTR		0	0
hsa-miR-143-3p	NM_015071	ARHGAP26	2937	2987	1	-22.2	1	0.000447927	0.559	0.391821	1.14177	-5.08276	18	24	7	3UTR		1	1
hsa-miR-143-3p	NM_030799	YIPF5	1030	1061	1	-20.2	1	0.00650227	0.574	0.884648	0.329386	-12.5554	15	20	7	3UTR		0	0
hsa-miR-143-3p	NM_205846	PRELID2	2377	2402	1	-20	1	0.0594615	0.691	0.733399	0.504804	-3.93757	20	25	13	3UTR		0	0
hsa-miR-143-3p	NM_001197294	DPYSL3	2520	2569	1	-22.2	1	0.000333082	0.515	0.439331	0.70088	-6.48426	18	26	7	3UTR		0	0
hsa-miR-143-3p	NM_024577	SH3TC2	11675	11708	1	-20.8	1	0.00364992	0.618	0.280708	0.213777	-3.79332	20	33	11	3UTR		0	0
hsa-miR-143-3p	NM_001301015	ABLIM3	3200	3218	1	-21.5	1	7.86445e-07	0.5	0.49399	0.199336	-8.24097	17	18	17	3UTR		0	0
hsa-miR-143-3p	NM_152407	GRPEL2	3298	3321	1	-19.2	1	0.0609209	0.574	0.258915	0.271804	-8.85129	17	23	9	3UTR		0	0
hsa-miR-143-3p	NM_002609	PDGFRB	4287	4326	1	-19.3	1	0.00628232	0.441	1.86995	1.5434	-5.49511	20	39	8	3UTR		0	0
hsa-miR-143-3p	NM_024632	SAP30L	4159	4197	1	-25.8	1	3.59755e-05	0.662	0.3935	0.2282	-7.27064	17	20	12	3UTR		0	0
hsa-miR-143-3p	NM_182708	EBF1	2575	2598	1	-17.8	1	0.0526733	0.618	1.89255	2.27398	-3.79332	15	23	8	3UTR		1	0
hsa-miR-143-3p	XM_011534472	ATP10B	4984	4999	1	-19	1	0.0197923	0.559	0	0	-8.25288	13	15	11	3UTR		0	1
hsa-miR-143-3p	NM_032642	WNT5B	2146	2177	1	-21	1	0.00557034	0.368	0.52593	0.459635	-4.65016	18	25	7	3UTR		0	0
hsa-miR-143-3p	NM_001243088	FOXM1	3015	3036	1	-19.8	1	0.0127519	0.5	2.84116	2.66794	-8.70704	16	21	9	3UTR		0	0
hsa-miR-143-3p	NM_001759	CCND2	3579	3597	1	-19.1	1	0.000834112	0.529	0.0708011	-0.0734643	-7.28438	15	18	9	3UTR		0	0
hsa-miR-143-3p	NM_020375	TIGAR	8031	8053	1	-19.8	1	0.00822549	0.647	0.272869	0.219558	-11.9129	16	22	9	3UTR		0	0
hsa-miR-143-3p	NM_000217	KCNA1	3306	3331	1	-19.2	1	0.000572697	0.588	2.63137	1.09985	-6.53765	16	25	9	3UTR		0	0
hsa-miR-143-3p	NM_001193457	IFFO1	2582	2605	1	-18.5	1	0.00373811	0.471	1.14294	1.40335	-10.608	15	23	11	3UTR		0	0
hsa-miR-143-3p	NM_016162	ING4	872	910	1	-22	1	0.00506894	0.353	1.19364	3.0834	-6.51454	16	19	11	3UTR		0	0
hsa-miR-143-3p	NM_020734	RIMKLB	4399	4447	1	-20.8	1	0.00107996	0.603	2.03199	2.07412	-4.99396	16	19	8	3UTR		0	0
hsa-miR-143-3p	NM_205852	CLEC12B	932	980	1	-21.3	1	0.00482969	0.691	0.177385	-0.135671	-6.6181	18	24	9	3UTR		0	1
hsa-miR-143-3p	NM_058169	BORCS5	1736	1756	1	-19.7	1	0.00032108	0.603	0.0839532	-0.359706	-10.198	15	20	9	3UTR		0	0
hsa-miR-143-3p	NM_001130415	APOLD1	3323	3346	1	-26.1	1	6.68882e-05	0.441	-0.105034	-0.157199	-5.48126	20	23	11	3UTR		0	0
hsa-miR-143-3p	NM_031289	GSG1	1759	1774	1	-16	1	5.01879e-06	0.471	2.43339	4.82522	-7.24999	14	15	14	3UTR		0	0
hsa-miR-143-3p	NM_152321	ERP27	1018	1052	1	-18.8	1	0.0554842	0.559	3.1754	1.45269	-7.14013	14	17	10	3UTR		0	0
hsa-miR-143-3p	NM_014630	ZNF592	7890	7910	1	-20.6	1	0.00963371	0.544	-0.0758755	0.166028	-8.15217	18	20	10	3UTR		0	0
hsa-miR-143-3p	NM_001113378	FANCI	4106	4125	1	-18.3	1	0.0115504	0.559	0.615344	0.938224	-6.90779	16	19	11	3UTR		0	0
hsa-miR-143-3p	NM_001145311	PLIN1	2580	2594	1	-18	1	0.0323973	0.456	2.11042	3.09808	-7.16335	13	14	13	3UTR		0	1
hsa-miR-143-3p	NM_182616	ARPIN	4796	4817	1	-18.5	1	0.00198889	0.559	0.46711	-0.0680361	-9.88456	15	21	7	3UTR		0	0
hsa-miR-143-3p	NM_138323	PCSK6	2663	2681	1	-17.5	1	0.00725458	0.706	2.00269	0.610875	-12.8463	15	18	9	3UTR		0	0
hsa-miR-143-3p	NM_001135745	ALS2	2531	2550	1	-20.5	1	0.00668618	0.647	3.64627	2.5674	-5.83853	17	19	12	3UTR		0	1
hsa-miR-143-3p	NM_001204	BMPR2	10682	10710	1	-18.6	1	0.0278858	0.735	0.550262	0.855235	-3.93757	18	28	11	3UTR		1	0
hsa-miR-143-3p	NM_001288622	ICA1L	6732	6780	1	-21.4	1	0.000226341	0.515	1.21477	1.4401	-7.63591	16	22	7	3UTR		0	0
hsa-miR-143-3p	NM_024744	CARF	6492	6534	1	-20.3	1	0.0500709	0.662	1.76724	0.867045	-5.61866	16	19	12	3UTR		0	0
hsa-miR-143-3p	NM_001270942	KLF7	2340	2360	1	-20	1	0.000159868	0.574	0.851633	1.13304	-6.57398	18	20	13	3UTR		0	0
hsa-miR-143-3p	NM_134442	CREB1	5227	5244	1	-17.8	1	0.00261609	0.632	0.602682	0.85259	-3.79332	15	17	11	3UTR		0	0
hsa-miR-143-3p	NM_015040	PIKFYVE	6520	6539	1	-21	1	0.0158989	0.603	1.1201	0.464218	-5.08246	18	19	18	3UTR		0	0
hsa-miR-143-3p	XM_017004343	PRKAG3	2005	2022	1	-21.4	1	0.0032897	0.544	0	0	-7.10805	16	17	16	3UTR		0	0
hsa-miR-143-3p	NM_198903	GABRG2	2474	2494	1	-17.7	1	0.00913446	0.691	3.85781	2.70085	-5.08276	17	20	10	3UTR		0	0
hsa-miR-143-3p	NM_030627	CPEB4	3603	3620	1	-20.9	1	0.0640469	0.559	3.65055	3.68475	-6.10696	16	17	16	3UTR		0	0
hsa-miR-143-3p	NM_133369	UNC5A	3246	3283	1	-21	1	4.98867e-05	0.353	0.0696334	0.315223	-6.48426	16	21	12	3UTR		0	1
hsa-miR-143-3p	NM_172349	NSD1	9903	9925	1	-21.2	1	0.000154166	0.5	0.181794	0.256183	-7.92602	17	22	8	3UTR		0	0
hsa-miR-143-3p	NM_001142935	MXD3	1642	1682	1	-22.8	1	0.0166208	0.426	0.12557	0.0284377	-7.16335	17	20	11	3UTR		0	0
hsa-miR-143-3p	NM_001746	CANX	3649	3678	1	-19.3	1	0.0931506	0.618	1.94096	1.82836	-4.957	17	29	7	3UTR		0	0
hsa-miR-143-3p	NM_002752	MAPK9	2286	2323	1	-17.9	1	0.276697	0.618	-0.140274	-0.0570888	-4.02637	17	37	10	3UTR		0	0
hsa-miR-143-3p	NM_182925	FLT4	5364	5389	1	-23	1	0.00555407	0.426	2.13538	2.99985	-7.3076	18	25	7	3UTR		0	0
hsa-miR-143-3p	NM_001134422	CDV3	2967	2985	1	-19.4	1	0.0194364	0.559	-0.338955	0.292875	-7.30252	15	18	6	3UTR		0	0
hsa-miR-143-3p	NM_018133	MSL2	3386	3404	1	-16.4	1	0.146993	0.706	2.92298	2.69754	-6.6181	16	18	14	3UTR		0	0
hsa-miR-143-3p	NM_004189	SOX14	1814	1841	1	-17.9	1	0.0272243	0.662	4.08659	2.54974	-4.957	14	21	10	3UTR		0	0
hsa-miR-143-3p	NM_001267041	ARMC8	4441	4459	1	-18.4	1	0.00804735	0.515	1.54602	1.3841	-10.3719	14	18	9	3UTR		0	0
hsa-miR-143-3p	XM_011512777	NME9	1097	1146	1	-25.4	1	0.00326331	0.471	0	0	-4.65016	19	24	9	3UTR		0	0
hsa-miR-143-3p	NM_001040061	FOXL2NB	1157	1182	1	-20	1	0.00161231	0.515	0.0253244	-0.0073228	-7.14013	14	16	14	3UTR		0	0
hsa-miR-143-3p	NM_001013650	PRR23B	1359	1379	1	-17.7	1	0.218417	0.574	0.535443	0.298129	-6.07158	16	20	10	3UTR		0	0
hsa-miR-143-3p	NM_019001	XRN1	8657	8680	1	-20.3	1	0.0595477	0.632	4.04613	5.39583	-14.2282	18	23	9	3UTR		0	0
hsa-miR-143-3p	NM_138786	TM4SF18	2893	2916	1	-19.8	1	0.0150795	0.647	0.408176	0.24145	-10.3164	19	23	10	3UTR		0	0
hsa-miR-143-3p	NM_002628	PFN2	1077	1100	1	-21.6	1	0.00370526	0.603	2.87928	2.42117	-7.38222	19	23	10	3UTR		0	0
hsa-miR-143-3p	NM_002886	RAP2B	1687	1709	1	-18.5	1	0.00111831	0.618	2.64424	3.06596	-6.15764	17	22	10	3UTR		0	0
hsa-miR-143-3p	NM_001038705	GPR149	3707	3730	1	-19.3	1	0.00437165	0.662	3.91959	2.92563	-4.02637	18	23	11	3UTR		0	0
hsa-miR-143-3p	NM_139245	PPM1L	8433	8452	1	-18.4	1	0.0307578	0.721	0.904087	0.095581	-6.08354	18	19	18	3UTR		0	0
hsa-miR-143-3p	NM_003262	SEC62	4975	5005	1	-24.5	1	0.00738698	0.529	0.386521	-0.0470239	-6.55112	17	21	7	3UTR		0	0
hsa-miR-143-3p	NM_024947	PHC3	7681	7700	1	-21.7	1	0.000339576	0.618	1.65454	1.13533	-9.04109	18	19	18	3UTR		0	1
hsa-miR-143-3p	NM_015144	ZCCHC14	6133	6155	1	-19.8	1	0.12441	0.588	1.83317	1.90334	-4.17062	18	22	15	3UTR		0	0
hsa-miR-143-3p	NM_002768	CHMP1A	1467	1486	1	-20.7	1	0.0178464	0.426	-0.752247	-0.218005	-6.76235	17	19	14	3UTR		0	0
hsa-miR-143-3p	NM_152834	TMEM18	2635	2652	1	-18.5	1	0.000734007	0.632	-0.0221127	-0.0703296	-9.03925	14	17	9	3UTR		0	0
hsa-miR-143-3p	NM_138799	MBOAT2	6202	6229	1	-18.1	1	0.00401155	0.662	4.00462	2.89523	-5.83853	17	20	15	3UTR		1	1
hsa-miR-143-3p	NM_001282428	KCNS3	2199	2221	1	-18.1	1	0.00107692	0.588	0.660003	1.02086	-7.57093	16	22	8	3UTR		0	0
hsa-miR-143-3p	NM_001142319	WDCP	2355	2372	1	-17.7	1	2.84245e-05	0.544	1.59367	1.6196	-9.57236	16	17	16	3UTR		0	0
hsa-miR-143-3p	NM_033505	SELENOI	2291	2315	1	-19.9	1	0.0355385	0.632	-0.286809	0.286329	-4.79441	19	24	7	3UTR		1	1
hsa-miR-143-3p	NM_020134	DPYSL5	4327	4355	1	-22	1	0.0860153	0.382	0.561876	0.80542	-7.16335	15	22	8	3UTR		0	0
hsa-miR-143-3p	NM_001193514	SLC30A6	2411	2432	1	-17.9	1	0.0113709	0.676	0.600118	0.393194	-4.02637	18	21	14	3UTR		0	0
hsa-miR-143-3p	NM_001276436	KCNJ15	1767	1822	1	-21.8	1	0.00274737	0.647	0.161248	-0.156491	-5.8367	17	20	16	3UTR		0	0
hsa-miR-143-3p	NM_020663	RHOJ	2640	2655	1	-18	0	7.68845e-05	0.706	0.0751121	0.380983	-16.5351	12	15	8	3UTR		0	0
hsa-miR-143-3p	XM_017021083	ESR2	1965	1984	1	-19.9	1	0.0008777	0.456	0	0	-7.37318	17	19	13	3UTR		0	0
hsa-miR-143-3p	NM_001330182	RAB15	1135	1158	1	-23.7	1	5.03618e-05	0.309	0.160555	0.354067	-6.08354	18	23	8	3UTR		0	0
hsa-miR-143-3p	NM_152443	RDH12	1284	1301	1	-21.9	1	0.002479	0.456	-0.0088423	2.57179	-11.1505	16	17	16	3UTR		0	0
hsa-miR-143-3p	NM_015346	ZFYVE26	8699	8723	1	-20.5	1	0.00558763	0.559	2.05351	1.20448	-11.357	17	24	10	3UTR		0	0
hsa-miR-143-3p	NM_001193361	EXD2	2906	2917	1	-17.2	1	0.00258356	0.603	0.0468436	0.364125	-8.33988	10	11	10	3UTR		0	0
hsa-miR-143-3p	XM_011537005	GALNT16	1934	1954	1	-19.5	1	4.03421e-09	0.544	0	0	-9.86134	15	20	8	3UTR		0	0
hsa-miR-143-3p	NM_018375	SLC39A9	4909	4925	1	-18.4	0	0.0150983	0.559	0.259168	0.243134	-13.4039	13	16	11	3UTR		0	0
hsa-miR-143-3p	NM_182932	SLC8A3	5150	5170	1	-20.2	1	0.021772	0.691	0	0	-9.28323	16	20	11	3UTR		0	0
hsa-miR-143-3p	NM_001284230	MAP3K9	6742	6760	1	-16.9	1	0.00498845	0.529	0.363252	-0.108259	-8.68381	16	18	13	3UTR		0	0
hsa-miR-143-3p	NM_001204423	RGS6	2223	2251	1	-18.8	1	0.0281006	0.647	0.7451	0.494547	-6.10696	18	28	8	3UTR		0	0
hsa-miR-143-3p	NM_021239	RBM25	3419	3441	1	-19.6	1	0.00324578	0.515	-0.22303	0.512424	-6.9696	19	22	12	3UTR		0	0
hsa-miR-143-3p	NM_001105579	SYNDIG1L	2259	2299	1	-21.6	1	0.00114798	0.471	1.89308	1.79302	-9.08433	15	19	9	3UTR		0	0
hsa-miR-143-3p	NM_001040108	MLH3	5071	5092	1	-22.9	1	0.0375461	0.588	0.818935	1.2848	-6.48426	17	21	7	3UTR		0	0
hsa-miR-143-3p	NM_001284267	EFCAB11	2045	2091	1	-23.2	1	0.000103828	0.441	-0.0294768	0.109293	-8.85129	17	22	11	3UTR		0	0
hsa-miR-143-3p	NM_006888	CALM1	4229	4247	1	-19.1	1	0.00118337	0.7	0	0	-9.9649	15	18	9	3UTR		1	0
hsa-miR-143-3p	NM_005113	GOLGA5	2662	2685	1	-19.6	1	0.000312048	0.676	0.83311	1.32092	-5.3343	18	23	10	3UTR		0	0
hsa-miR-143-3p	XM_011527931	NWD1	6485	6500	1	-20.4	0	0.000312461	0.515	0	0	-15.5666	13	15	9	3UTR		0	0
hsa-miR-143-3p	NM_001190844	TMEM221	1045	1081	1	-19.5	1	0.0595847	0.603	1.33519	1.46594	-5.83853	19	36	9	3UTR		0	0
hsa-miR-143-3p	XM_017026878	FXYD3	482	515	1	-20.5	1	0.000737165	0.471	0	0	-8.34077	16	23	8	3UTR		0	1
hsa-miR-143-3p	NM_020917	ZFP14	2377	2394	1	-22.4	1	2.26582e-05	0.485	0.60917	0.39284	-8.66051	15	17	9	3UTR		0	0
hsa-miR-143-3p	NM_001251971	SPAG9	6694	6714	1	-17.7	1	0.211509	0.676	4.0825	3.68697	-7.91236	16	20	7	3UTR		0	0
hsa-miR-143-3p	NM_003647	DGKE	4561	4574	1	-18.1	1	0.000846072	0.662	0.0128821	0.274853	-6.74759	12	13	12	3UTR		0	0
hsa-miR-143-3p	NM_024612	DHX40	3003	3019	1	-19.8	1	0.00250132	0.735	1.73951	2.22299	-12.8934	14	16	7	3UTR		0	0
hsa-miR-143-3p	NM_001288653	CLTC	5995	6011	1	-18.5	0	0.000370858	0.603	2.38885	3.05041	-15.5666	14	16	12	3UTR		0	0
hsa-miR-143-3p	NM_004655	AXIN2	3457	3477	1	-20.7	1	0.113253	0.618	3.5051	5.21859	-6.08354	17	20	12	3UTR		0	0
hsa-miR-143-3p	NM_001330447	HELZ	13700	13736	1	-20.2	1	0.000375896	0.603	3.09471	2.57039	-4.99396	17	24	9	3UTR		0	0
hsa-miR-143-3p	NM_001172704	GGA3	2855	2896	1	-22.4	1	0.000132607	0.5	0.0567952	2.6611	-8.76019	17	22	12	3UTR		0	0
hsa-miR-143-3p	NM_001287219	RPS6KC1	3762	3778	1	-19	0	0.000511516	0.603	0.836252	0.655573	-15.5666	14	16	9	3UTR		0	0
hsa-miR-143-3p	NM_001017424	KCNK2	2093	2135	1	-19.2	1	0.120341	0.647	4.67656	3.10201	-4.99396	17	21	8	3UTR		0	0
hsa-miR-143-3p	NM_001243510	ESRRG	4763	4786	1	-17.6	1	0.0163933	0.676	4.06491	4.45112	-11.0886	18	23	8	3UTR		1	1
hsa-miR-143-3p	NM_016052	RRP15	5462	5482	1	-19	1	0.0122131	0.647	0.283165	-0.25445	-9.36019	16	20	8	3UTR		0	0
hsa-miR-143-3p	NM_024746	HHIPL2	2401	2427	1	-18.2	0	0.000927111	0.559	0.193059	2.24707	-15.5666	11	13	11	3UTR		0	0
hsa-miR-143-3p	NM_144695	BROX	3784	3797	1	-19.7	0	0.00596241	0.676	0.224491	0.0221279	-15.7996	12	13	12	3UTR		0	0
hsa-miR-143-3p	NM_014826	CDC42BPA	7519	7549	1	-24.9	1	0.00440037	0.515	2.53712	3.70691	-3.93757	21	30	13	3UTR		0	1
hsa-miR-143-3p	NM_019090	MAP10	3952	3964	1	-20	0	0.000546225	0.618	0.163622	0.0732748	-20.4803	11	12	11	3UTR		0	0
hsa-miR-143-3p	NM_080738	EDARADD	1441	1473	1	-23	1	1.59787e-05	0.471	4.02305	2.73397	-9.22029	19	32	9	3UTR		0	0
hsa-miR-143-3p	NM_018072	HEATR1	8257	8281	1	-18.9	1	0.00642942	0.662	2.54009	4.83146	-4.90607	17	24	8	3UTR		0	0
hsa-miR-143-3p	NM_000254	MTR	7585	7610	1	-23.2	1	0.000325209	0.485	-0.362384	-0.209691	-6.01339	17	25	11	3UTR		0	0
hsa-miR-143-3p	NM_001282773	RGS7	2111	2161	1	-19.1	1	0.0598146	0.676	1.15774	1.0954	-7.28438	17	22	11	3UTR		0	0
hsa-miR-143-3p	NM_004501	HNRNPU	6574	6592	1	-22.4	1	0.00617946	0.559	1.65031	2.17976	-6.51454	16	18	10	3UTR		0	0
hsa-miR-143-3p	NM_001350706	DGKB	5003	5025	1	-21.5	1	7.43196e-05	0.676	4.60934	5.00462	-10.3164	18	22	11	3UTR		0	0
hsa-miR-143-3p	NM_005924	MEOX2	1685	1710	1	-20.1	1	0.00356117	0.647	3.08694	3.4083	-8.05661	18	25	8	3UTR		0	0
hsa-miR-143-3p	NM_001101417	ISPD	4953	4970	1	-17.7	1	0.130985	0.794	2.26369	3.53853	-6.23647	15	17	8	3UTR		0	0
hsa-miR-143-3p	NM_001204144	HDAC9	3318	3337	1	-20.1	1	0.00258704	0.676	4.90138	2.85341	-7.91236	17	19	14	3UTR		0	0
hsa-miR-143-3p	NM_032581	FAM126A	3301	3323	1	-18.3	1	0.0233442	0.559	0.506117	0.23063	-9.81332	18	22	8	3UTR		0	0
hsa-miR-143-3p	NM_004289	NFE2L3	3600	3621	1	-22.6	1	0.00663804	0.618	-0.402702	-0.535626	-9.88456	16	21	12	3UTR		0	0
hsa-miR-143-3p	NM_002137	HNRNPA2B1	2523	2538	1	-21.2	1	0.00167709	0.588	4.70532	4.67002	-4.90607	14	15	14	3UTR		0	0
hsa-miR-143-3p	XM_024447005	CREB5	3243	3294	1	-24.3	1	0.000402714	0.559	0	0	-3.79332	18	22	13	3UTR		0	1
hsa-miR-143-3p	NM_001197026	PLEKHA8	6298	6320	1	-23.3	1	0.00053418	0.559	-0.349399	-0.0874763	-7.07355	18	22	6	3UTR		0	0
hsa-miR-143-3p	XM_011515386	GPR141	2814	2856	1	-20.6	1	0.0776606	0.603	0	0	-4.17062	18	25	15	3UTR		0	0
hsa-miR-143-3p	NM_080832	PABPC5	2969	3004	1	-17.4	1	0.0184581	0.735	0	0	-3.79332	17	35	11	3UTR		0	0
hsa-miR-143-3p	NM_001168361	PCDH11X	3774	3790	1	-18	1	0.00080621	0.559	0	0	-7.54065	13	16	7	3UTR		0	0
hsa-miR-143-3p	NM_001004308	RTL4	1972	1992	1	-20.5	1	0.00894937	0.574	0	0	-5.08246	19	20	19	3UTR		0	0
hsa-miR-143-3p	NM_003336	UBE2A	1055	1096	1	-21.1	1	0.00397174	0.647	0	0	-7.24999	15	18	11	3UTR		0	0
hsa-miR-143-3p	XM_006724748	2006-09-01	4370	4391	1	-20.2	1	0.00869123	0.662	0	0	-14.727	14	21	11	3UTR		0	0
hsa-miR-143-3p	NM_001142447	ATP1B4	3665	3681	1	-18.6	1	0.0109984	0.632	0	0	-5.69428	14	16	10	3UTR		0	0
hsa-miR-143-3p	XM_024452474	SLC25A14	2075	2092	1	-17.9	1	0.0346753	0.647	0	0	-10.282	14	17	10	3UTR		0	0
hsa-miR-143-3p	NM_147175	HS6ST2	3844	3862	1	-20.7	1	0.00890416	0.632	0	0	-5.19005	16	18	11	3UTR		0	0
hsa-miR-143-3p	NM_004976	KCNC1	5475	5523	1	-20	1	0.00368465	0.574	2.40993	0.898377	-6.25121	15	18	11	3UTR		1	1
hsa-miR-143-3p	NM_003477	PDHX	2168	2190	1	-17.3	1	0.000352612	0.676	2.06342	0.598811	-4.52877	14	18	9	3UTR		0	0
hsa-miR-143-3p	NM_001256695	PRDM11	5421	5439	1	-22.4	1	1.3e-05	0.515	0.05094	0.11928	-7.87558	16	18	10	3UTR		0	0
hsa-miR-143-3p	NM_001172640	CELF1	4443	4460	1	-20.3	1	1.2623e-06	0.5	3.0253	3.78475	-10.282	16	17	16	3UTR		0	0
hsa-miR-143-3p	NM_001317232	MTCH2	1347	1366	1	-18.7	1	0.000674329	0.662	0.472947	0.95961	-12.6861	15	19	8	3UTR		0	0
hsa-miR-143-3p	NM_001280556	PAX5	2855	2914	1	-21.6	1	2.82169e-06	0.515	0.811898	0.126858	-4.84971	18	25	7	3UTR		0	0
hsa-miR-143-3p	NM_152573	RASEF	2592	2628	1	-21.1	1	0.000329553	0.485	0.273037	-0.171352	-9.20856	18	36	12	3UTR		0	0
hsa-miR-143-3p	NM_006180	NTRK2	3693	3721	1	-18.2	1	0.0148539	0.574	2.42063	1.81041	-5.49511	18	28	9	3UTR		0	0
hsa-miR-143-3p	NM_001003800	BICD2	3831	3849	1	-23	1	6.47613e-05	0.397	1.67916	3.45306	-8.51906	17	18	17	3UTR		0	0
hsa-miR-143-3p	NM_001286724	FAM120A	2376	2396	1	-22.8	1	0.00222554	0.588	0.374727	-0.0734685	-7.98902	17	20	12	3UTR		0	0
hsa-miR-143-3p	NM_001243743	FANCC	3457	3492	1	-23.5	1	8.5457e-05	0.5	2.89272	1.60821	-5.08246	19	35	15	3UTR		0	0
hsa-miR-143-3p	NM_001077181	CDC14B	3498	3521	1	-20.6	1	0.000850453	0.471	0.647409	0.695146	-5.72816	18	23	13	3UTR		0	0
hsa-miR-143-3p	NM_001205319	NXN	1494	1515	1	-17.7	1	0.000542027	0.441	2.62311	1.49879	-11.1271	15	21	9	3UTR		0	0
hsa-miR-143-3p	NM_016532	INPP5K	2802	2817	1	-18.1	1	0.00196187	0.412	0	0	-8.29128	14	15	14	3UTR		0	0
hsa-miR-143-3p	NM_080704	TRPV1	3938	3959	1	-18.5	1	0.0532423	0.529	0.00120459	-0.229292	-6.51454	15	21	7	3UTR		0	0
hsa-miR-143-3p	NM_002558	P2RX1	1888	1941	1	-20.4	1	0.0391862	0.412	3.23982	3.5211	-6.78417	16	19	12	3UTR		0	0
hsa-miR-143-3p	NM_003342	UBE2G1	1767	1788	1	-19.4	1	0.0558664	0.632	0.499893	0.292218	-9.18534	18	21	13	3UTR		0	0
hsa-miR-143-3p	NM_014631	SH3PXD2A	8056	8105	1	-21.1	1	1.58453e-05	0.353	1.56275	2.02857	-13.4976	16	21	9	3UTR		1	1
hsa-miR-143-3p	NM_001008723	CFAP58	2904	2926	1	-18.8	1	0.00113496	0.662	0.520138	0.327678	-5.10125	18	22	14	3UTR		0	0
hsa-miR-143-3p	NM_016824	ADD3	4091	4112	1	-17.2	1	0.00650335	0.632	1.68466	3.0898	-4.02637	16	21	10	3UTR		1	1
hsa-miR-143-3p	NM_001145453	GFRA1	2291	2321	1	-20	1	0.00320051	0.529	-0.646135	-0.135668	-7.80875	15	18	9	3UTR		0	0
hsa-miR-143-3p	NM_003054	SLC18A2	2991	3015	1	-19.8	1	0.00103425	0.603	0.371063	0.38214	-7.16335	18	24	8	3UTR		0	0
hsa-miR-143-3p	NM_153810	CACUL1	6529	6563	1	-19.3	1	0.0173312	0.559	-0.196922	-0.104064	-5.08276	18	34	8	3UTR		0	1
hsa-miR-143-3p	NM_007190	SEC23IP	5950	5970	1	-22.1	1	0.000126891	0.485	-0.61348	0.0351732	-9.56362	16	20	6	3UTR		0	0
hsa-miR-143-3p	NM_001320654	FGFR2	3522	3534	1	-16.6	1	0.000184264	0.529	-0.1653	0.216251	-7.51962	11	12	11	3UTR		0	0
hsa-miR-143-3p	NM_001202438	EDRF1	4433	4452	1	-20.1	1	0.00307693	0.632	3.76459	1.88003	-5.83853	17	19	12	3UTR		0	0
hsa-miR-143-3p	NM_001324039	UROS	904	922	1	-18.1	1	0.00253449	0.412	-0.792423	0.130808	-8.39749	17	18	17	3UTR		0	0
hsa-miR-143-3p	NM_030626	LRRC27	3769	3791	1	-21	1	0.00218072	0.5	0.301117	-0.043717	-9.6003	18	22	13	3UTR		0	1
hsa-miR-143-3p	NM_172037	RDH10	2750	2770	1	-23.2	1	0.0205811	0.603	0.925004	1.69234	-4.65016	18	20	12	3UTR		0	0
hsa-miR-143-3p	NM_001040613	TMEM70	718	745	1	-19.9	1	0.00119642	0.603	2.9792	3.31891	-9.61415	18	20	18	3UTR		0	0
hsa-miR-143-3p	NM_001324403	PI15	1933	1947	1	-19.8	0	0.0623826	0.603	-0.0482515	-0.134023	-17.1102	13	14	13	3UTR		0	0
hsa-miR-143-3p	NM_182838	SLC35E2	4004	4026	1	-19.5	1	0.000157933	0.471	-0.200752	-0.14823	-10.226	17	22	9	3UTR		0	0
hsa-miR-143-3p	XM_016999990	TTC34	2208	2225	1	-19.6	0	0.000582647	0.485	0	0	-15.5666	14	17	9	3UTR		0	0
hsa-miR-143-3p	NM_199294	CENPS	953	984	1	-21.7	1	0.00358615	0.574	0	0	-6.42973	18	31	8	3UTR		0	0
hsa-miR-143-3p	XM_017000868	TARDBP	1879	1895	1	-18.8	1	0.104312	0.676	0	0	-9.06125	15	16	15	3UTR		1	1
hsa-miR-143-3p	NM_005957	MTHFR	2254	2270	1	-18.6	1	0.164213	0.412	-0.189849	-0.378759	-9.55161	12	16	8	3UTR		0	0
hsa-miR-143-3p	NM_021942	TRAPPC11	3648	3670	1	-21.7	1	0.00353169	0.588	0.940215	0.555643	-6.51454	18	22	11	3UTR		0	0
hsa-miR-143-3p	NM_019018	FAM105A	3836	3863	1	-22.8	1	5.21134e-05	0.456	-0.26987	-0.0830621	-8.85129	17	27	11	3UTR		0	0
hsa-miR-143-3p	NM_012304	FBXL7	2907	2927	1	-20.1	1	0.000390935	0.5	-0.414389	-0.560362	-5.81791	17	20	7	3UTR		0	0
hsa-miR-143-3p	NM_001204375	NPR3	2246	2266	1	-16.6	1	0.0276817	0.647	2.02418	2.09338	-7.51743	16	20	9	3UTR		1	1
hsa-miR-143-3p	NM_000949	PRLR	8973	8995	1	-20.8	1	0.00659539	0.662	0.917024	0.473061	-7.24999	16	22	10	3UTR		0	0
hsa-miR-143-3p	XM_011543146	EMB	1698	1722	1	-22.5	1	0.00309338	0.588	0	0	-4.67302	19	24	8	3UTR		0	0
hsa-miR-143-3p	NM_176806	MOCS2	2926	2946	1	-19.5	1	0.00704719	0.588	0.201137	1.34609	-12.9896	15	20	12	3UTR		0	0
hsa-miR-143-3p	NM_001145734	CDC20B	2211	2228	1	-18	1	0.00946034	0.544	0.940904	0.557692	-11.0475	15	17	11	3UTR		0	0
hsa-miR-143-3p	NM_001303107	TMEM246	2146	2170	1	-20	1	0.000164	0.515	0.054426	0.0329691	-7.16335	17	24	8	3UTR		0	0
hsa-miR-143-3p	NM_147180	PPP3R2	1479	1512	1	-22.6	1	0.000412143	0.471	-0.00093134	-0.211593	-9.94954	15	19	10	3UTR		0	0
hsa-miR-143-3p	NM_015469	NIPSNAP3A	1018	1040	1	-18.5	1	0.00478527	0.603	0.353219	0.0830474	-7.23797	16	22	8	3UTR		0	0
hsa-miR-143-3p	NM_080546	SLC44A1	3765	3785	1	-21.9	1	0.00294788	0.588	2.97574	2.31276	-7.43082	16	20	7	3UTR		0	0
hsa-miR-143-3p	NM_001079802	FKTN	3726	3776	1	-19.6	1	0.0152893	0.559	0.458819	-0.0107912	-11.4034	18	23	10	3UTR		0	0
hsa-miR-143-3p	NM_017832	FAM206A	729	780	1	-20.1	1	0.00099923	0.5	0.00070606	-0.364936	-8.28966	17	22	14	3UTR		0	0
hsa-miR-143-3p	NM_001286947	TXNDC8	688	709	1	-20	1	0.120859	0.647	-0.0823404	0.0850042	-12.2551	16	21	10	3UTR		0	0
hsa-miR-143-3p	NM_001244896	PTBP3	3505	3527	1	-21.2	1	0.000805115	0.471	2.68203	1.39537	-10.3396	17	22	11	3UTR		1	1
hsa-miR-143-3p	NM_032303	HSDL2	2174	2195	1	-21.1	0	0.00513183	0.618	-0.0393377	0.146863	-15.5666	14	16	14	3UTR		0	0
hsa-miR-143-3p	NM_001859	SLC31A1	2913	2935	1	-21.3	1	0.0606194	0.647	0.0133615	0.57521	-7.66387	17	22	7	3UTR		0	0
hsa-miR-143-3p	NM_001252290	TNFSF8	1314	1328	1	-16.6	1	0.0176507	0.706	3.30775	2.44205	-13.6656	13	14	13	3UTR		0	1
hsa-miR-143-3p	NM_012210	TRIM32	2514	2533	1	-20.3	1	0.0124376	0.618	-0.111606	0.424941	-4.957	16	19	11	3UTR		0	0
hsa-miR-143-3p	NM_015651	PHF19	2494	2517	1	-22.3	1	0.00661618	0.485	1.34391	2.70276	-5.92733	16	18	16	3UTR		0	0
hsa-miR-143-3p	NM_016322	RAB14	1396	1447	1	-17.8	1	0.00618024	0.603	1.9324	1.74253	-8.25288	16	19	13	3UTR		0	0
hsa-miR-143-3p	NM_001100588	RC3H2	4470	4508	1	-21.5	1	4.26413e-05	0.706	3.47002	2.61348	-4.957	19	26	11	3UTR		0	0
hsa-miR-143-3p	NM_173690	SCAI	5484	5519	1	-23.5	1	0.000125739	0.471	-0.318776	0.342319	-8.85129	17	28	11	3UTR		0	0
hsa-miR-143-3p	XM_005258691	FOSB	2818	2856	1	-20.1	1	0.00141154	0.515	0	0	-9.43035	15	17	15	3UTR		0	0
hsa-miR-143-3p	XM_011526821	SIGLECL1	1476	1497	1	-21.1	1	0.00349178	0.574	0	0	-7.37318	18	21	10	3UTR		0	0
hsa-miR-143-3p	NM_001242856	ARFIP2	1264	1282	1	-19.2	1	0.000564788	0.471	0.0160729	-0.168755	-9.86134	15	18	8	3UTR		0	0
hsa-miR-143-3p	NM_013249	ZNF214	3243	3257	1	-21	1	0.000884089	0.588	1.01276	1.42579	-17.0124	13	14	13	3UTR		0	0
hsa-miR-143-3p	NM_030962	SBF2	7201	7234	1	-18.8	1	0.00549496	0.632	4.33087	3.7052	-5.69428	19	26	14	3UTR		0	0
hsa-miR-143-3p	NM_001206880	MRVI1	3549	3581	1	-20.8	1	0.059478	0.559	2.83047	1.93411	-8.28966	16	23	10	3UTR		1	0
hsa-miR-143-3p	NM_001330208	USP47	5551	5569	1	-18.8	1	0.000135193	0.603	1.97647	2.64539	-10.3719	14	18	11	3UTR		0	0
hsa-miR-143-3p	NM_021961	TEAD1	8016	8036	1	-19.3	1	0.000976919	0.603	0.926026	0.628484	-5.95809	17	20	11	3UTR		0	0
hsa-miR-143-3p	NM_001297741	BTBD10	1981	1995	1	-15.1	1	0.00752258	0.691	5.05774	4.37527	-9.83905	12	14	9	3UTR		0	0
hsa-miR-143-3p	NM_001018072	BTBD11	4705	4727	1	-20.9	1	0.000571801	0.618	1.66234	1.75826	-3.79332	18	22	12	3UTR		0	0
hsa-miR-143-3p	NM_001142344	CMKLR1	3634	3654	1	-18.1	1	0.00863914	0.5	-0.0804703	-0.313167	-8.6389	14	20	8	3UTR		0	0
hsa-miR-143-3p	NM_139283	PPTC7	3281	3297	1	-18.2	1	0.000221156	0.588	1.19871	1.76221	-8.82818	12	14	12	3UTR		0	0
hsa-miR-143-3p	NM_001256413	HVCN1	1403	1429	1	-18.5	1	0.0715241	0.529	2.53447	1.50801	-10.1658	14	20	11	3UTR		0	0
hsa-miR-143-3p	NM_001310121	ATXN2	3862	3894	1	-19.5	1	0.00435401	0.662	3.37753	3.24672	-9.15487	15	19	8	3UTR		0	0
hsa-miR-143-3p	NM_001032731	OAS2	1245	1281	1	-22.7	1	0.00211725	0.588	0.180599	0.201452	-6.98666	18	23	7	3UTR		0	0
hsa-miR-143-3p	NM_032848	RITA1	1978	2001	1	-21.5	1	0.00188454	0.676	0	0	-5.22671	19	23	12	3UTR		0	0
hsa-miR-143-3p	XM_017019038	FBXO21	2308	2322	1	-15.7	1	0.0620142	0.794	0	0	-4.76182	13	14	13	3UTR		0	0
hsa-miR-143-3p	NM_014730	MLEC	5664	5686	1	-29.7	1	0.00202234	0.662	2.70219	1.78879	-4.17062	20	22	15	3UTR		0	0
hsa-miR-143-3p	NM_001080533	UNC119B	2364	2384	1	-20.3	1	0.00307431	0.368	-0.0624825	0.0192203	-5.72816	17	20	12	3UTR		0	0
hsa-miR-143-3p	NM_025126	RNF34	1870	1893	1	-18.1	1	0.000487365	0.662	3.11325	1.10313	-10.4745	18	23	10	3UTR		0	0
hsa-miR-143-3p	NM_001353345	SETD1B	6273	6292	1	-19.9	1	0.161675	0.588	0.429276	0.580528	-5.08246	17	19	11	3UTR		0	0
hsa-miR-143-3p	XM_006719294	MLXIP	4238	4258	1	-21.3	1	0.000333403	0.5	0	0	-8.32703	16	20	7	3UTR		0	0
hsa-miR-143-3p	NM_001330492	B3GNT4	2649	2664	1	-17.6	0	0.00197336	0.691	0.786857	0.0749222	-18.9134	13	15	8	3UTR		0	0
hsa-miR-143-3p	NM_001278342	DIABLO	1284	1312	1	-21.5	1	7.1425e-06	0.412	1.2492	0.58953	-5.72941	19	28	6	3UTR		0	0
hsa-miR-143-3p	NM_023012	RSRC2	1805	1824	1	-17.6	1	0.011118	0.721	2.40716	3.10851	-6.6181	15	19	9	3UTR		1	1
hsa-miR-143-3p	NM_177551	HCAR2	1398	1410	1	-18.1	1	0.0111125	0.544	2.18723	1.18835	-6.90779	11	12	11	3UTR		0	0
hsa-miR-143-3p	XM_017019772	RAN	1108	1130	1	-22.1	1	0.000423336	0.544	0	0	-4.957	17	22	11	3UTR		0	0
hsa-miR-143-3p	NM_001317843	VSTM2A	1208	1262	1	-20.9	1	0.000577157	0.426	0.300436	0.0624991	-4.52877	16	20	13	3UTR		0	1
hsa-miR-143-3p	NM_182633	ZNF713	4495	4513	1	-21.6	1	0.000983571	0.574	0	0	-11.8455	15	18	11	3UTR		0	0
hsa-miR-143-3p	NM_001017440	CALN1	6176	6203	1	-21.9	1	0.17225	0.662	0.0240152	-0.223914	-7.28438	19	27	9	3UTR		0	1
hsa-miR-143-3p	NM_022170	EIF4H	1088	1107	1	-27.3	1	0.000427184	0.441	0.23524	0.784991	-8.82818	17	19	13	3UTR		0	0
hsa-miR-143-3p	NM_152748	KIAA1324L	3453	3479	1	-17.3	1	0.0467931	0.662	0.704499	1.44695	-4.957	19	26	6	3UTR		0	0
hsa-miR-143-3p	NM_021167	GATAD1	3172	3194	1	-24.5	1	0.00907944	0.647	0.127541	0.0645866	-11.2592	18	22	9	3UTR		0	0
hsa-miR-143-3p	NM_152789	FAM133B	1470	1488	1	-19	1	0.00257482	0.544	1.35669	1.78195	-7.3964	17	18	17	3UTR		0	0
hsa-miR-143-3p	NM_001134451	TMEM130	1856	1869	1	-18.3	1	0.0402753	0.426	2.38127	2.38629	-5.61866	12	13	12	3UTR		0	0
hsa-miR-143-3p	NM_024989	PGAP1	6807	6828	1	-20.8	1	0.0878436	0.618	0.156576	0.131998	-3.93757	19	21	10	3UTR		0	0
hsa-miR-143-3p	NM_015155	LARP4B	6862	6882	1	-20.2	1	0.00125324	0.471	0	0	-10.7153	15	20	10	3UTR		0	0
hsa-miR-143-3p	NM_153256	PROSER2	2396	2423	1	-18.2	1	0.123045	0.632	0.0194018	-0.0538726	-4.90607	14	17	11	3UTR		0	0
hsa-miR-143-3p	NM_001195626	MLLT10	3632	3654	1	-19.7	1	0.00601443	0.662	1.59471	1.85309	-8.40165	17	22	10	3UTR		0	1
hsa-miR-143-3p	XM_005252516	KIAA1217	4907	4931	1	-18.5	1	0.00437797	0.544	0	0	-5.3343	14	17	13	3UTR		0	0
hsa-miR-143-3p	NM_014915	ANKRD26	5713	5728	1	-19.9	1	0.0156449	0.735	0.449696	0.603169	-9.88456	14	15	14	3UTR		0	0
hsa-miR-143-3p	XM_011519337	MPP7	2288	2337	1	-21.7	1	3.42302e-05	0.5	0	0	-7.51743	19	27	8	3UTR		0	0
hsa-miR-143-3p	XM_017016317	WAC	2340	2369	1	-18.6	1	0.000868291	0.603	0	0	-7.39607	14	16	14	3UTR		0	0
hsa-miR-143-3p	NM_020848	JCAD	7275	7294	1	-18.4	1	0.00365804	0.574	3.51509	2.63923	-10.3164	18	19	18	3UTR		0	0
hsa-miR-143-3p	NM_001184788	PARD3	4274	4291	1	-18.9	1	0.000295625	0.588	3.65288	1.52187	-6.82535	14	17	8	3UTR		0	0
hsa-miR-143-3p	NM_001267607	ZNF248	2367	2392	1	-19.3	1	0.000415794	0.574	0.0895821	0.0710268	-3.79332	17	20	15	3UTR		0	0
hsa-miR-143-3p	NM_002532	NUP88	3453	3499	1	-17.5	1	0.000180191	0.574	0.903678	1.1147	-8.76339	12	16	6	3UTR		0	0
hsa-miR-143-3p	NM_203406	MBLAC2	1811	1845	1	-19.6	1	0.0499061	0.75	1.31092	0.748629	-3.93757	19	34	11	3UTR		0	0
hsa-miR-143-3p	NM_001185011	NCAPH2	2012	2041	1	-20.9	1	0.0484209	0.515	0	0	-6.25121	15	19	8	3UTR		0	0
hsa-miR-143-3p	NM_001669	ARSD	3670	3690	1	-18.1	1	0.0182145	0.588	0	0	-5.52986	16	20	10	3UTR		0	0
hsa-miR-143-3p	NM_174951	FAM9A	1240	1264	1	-18.7	1	0.0272786	0.662	0	0	-13.6655	17	24	10	3UTR		0	0
hsa-miR-143-3p	NM_205849	FAM9B	1060	1084	1	-18.7	1	0.0313384	0.676	0	0	-13.6655	17	24	10	3UTR		0	0
hsa-miR-143-3p	NM_001195328	RAB9A	918	933	1	-16.3	1	0.000731468	0.632	0	0	-8.66051	14	15	14	3UTR		0	0
hsa-miR-143-3p	NM_007220	CA5B	1190	1210	1	-21	1	8.11166e-05	0.559	0	0	-7.24999	15	20	11	3UTR		0	0
hsa-miR-143-3p	NM_032796	SYAP1	3069	3093	1	-18.9	1	0.00189403	0.632	0	0	-5.71431	18	24	8	3UTR		0	0
hsa-miR-143-3p	NM_198270	NHS	5431	5451	1	-20.2	1	0.0266988	0.691	0	0	-9.65012	17	20	9	3UTR		0	0
hsa-miR-143-3p	NM_001323289	CDKL5	3670	3686	1	-18.9	0	0.000195845	0.691	0	0	-15.5666	14	16	9	3UTR		0	0
hsa-miR-143-3p	NM_001173454	PDHA1	2627	2653	1	-19.5	1	0.00304659	0.529	0	0	-13.8986	14	16	14	3UTR		0	0
hsa-miR-143-3p	NM_001168648	CNKSR2	4563	4580	1	-20.6	1	0.000837117	0.706	0	0	-6.07158	14	17	9	3UTR		0	0
hsa-miR-143-3p	NM_001034853	RPGR	4356	4378	1	-23.2	1	0.0327699	0.588	0	0	-6.85115	17	22	9	3UTR		0	0
hsa-miR-143-3p	NM_080817	GPR82	1502	1545	1	-20.4	1	0.000581749	0.647	0	0	-9.95757	16	21	9	3UTR		0	0
hsa-miR-143-3p	NM_001256470	PLEKHA5	4391	4416	1	-21.3	1	0.045216	0.721	3.34173	1.95487	-3.93757	20	25	10	3UTR		0	0
hsa-miR-143-3p	NM_001329201	IAPP	364	417	1	-20.6	1	0.0382926	0.632	0.378021	0.376009	-3.79332	15	21	8	3UTR		0	1
hsa-miR-143-3p	NM_001145727	LMNTD1	1439	1485	1	-24.2	0	0.00177776	0.397	-0.314017	-0.00793351	-15.5666	13	15	13	3UTR		0	0
hsa-miR-143-3p	NM_004264	MED21	1528	1550	1	-19.9	1	0.000621195	0.647	0.684715	-0.0864363	-10.1035	16	22	8	3UTR		0	0
hsa-miR-143-3p	NM_001278464	DNM1L	3345	3366	1	-19.1	1	0.00242095	0.735	-0.00141338	-0.0390493	-10.5289	15	21	8	3UTR		0	0
hsa-miR-143-3p	NM_001843	CNTN1	3576	3596	1	-20	1	0.00188107	0.647	3.51071	3.67934	-10.3702	18	20	14	3UTR		0	0
hsa-miR-143-3p	XM_024449008	IRAK4	1024	1039	1	-18.3	1	0.00161218	0.618	0	0	-7.98902	13	15	12	3UTR		0	0
hsa-miR-143-3p	NM_001278388	SLC38A1	5767	5787	1	-18.7	1	0.0509711	0.5	0.55572	0.778924	-7.41485	15	20	8	3UTR		0	0
hsa-miR-143-3p	NM_001277842	CCNT1	4869	4887	1	-17.4	1	0.0063802	0.515	2.34592	2.00274	-5.9393	17	18	17	3UTR		0	0
hsa-miR-143-3p	NM_003217	TMBIM6	1026	1044	1	-18.1	1	0.0248847	0.559	0.12591	0.660645	-10.2546	15	18	10	3UTR		0	0
hsa-miR-143-3p	NM_003076	SMARCD1	2311	2331	1	-26.9	1	0.0224674	0.441	1.3079	0.328515	-5.83853	18	20	14	3UTR		0	0
hsa-miR-143-3p	NM_005276	GPD1	1635	1657	1	-21.5	1	1.02379e-05	0.441	1.70188	1.03753	-7.7949	19	22	8	3UTR		0	0
hsa-miR-143-3p	NM_173602	DIP2B	4987	5012	1	-21.8	1	0.00124533	0.632	0.986974	0.734201	-5.22671	19	25	10	3UTR		1	1
hsa-miR-143-3p	NM_001330422	POU6F1	4872	4890	1	-18.6	1	0.00312845	0.574	1.04683	1.96373	-7.3964	17	18	17	3UTR		0	0
hsa-miR-143-3p	NM_052966	FAM129A	5022	5051	1	-21.8	1	0.00629644	0.515	3.44168	2.91618	-10.3702	16	18	16	3UTR		0	0
hsa-miR-143-3p	NM_003783	B3GALT2	3481	3499	1	-18.5	1	0.00214512	0.676	1.74383	2.89336	-7.07546	15	18	12	3UTR		0	0
hsa-miR-143-3p	NM_001252103	KIF21B	9089	9106	1	-24.1	1	1.80247e-05	0.471	0.711605	0.805274	-9.86134	16	17	16	3UTR		0	0
hsa-miR-143-3p	NM_020443	NAV1	9534	9555	1	-22.5	1	0.00158863	0.574	2.13889	0.568436	-6.10696	18	21	14	3UTR		0	0
hsa-miR-143-3p	NM_177402	SYT2	4331	4353	1	-21.6	1	0.00156419	0.529	-0.113574	0.163523	-7.4978	19	22	13	3UTR		0	0
hsa-miR-143-3p	NM_005686	SOX13	3918	3966	1	-18.6	1	0.00344779	0.794	2.27934	1.97494	-3.79332	15	17	15	3UTR		0	0
hsa-miR-143-3p	NM_022731	NUCKS1	1124	1145	1	-20.9	1	0.0712501	0.588	1.07532	1.06288	-5.92733	18	21	13	3UTR		0	0
hsa-miR-143-3p	NM_001164522	RAB7B	2088	2126	1	-23.5	1	0.00257362	0.426	-0.0765336	0.528804	-8.00792	17	22	8	3UTR		0	0
hsa-miR-143-3p	NM_018566	YOD1	5160	5183	1	-18.8	0	0.00979492	0.75	1.73589	3.97199	-15.5666	13	16	10	3UTR		0	0
hsa-miR-143-3p	NM_152485	C1orf74	2432	2451	1	-18.3	1	0.0061226	0.632	-0.150047	0.0734307	-6.07158	18	19	18	3UTR		1	1
hsa-miR-143-3p	NM_001206696	IRF6	1728	1746	1	-18.8	0	0.00589281	0.559	0.178788	0.169755	-15.5666	14	18	8	3UTR		0	0
hsa-miR-143-3p	NM_001170580	HHAT	1741	1783	1	-21.6	1	0.036899	0.471	0.385686	0.212499	-3.93757	19	31	11	3UTR		0	0
hsa-miR-143-3p	NM_001136223	RCOR3	1994	2009	1	-17.5	1	0.00470052	0.662	1.15493	0.95529	-7.64793	13	15	12	3UTR		0	0
hsa-miR-143-3p	NM_199044	NSUN4	2158	2185	1	-24.5	1	0.000134517	0.529	0.464666	0.650217	-6.9696	20	27	10	3UTR		0	0
hsa-miR-143-3p	NM_001194986	TRABD2B	3400	3418	1	-18.4	1	0.000129241	0.426	1.99339	0.917442	-7.3964	15	18	12	3UTR		0	0
hsa-miR-143-3p	NM_148909	OSBPL9	3691	3712	1	-23.1	1	2.68837e-05	0.485	0	0	-7.14013	17	21	12	3UTR		0	0
hsa-miR-143-3p	NM_000098	CPT2	2907	2926	1	-19.6	1	0.000391646	0.588	0	0	-12.8029	16	19	12	3UTR		0	0
hsa-miR-143-3p	NM_033300	LRP8	7137	7172	1	-23.2	1	4.88407e-05	0.456	-0.743968	0.421039	-6.98666	19	29	7	3UTR		0	0
hsa-miR-143-3p	NM_002228	JUN	3155	3178	1	-17.3	1	0.0113028	0.691	-0.450549	0.387797	-8.35072	12	16	7	3UTR		0	0
hsa-miR-143-3p	NM_203464	AK4	1963	1995	1	-22.5	1	0.00044006	0.647	0.997669	0.288436	-7.91236	19	23	13	3UTR		0	1
hsa-miR-143-3p	NM_005478	INSL5	494	510	1	-16	1	5.45168e-05	0.676	0.531761	0.094401	-9.07604	15	16	15	3UTR		0	0
hsa-miR-143-3p	NM_001146110	MIER1	3662	3684	1	-17.3	1	0.0163345	0.662	0.879847	0.814022	-5.22671	17	22	10	3UTR		0	0
hsa-miR-143-3p	NM_015139	SLC35D1	5163	5185	1	-19.1	1	0.00111898	0.559	4.42925	5.01328	-5.8508	18	22	8	3UTR		0	0
hsa-miR-143-3p	NM_198715	PTGER3	3355	3380	1	-20	1	0.00283753	0.662	-0.257023	-0.0723784	-4.957	17	25	14	3UTR		0	0
hsa-miR-143-3p	NM_006502	POLH	8283	8308	1	-20.9	1	0.00970446	0.529	0.472328	0.759287	-7.7949	19	25	8	3UTR		1	1
hsa-miR-143-3p	NM_001114086	CLIC5	4364	4415	1	-21.8	1	0.0398868	0.676	0.156435	-0.092937	-6.6181	17	21	9	3UTR		0	0
hsa-miR-143-3p	NM_133367	PAQR8	1362	1378	1	-20.1	0	0.0292643	0.662	0.540867	0.270919	-15.2093	14	16	13	3UTR		0	0
hsa-miR-143-3p	NM_001010872	FAM83B	5119	5145	1	-20.2	1	0.018915	0.574	-0.151814	-0.0115501	-3.93757	20	26	12	3UTR		0	0
hsa-miR-143-3p	NM_001723	DST	8496	8516	1	-22.7	1	0.00043884	0.632	4.34398	4.35331	-10.9444	17	20	15	3UTR		1	0
hsa-miR-143-3p	NM_152731	BEND6	2534	2560	1	-20.5	1	0.0122273	0.603	1.15307	1.03957	-8.05661	20	26	8	3UTR		0	1
hsa-miR-143-3p	NM_001257273	ZNF451	2359	2383	1	-20	1	0.00900623	0.632	1.1601	0.623306	-9.95757	18	24	9	3UTR		0	0
hsa-miR-143-3p	XM_017011270	PTP4A1	3778	3810	1	-18	1	0.00467855	0.588	0	0	-8.79206	16	32	9	3UTR		0	0
hsa-miR-143-3p	NM_001704	ADGRB3	5453	5473	1	-18.3	1	0.000116211	0.735	5.63923	3.67811	-9.46477	17	20	8	3UTR		0	0
hsa-miR-143-3p	NM_001858	COL19A1	8241	8257	1	-19.2	1	0.00108782	0.647	0.336732	0.138556	-11.6925	14	16	8	3UTR		0	0
hsa-miR-143-3p	NM_001080508	TBX18	3075	3088	1	-20.9	0	0.000547623	0.559	0.775593	1.16075	-20.4803	12	13	12	3UTR		0	0
hsa-miR-143-3p	NM_003800	RNGTT	2818	2841	1	-22	1	0.00892015	0.632	0.658901	2.36621	-10.2026	18	23	7	3UTR		0	0
hsa-miR-143-3p	NM_030784	GPR63	2494	2514	1	-17.5	1	0.0210108	0.588	0.204987	0.143776	-5.8508	17	20	8	3UTR		0	0
hsa-miR-143-3p	NM_052904	KLHL32	2917	2968	1	-20.9	1	0.0733741	0.618	0.39581	0.448214	-3.79332	17	21	13	3UTR		0	0
hsa-miR-143-3p	NM_198468	MMS22L	7089	7107	1	-18.4	1	0.0846673	0.559	4.41703	3.45611	-4.02637	14	18	7	3UTR		0	0
hsa-miR-143-3p	XM_011535818	LIN28B	5166	5181	1	-16.1	1	0.087484	0.765	0	0	-4.957	14	15	14	3UTR		0	0
hsa-miR-143-3p	NM_007198	PLPBP	2467	2489	1	-27	1	0.00064915	0.706	2.30133	1.96068	-7.3076	19	22	12	3UTR		0	1
hsa-miR-143-3p	NM_021623	PLEKHA2	4683	4702	1	-20.2	1	0.00106601	0.603	-0.0960601	0.0210889	-7.91236	16	19	14	3UTR		0	0
hsa-miR-143-3p	NM_020130	TCIM	1361	1374	1	-15.8	1	0.00365846	0.662	0.745476	0.751215	-8.59573	11	13	6	3UTR		0	0
hsa-miR-143-3p	XM_005273659	GINS4	2898	2917	1	-21.4	1	0.00636424	0.485	0	0	-11.4283	14	19	11	3UTR		0	0
hsa-miR-143-3p	NM_001305878	KAT6A	3574	3594	1	-22.6	1	0.0440679	0.676	0	0	-3.93757	16	20	13	3UTR		0	1
hsa-miR-143-3p	NM_033011	PLAT	1875	1895	1	-22.2	1	0.00240459	0.456	2.293	3.33689	-5.83853	18	20	16	3UTR		0	0
hsa-miR-143-3p	NM_005662	VDAC3	1318	1336	1	-19.3	1	0.00164617	0.529	1.36073	2.34728	-9.88456	14	18	7	3UTR		0	0
hsa-miR-143-3p	NM_030954	RNF170	3357	3398	1	-19.2	1	0.00196483	0.632	5.33563	3.878	-7.10805	17	22	8	3UTR		0	1
hsa-miR-143-3p	NM_024593	EFCAB1	996	1038	1	-18	1	0.0161433	0.647	0.332798	0.263828	-6.51454	15	18	9	3UTR		0	0
hsa-miR-143-3p	NM_207413	ALKAL1	763	785	1	-16.7	1	0.0465745	0.735	0.959198	1.63839	-6.90779	16	22	11	3UTR		0	0
hsa-miR-143-3p	NM_001114635	PLAG1	4905	4925	1	-19.5	1	0.0259705	0.721	0.463089	0.899243	-4.65016	17	20	12	3UTR		0	0
hsa-miR-143-3p	NM_004041	ARRB1	4393	4413	1	-22.1	1	0.000162938	0.368	-0.0548084	-0.21843	-6.07158	18	20	16	3UTR		0	0
hsa-miR-143-3p	NM_003369	UVRAG	4292	4312	1	-20.6	1	0.00163128	0.471	-0.0631808	-0.130492	-7.3076	16	19	9	3UTR		0	0
hsa-miR-143-3p	NM_001286059	RAB30	6863	6902	1	-18.4	1	0.0281925	0.706	0.920568	0.183768	-5.48126	18	33	12	3UTR		0	0
hsa-miR-143-3p	NM_001300983	DLG2	3184	3208	1	-18.4	1	0.000696492	0.559	1.50695	1.40241	-7.14013	18	24	8	3UTR		0	0
hsa-miR-143-3p	NM_022918	TMEM135	4346	4366	1	-19.2	1	0.0062686	0.603	0.000106333	0.00471257	-7.07546	16	20	12	3UTR		1	0
hsa-miR-143-3p	NM_001143837	NOX4	4451	4493	1	-23.8	1	6.18642e-06	0.647	0.0082641	0.0849489	-7.14013	16	19	10	3UTR		0	0
hsa-miR-143-3p	NM_032102	SRSF8	2359	2376	1	-18.8	1	0.00588465	0.735	0.0316058	0.109498	-7.37138	16	17	16	3UTR		0	1
hsa-miR-143-3p	NM_144665	SESN3	2520	2550	1	-17.5	1	0.0131629	0.603	0.190734	0.121011	-4.957	18	30	8	3UTR		0	0
hsa-miR-143-3p	NM_001271162	PGR	6548	6564	1	-18.5	1	0.000983215	0.618	0.262093	-0.0698977	-9.88456	13	16	9	3UTR		0	0
hsa-miR-143-3p	NM_001195045	YAP1	4059	4087	1	-23.2	1	0.000103555	0.5	0.0141784	0.580449	-3.93757	19	22	13	3UTR		0	0
hsa-miR-143-3p	NM_000019	ACAT1	1811	1835	1	-20.9	1	0.130232	0.588	0	0	-3.93757	16	24	12	3UTR		0	0
hsa-miR-143-3p	NM_001260494	RDX	2386	2400	1	-17.6	1	0.0161536	0.632	4.63154	3.60455	-4.76182	13	14	13	3UTR		0	0
hsa-miR-143-3p	NM_004109	FDX1	1646	1669	1	-23.9	1	0.00105148	0.382	-0.50498	-0.617868	-6.5515	19	23	12	3UTR		0	0
hsa-miR-143-3p	NM_001037954	DIXDC1	5267	5292	1	-18.8	1	0.00867206	0.632	0.569992	0.331226	-10.5102	16	25	8	3UTR		0	0
hsa-miR-143-3p	NM_018195	NKAPD1	2949	2964	1	-18.1	1	0.0778953	0.588	1.86587	0.926236	-6.44976	13	15	7	3UTR		0	0
hsa-miR-143-3p	NM_181351	NCAM1	4191	4208	1	-17.6	1	0.000687003	0.603	1.4443	2.49664	-15.4909	12	17	8	3UTR		0	0
hsa-miR-143-3p	NM_018489	ASH1L	11704	11726	1	-20.1	1	0.00158286	0.691	1.32818	1.19207	-8.57351	17	22	7	3UTR		1	1
hsa-miR-143-3p	NM_001145263	NCOA4	2421	2470	1	-20.1	1	0.00851488	0.574	2.18354	1.41199	-5.69428	16	19	10	3UTR		0	0
hsa-miR-143-3p	XM_024448228	SYT15	3683	3701	1	-18.3	1	0.00327653	0.603	0	0	-9.54656	14	18	12	3UTR		0	0
hsa-miR-143-3p	NM_138933	A1CF	3328	3345	1	-18.4	0	0.000760289	0.5	0.0971259	0.190138	-15.9792	14	17	8	3UTR		1	1
hsa-miR-143-3p	NM_015235	CSTF2T	3992	4009	1	-18.7	1	0.017844	0.618	3.90531	2.73976	-4.17062	15	17	11	3UTR		0	0
hsa-miR-143-3p	NM_001350902	RHOBTB1	3240	3293	1	-20.2	1	0.0139616	0.441	5.89805	3.13287	-7.28438	17	23	10	3UTR		0	0
hsa-miR-143-3p	NM_030625	TET1	9510	9542	1	-18.5	1	0.00395395	0.647	0.293119	0.521453	-7.12766	18	32	7	3UTR		1	1
hsa-miR-143-3p	NM_001040273	TYSND1	2365	2385	1	-18.3	1	0.000911282	0.559	0.350113	0.297456	-10.0627	17	20	13	3UTR		0	0
hsa-miR-143-3p	NM_001198800	ASCC1	2260	2283	1	-19.9	1	1.23047e-05	0.529	1.78169	1.93962	-10.226	18	23	13	3UTR		0	0
hsa-miR-143-3p	NM_001145031	PLAU	1749	1801	1	-18	1	0.00147106	0.588	-0.0745022	0.188753	-6.09222	15	20	7	3UTR		0	0
hsa-miR-143-3p	NM_207012	AP3M1	2382	2404	1	-20.6	1	0.1739	0.559	-0.203649	0.179635	-11.3749	15	22	8	3UTR		0	0
hsa-miR-143-3p	NM_003344	UBE2H	3794	3813	1	-20.7	1	4.0351e-05	0.471	0.636608	1.29854	-10.6336	16	19	11	3UTR		0	0
hsa-miR-143-3p	NM_014997	KLHDC10	5106	5124	1	-20.3	1	0.00467389	0.485	0.657315	0.0476585	-10.7432	16	18	11	3UTR		0	1
hsa-miR-143-3p	NM_145268	SSMEM1	849	886	1	-17.4	1	0.0418974	0.618	0.743441	0.916278	-12.0538	16	37	11	3UTR		0	0
hsa-miR-143-3p	NM_016352	CPA4	2631	2667	1	-21.3	1	0.0764949	0.559	0.171194	0.169002	-6.08354	18	24	12	3UTR		0	0
hsa-miR-143-3p	NM_001257159	CEP41	3778	3790	1	-18.3	1	0.00133888	0.471	0.822749	0.962972	-7.48304	11	12	11	3UTR		0	0
hsa-miR-143-3p	XM_024446767	MKLN1	8743	8765	1	-19	1	0.123821	0.662	0	0	-9.28323	17	22	8	3UTR		0	0
hsa-miR-143-3p	NM_001243752	CYREN	1305	1331	1	-19.5	1	0.0243886	0.559	1.81352	0.120936	-6.3934	16	26	8	3UTR		0	0
hsa-miR-143-3p	NM_194071	CREB3L2	4973	4993	1	-22.2	1	0.000481842	0.603	-0.397249	-0.252223	-8.85129	17	20	11	3UTR		0	0
hsa-miR-143-3p	NM_024926	TTC26	2912	2930	1	-20.7	1	0.00024328	0.662	0.215339	0.151505	-10.7891	16	18	11	3UTR		0	0
hsa-miR-143-3p	NM_022750	PARP12	3318	3350	1	-19.1	1	0.00038344	0.618	0	0	-5.18008	17	23	8	3UTR		0	0
hsa-miR-143-3p	XM_024446835	AGK	3272	3292	1	-22.9	1	0.000368764	0.5	0	0	-9.18534	18	20	11	3UTR		0	0
hsa-miR-143-3p	NM_001080392	KIAA1147	3851	3869	1	-21.6	1	0.00310905	0.5	-0.383385	-0.33363	-5.61866	15	18	12	3UTR		0	0
hsa-miR-143-3p	NM_001031690	FAM131B	2889	2911	1	-21.1	1	0.000399621	0.5	0.132193	-0.0656851	-6.23056	19	22	8	3UTR		0	0
hsa-miR-143-3p	NM_014671	UBE3C	3824	3855	1	-20.9	1	0.000621946	0.588	1.06694	1.48807	-7.3076	18	31	9	3UTR		0	0
hsa-miR-143-3p	NM_001170784	FAM122C	500	512	1	-15.5	1	0.110229	0.529	0	0	-6.90779	11	12	11	3UTR		0	0
hsa-miR-143-3p	NM_001353810	ATP11C	4749	4782	1	-21.4	1	0.00259249	0.603	0	0	-5.83853	16	19	11	3UTR		1	1
hsa-miR-143-3p	NM_001080485	ZNF275	6269	6288	1	-18.3	1	0.00330772	0.647	0	0	-6.51454	16	19	10	3UTR		1	1
hsa-miR-143-3p	XM_017030099	LOC389831	465	484	1	-17.1	1	0.0207715	0.559	0	0	-7.05204	12	14	12	3UTR		0	0
hsa-miR-143-3p	NM_005941	MMP16	2845	2863	1	-19.8	1	0.0110039	0.618	0.648921	0.492436	-5.72816	16	18	14	3UTR		0	0
hsa-miR-143-3p	NM_004929	CALB1	2365	2386	1	-20.8	1	0.0231788	0.691	0.443393	1.18479	-11.2467	18	21	8	3UTR		0	0
hsa-miR-143-3p	NM_033285	TP53INP1	5566	5586	1	-19.4	1	0.00383759	0.647	0.18806	0.493142	-7.78178	18	20	15	3UTR		0	0
hsa-miR-143-3p	NM_033512	TSPYL5	3804	3846	1	-20	1	0.244623	0.618	-0.0297001	0.092612	-4.957	18	27	9	3UTR		0	0
hsa-miR-143-3p	NM_001145860	POP1	4350	4371	1	-19.2	1	0.014778	0.603	0.0281801	-0.410168	-7.50368	15	21	12	3UTR		0	0
hsa-miR-143-3p	NM_183419	RNF19A	4221	4241	1	-22.2	1	0.0773834	0.588	0	0	-10.2208	18	20	14	3UTR		0	0
hsa-miR-143-3p	NM_001270378	ANKRD46	2496	2528	1	-18.4	1	0.000384216	0.632	0.160235	2.47466	-5.10125	20	32	7	3UTR		0	0
hsa-miR-143-3p	NM_148174	AZIN1	3080	3097	1	-17.7	1	0.106955	0.676	3.94566	3.64061	-13.6656	15	17	10	3UTR		0	0
hsa-miR-143-3p	NM_001314051	ANGPT1	1442	1460	1	-20.7	1	0.00496632	0.618	1.47712	0.970951	-14.5224	15	18	8	3UTR		0	0
hsa-miR-143-3p	NM_178565	RSPO2	3049	3085	1	-22.3	1	0.0741431	0.544	0	0	-6.51454	18	27	14	3UTR		0	0
hsa-miR-143-3p	NM_153015	TMEM74	3865	3884	1	-18.1	1	0.0403002	0.618	0.196026	-0.38111	-5.61866	15	19	12	3UTR		0	1
hsa-miR-143-3p	NM_014112	TRPS1	8919	8948	1	-18.9	1	0.00491499	0.603	2.89183	3.08987	-5.49511	19	29	8	3UTR		1	1
hsa-miR-143-3p	NM_001349811	SAMD12	7624	7644	1	-23.9	1	0.00475908	0.559	-0.0352957	1.2055	-10.3164	19	20	19	3UTR		0	0
hsa-miR-143-3p	NM_021021	SNTB1	1921	1968	1	-22.6	1	0.0130909	0.5	0.0587096	0.340951	-3.93757	20	27	8	3UTR		0	0
hsa-miR-143-3p	NM_017956	TRMT12	1860	1880	1	-18	1	0.0230409	0.647	0.25874	-0.0658464	-7.39607	16	20	10	3UTR		0	0
hsa-miR-143-3p	XM_017013467	ASAP1	5046	5062	1	-18.8	0	0.0291716	0.618	0	0	-13.4039	13	16	11	3UTR		0	0
hsa-miR-143-3p	NM_003033	ST3GAL1	5565	5584	1	-19.3	1	0.0415382	0.471	3.11332	1.65432	-10.3534	16	19	11	3UTR		0	0
hsa-miR-143-3p	XM_011516884	COL22A1	5765	5788	1	-21	1	2.81496e-05	0.574	0	0	-7.28438	19	23	11	3UTR		0	0
hsa-miR-143-3p	NM_138982	MAPK10	3383	3399	1	-18.2	1	0.00111155	0.603	0.296637	0.0415392	-8.85129	13	16	7	3UTR		0	0
hsa-miR-143-3p	NM_001136230	HSD17B13	1286	1325	1	-20.6	1	0.00505517	0.618	0.312633	0.364528	-7.28438	19	27	11	3UTR		0	0
hsa-miR-143-3p	NM_024047	NUDT9	1701	1724	1	-17.8	1	0.0714293	0.618	0.599323	0.117312	-6.24613	17	23	10	3UTR		0	0
hsa-miR-143-3p	NM_000297	PKD2	4573	4609	1	-18.1	1	0.0500286	0.632	-0.781988	-0.067044	-8.66231	14	18	10	3UTR		0	0
hsa-miR-143-3p	NM_032906	PYURF	899	920	1	-20.3	1	0.0068767	0.588	1.31041	1.58607	-5.83853	19	21	11	3UTR		0	0
hsa-miR-143-3p	NM_001042616	PIGY	899	920	1	-20.3	1	0.0068767	0.588	0.112645	0.531862	-5.83853	19	21	11	3UTR		0	0
hsa-miR-143-3p	NM_001265580	FAM13A	2980	2998	1	-17.4	1	0.00140099	0.485	4.26256	3.79505	-4.84971	14	18	7	3UTR		0	0
hsa-miR-143-3p	NM_001146055	SNCA	2248	2288	1	-21.7	1	0.000260993	0.618	1.95092	2.40933	-6.28309	18	21	10	3UTR		0	0
hsa-miR-143-3p	NM_001203	BMPR1B	3042	3061	1	-20.3	1	0.000504202	0.618	-0.00647716	0.149951	-7.37138	17	19	10	3UTR		0	0
hsa-miR-143-3p	NM_001130678	EIF4E	5114	5131	1	-18.7	1	0.0353678	0.603	0.42743	-0.0250626	-6.6181	16	17	16	3UTR		0	0
hsa-miR-143-3p	NM_001031723	DNAJB14	3273	3294	1	-22.5	1	0.00131213	0.676	0.866652	0.474224	-7.80875	18	21	12	3UTR		0	0
hsa-miR-143-3p	NM_145244	DDIT4L	1747	1766	1	-19.7	1	0.00593673	0.574	0.0449115	0.255525	-3.79332	15	19	8	3UTR		0	0
hsa-miR-143-3p	NM_001127208	TET2	7647	7661	1	-18.8	1	0.0183342	0.647	3.43192	1.55668	-7.21971	13	14	13	3UTR		1	1
hsa-miR-143-3p	NM_052864	TIFA	1393	1414	1	-19.8	1	0.00580895	0.691	0.117765	-0.103143	-7.91236	19	21	12	3UTR		0	0
hsa-miR-143-3p	NM_024590	ARSJ	2947	2980	1	-19.6	1	0.000171106	0.529	3.59731	4.48119	-11.9455	15	19	8	3UTR		0	0
hsa-miR-143-3p	NM_001286754	SYNPO2	5397	5418	1	-20	1	0.00508205	0.574	0.514075	0.124166	-6.51454	17	21	9	3UTR		0	0
hsa-miR-143-3p	NM_001170330	C4orf3	2291	2308	1	-17.5	1	0.0132806	0.662	0.837824	0.403466	-9.89609	14	17	10	3UTR		0	0
hsa-miR-143-3p	NM_014752	SPCS2	2157	2174	1	-18.8	1	0.00742554	0.603	-0.240207	0.344151	-12.2638	16	17	16	3UTR		0	0
hsa-miR-143-3p	NM_018086	FIGN	2943	2968	1	-18.1	1	0.0112089	0.588	1.78815	1.16557	-4.76182	17	19	17	3UTR		1	0
hsa-miR-143-3p	NM_001172173	CSRNP3	10901	10944	1	-23	1	0.00597827	0.647	1.14403	0.980011	-3.79332	17	20	9	3UTR		0	0
hsa-miR-143-3p	XM_006712681	SCN7A	7205	7222	1	-20.6	1	1.32664e-05	0.588	0	0	-5.9255	16	17	16	3UTR		0	0
hsa-miR-143-3p	NM_001256126	CERS6	6644	6670	1	-19.1	1	0.000744481	0.632	2.43696	1.46228	-4.02637	14	19	8	3UTR		0	0
hsa-miR-143-3p	NM_003742	ABCB11	4367	4382	1	-17.8	1	0.00661725	0.471	3.40055	3.91396	-7.09101	14	15	14	3UTR		0	0
hsa-miR-143-3p	NM_004525	LRP2	15024	15045	1	-20.6	1	0.00471892	0.603	4.22623	4.0279	-7.8837	17	21	9	3UTR		0	0
hsa-miR-143-3p	NM_025000	DCAF17	5677	5696	1	-19.1	1	0.00550555	0.706	0.0851653	0.240707	-5.26888	15	19	8	3UTR		0	0
hsa-miR-143-3p	NM_007023	RAPGEF4	3450	3470	1	-21.5	1	0.226693	0.559	0.0542829	0.535925	-5.9393	17	20	11	3UTR		0	0
hsa-miR-143-3p	NM_133646	MAP3K20	5706	5726	1	-21	1	6.05537e-05	0.676	-0.521736	0.101998	-7.37318	17	20	10	3UTR		0	1
hsa-miR-143-3p	NM_001017371	SP3	4357	4374	1	-18.2	1	0.0144854	0.647	0.184701	-0.010055	-6.51454	15	17	10	3UTR		0	0
hsa-miR-143-3p	NM_001305011	LNPK	1931	1949	1	-19.5	1	0.00946746	0.647	-0.510396	-0.0749178	-5.69428	16	18	12	3UTR		0	0
hsa-miR-143-3p	NM_001199747	HOXD8	1436	1457	1	-19.8	1	0.0011295	0.441	0.933846	0.770233	-8.16444	17	21	7	3UTR		0	0
hsa-miR-143-3p	NM_001077197	PDE11A	3537	3555	1	-18	1	0.0586655	0.5	0.912282	0.480745	-11.254	14	18	9	3UTR		0	1
hsa-miR-143-3p	NM_001201480	OSBPL6	6219	6235	1	-19.8	1	0.00205287	0.588	0.400123	0.0105253	-4.90607	14	16	12	3UTR		0	0
hsa-miR-143-3p	NM_152520	ZNF385B	2197	2244	1	-21.3	1	0.0378325	0.5	6.6742	5.31413	-7.14013	17	19	17	3UTR		0	0
hsa-miR-143-3p	NM_001030312	CERKL	2483	2498	1	-16	1	0.0101882	0.559	2.76347	1.75298	-5.76291	13	15	7	3UTR		0	0
hsa-miR-143-3p	NM_003909	CPNE3	2254	2272	1	-18.2	1	0.000233999	0.647	-0.0261373	-0.0112931	-5.83853	16	18	14	3UTR		0	0
hsa-miR-143-3p	NM_003453	ZMYM2	9610	9628	1	-20.4	1	0.00437416	0.632	-0.057675	0.0339469	-15.4401	16	18	13	3UTR		0	0
hsa-miR-143-3p	NM_001286638	ZDHHC20	3620	3646	1	-18.8	1	0.0620462	0.618	1.55147	1.31909	-6.25121	19	26	7	3UTR		0	0
hsa-miR-143-3p	NM_002010	FGF9	4386	4423	1	-20.6	1	0.380174	0.662	0.795089	1.3774	-3.93757	20	37	9	3UTR		1	1
hsa-miR-143-3p	NM_148957	TNFRSF19	2909	2928	1	-21.1	1	0.000213272	0.529	-0.109761	-0.319804	-5.69428	17	19	14	3UTR		0	0
hsa-miR-143-3p	NM_152704	AMER2	8185	8232	1	-23.8	1	0.00303518	0.426	1.7716	1.7342	-5.48126	19	23	10	3UTR		0	1
hsa-miR-143-3p	NM_001260	CDK8	2689	2714	1	-17.8	1	0.0032656	0.662	4.17618	3.59448	-3.79332	15	17	15	3UTR		0	0
hsa-miR-143-3p	NM_006646	WASF3	2079	2101	1	-20.8	1	0.000970743	0.544	0.916192	0.870389	-7.65065	17	22	6	3UTR		0	1
hsa-miR-143-3p	NM_015932	POMP	631	659	1	-18.5	1	0.00612076	0.647	0.2551	0.530585	-5.08246	19	28	8	3UTR		0	0
hsa-miR-143-3p	NM_181785	SLC46A3	2012	2027	1	-17.4	1	2.93901e-05	0.691	2.84453	1.79183	-9.45334	13	15	12	3UTR		0	0
hsa-miR-143-3p	XM_011535020	MTUS2	5442	5489	1	-20.3	1	0.000653404	0.618	0	0	-6.09222	13	17	7	3UTR		0	0
hsa-miR-143-3p	NM_007106	UBL3	2630	2646	1	-17.5	1	0.0331567	0.706	1.03673	1.17329	-13.2745	15	16	15	3UTR		0	0
hsa-miR-143-3p	NM_001166058	RXFP2	2513	2536	1	-20.8	1	2.42786e-05	0.544	-0.176483	-0.231236	-7.12885	17	23	6	3UTR		0	0
hsa-miR-143-3p	NM_014887	N4BP2L2	2021	2037	1	-21.9	1	7.74682e-05	0.662	0.000769445	-0.125822	-14.722	14	16	11	3UTR		0	0
hsa-miR-143-3p	NM_000538	RFXAP	1691	1730	1	-20.5	1	0.00623785	0.544	0.257212	0.164856	-5.69428	16	20	9	3UTR		0	0
hsa-miR-143-3p	NM_001142364	ALG5	982	1007	1	-20.4	1	0.014719	0.721	1.55108	1.50299	-4.17062	18	25	9	3UTR		0	0
hsa-miR-143-3p	NM_001135958	TRPC4	7589	7611	1	-20.3	1	0.000867794	0.515	0	0	-8.40586	16	22	6	3UTR		0	0
hsa-miR-143-3p	NM_152903	KBTBD6	4962	5007	1	-21.6	1	0.0217583	0.618	-0.0504893	0.688672	-6.25121	15	17	15	3UTR		0	0
hsa-miR-143-3p	NM_178009	DGKH	12287	12316	1	-20.2	1	0.0148995	0.588	0.451228	0.00263639	-4.79441	20	29	8	3UTR		0	0
hsa-miR-143-3p	NM_198404	KCTD4	1675	1687	1	-17.3	0	0.138349	0.691	2.54887	2.85426	-21.7228	11	12	11	3UTR		0	0
hsa-miR-143-3p	NM_002298	LCP1	2288	2303	1	-16.5	1	0.0290734	0.588	4.75404	5.77235	-4.76182	13	15	10	3UTR		0	0
hsa-miR-143-3p	NM_030925	CAB39L	1494	1518	1	-21.1	1	0.0111114	0.603	-0.422435	-0.634498	-4.99396	16	19	8	3UTR		0	0
hsa-miR-143-3p	NM_199464	KCNRG	1266	1283	1	-17.9	1	0.00605094	0.426	-0.0369738	0.0220958	-9.30932	14	17	9	3UTR		0	0
hsa-miR-143-3p	NM_145019	FAM124A	3270	3313	1	-23.4	1	0.00261045	0.485	-0.0766536	-0.245272	-6.10696	17	19	17	3UTR		0	0
hsa-miR-143-3p	NM_001351003	TMEM272	1844	1881	1	-21.2	1	0.00409847	0.485	-0.248332	-0.176095	-6.69537	17	22	12	3UTR		0	0
hsa-miR-143-3p	NM_021645	UTP14C	3480	3517	1	-22.3	1	0.00337301	0.515	-0.40359	0.0184868	-7.3076	14	18	7	3UTR		0	0
hsa-miR-143-3p	XM_024451402	ZNF780B	5719	5737	1	-17.2	1	0.000487291	0.544	0	0	-4.90607	14	18	10	3UTR		0	0
hsa-miR-143-3p	XM_017027125	DMRTC2	1512	1532	1	-20.3	1	0.00359041	0.618	0	0	-7.48304	15	20	11	3UTR		0	0
hsa-miR-143-3p	NM_001278509	ZNF180	3439	3459	1	-20.6	1	0.0105207	0.559	0.153108	-0.0691751	-7.50368	16	20	11	3UTR		0	0
hsa-miR-143-3p	NM_001142523	IRAK3	2992	3011	1	-17.6	1	0.0028811	0.515	0.134748	-0.19312	-10.198	14	19	9	3UTR		0	0
hsa-miR-143-3p	NM_000619	IFNG	860	881	1	-20.4	1	0.000231216	0.529	1.54196	0.838	-8.57351	16	20	11	3UTR		0	0
hsa-miR-143-3p	NM_001278356	FRS2	1992	2040	1	-20.4	1	0.00420471	0.721	3.06322	2.58817	-3.79332	18	22	12	3UTR		1	1
hsa-miR-143-3p	NM_022456	RAB3IP	5313	5337	1	-19.6	1	0.00219111	0.574	-0.616829	-0.0307938	-8.85129	17	24	11	3UTR		0	0
hsa-miR-143-3p	NM_007350	PHLDA1	2826	2857	1	-20.7	1	0.0213027	0.662	-0.169882	-0.0961226	-3.79332	18	23	7	3UTR		0	0
hsa-miR-143-3p	NM_133504	DCN	2775	2794	1	-17.3	1	0.00883478	0.559	0.782267	2.79436	-12.0101	16	19	7	3UTR		0	0
hsa-miR-143-3p	NM_005761	PLXNC1	6753	6770	1	-20.3	1	0.00417233	0.632	0.548969	1.03375	-9.59293	16	17	16	3UTR		0	0
hsa-miR-143-3p	NM_001034173	ALDH1L2	5436	5457	1	-22.8	1	0.00582561	0.515	4.14232	5.31632	-10.693	18	21	14	3UTR		0	1
hsa-miR-143-3p	NM_001351364	RIC8B	4797	4817	1	-20.8	1	0.000278812	0.382	-0.295063	-0.0463701	-11.3547	16	20	11	3UTR		0	0
hsa-miR-143-3p	NM_001323374	CAMK4	11528	11547	1	-20.6	1	0.0176234	0.559	0.325096	0.650804	-16.4904	15	19	10	3UTR		0	1
hsa-miR-143-3p	NM_001142478	NREP	1931	1985	1	-15.7	1	0.000722553	0.588	3.10035	4.626	-3.79332	20	54	10	3UTR		0	0
hsa-miR-143-3p	NM_001085377	MCC	8160	8178	1	-19.4	1	0.0010063	0.588	2.97075	2.0341	-9.28323	16	18	13	3UTR		0	0
hsa-miR-143-3p	NM_001136239	PRDM6	5323	5359	1	-20.8	1	0.0517782	0.603	0.157129	0.380602	-10.1092	19	36	9	3UTR		0	0
hsa-miR-143-3p	NM_178450	MARCH3	3317	3343	1	-17.6	1	0.000926439	0.559	4.93424	5.16505	-7.16335	17	26	9	3UTR		1	0
hsa-miR-143-3p	NM_005732	RAD50	4602	4654	1	-18.5	1	0.0688578	0.515	-0.0805649	-0.428645	-7.12766	15	18	10	3UTR		0	0
hsa-miR-143-3p	NM_001300798	2008-09-01	3050	3072	1	-21.2	1	0.000519707	0.559	4.45683	4.81825	-11.5997	16	22	9	3UTR		0	0
hsa-miR-143-3p	NM_213648	TCF7	1530	1545	1	-18.2	0	4.60714e-05	0.471	0.141622	0.459367	-21.7381	12	15	8	3UTR		0	1
hsa-miR-143-3p	NM_002715	PPP2CA	1670	1688	1	-17.5	1	0.00452487	0.662	0.11456	-0.0586143	-12.6925	17	18	17	3UTR		0	0
hsa-miR-143-3p	NM_001745	CAMLG	1792	1833	1	-21.8	1	0.00139614	0.412	0.04189	-0.0292859	-8.04305	17	28	7	3UTR		0	0
hsa-miR-143-3p	NM_001903	CTNNA1	3435	3482	1	-20.2	0	1.69463e-05	0.662	0.7875	1.29801	-16.6229	13	16	11	3UTR		0	0
hsa-miR-143-3p	NM_199189	MATR3	5291	5315	1	-20.9	1	0.00140779	0.632	0.467935	0.0613721	-6.07158	19	24	9	3UTR		0	0
hsa-miR-143-3p	NM_030965	ST6GALNAC5	5445	5470	1	-18.4	1	0.030043	0.676	0.944686	1.2481	-4.65016	14	17	12	3UTR		0	0
hsa-miR-143-3p	NM_005482	PIGK	4288	4322	1	-22.6	1	0.0100246	0.632	6.51853	5.28724	-7.54065	16	21	7	3UTR		0	0
hsa-miR-143-3p	NM_001039585	PTGFR	2373	2393	1	-19.4	1	0.000856681	0.662	-0.460408	0.236937	-7.28657	16	20	7	3UTR		0	0
hsa-miR-143-3p	NM_001010971	SAMD13	1447	1479	1	-18.1	1	0.000654704	0.632	0	0	-9.22143	15	18	9	3UTR		0	0
hsa-miR-143-3p	NM_004388	CTBS	2209	2258	1	-21.5	1	0.0123688	0.706	-0.0116409	0.0847349	-5.83853	20	49	8	3UTR		0	0
hsa-miR-143-3p	NM_006256	PKN2	4919	4938	1	-18.9	1	0.00693121	0.735	0.239051	0.5471	-6.09222	15	19	8	3UTR		0	0
hsa-miR-143-3p	NM_019610	RBMXL1	2485	2509	1	-21.5	1	0.000831974	0.618	1.83619	1.93702	-7.38222	18	24	7	3UTR		0	0
hsa-miR-143-3p	NM_001017975	HFM1	4606	4626	1	-20.2	1	0.042043	0.618	1.14329	0.938992	-3.93757	18	20	10	3UTR		0	0
hsa-miR-143-3p	NM_001938	DR1	1386	1404	1	-17.9	1	0.0174011	0.662	3.43079	3.17205	-10.4498	14	18	9	3UTR		0	0
hsa-miR-143-3p	NM_001037317	PLPPR5	2388	2407	1	-17.8	1	0.00797264	0.574	1.99905	1.39614	-12.408	15	19	8	3UTR		0	0
hsa-miR-143-3p	XM_011542498	PLPPR4	4335	4350	1	-16.2	1	0.00123006	0.618	0	0	-14.7217	14	15	14	3UTR		0	0
hsa-miR-143-3p	XM_011541301	GPSM2	3027	3042	1	-18.8	1	0.00685358	0.5	0	0	-4.76182	13	15	11	3UTR		0	0
hsa-miR-143-3p	NM_002959	SORT1	4286	4308	1	-21.3	1	0.00175355	0.662	-0.0790013	1.02863	-9.44249	16	22	6	3UTR		0	0
hsa-miR-143-3p	NM_001040709	SYPL2	2420	2441	1	-19	1	0.00260851	0.515	0.511695	1.1444	-8.4155	17	21	8	3UTR		0	0
hsa-miR-143-3p	NM_139156	AMPD2	3674	3706	1	-21.4	1	0.00120697	0.544	1.03298	0.85097	-9.54656	16	19	14	3UTR		0	0
hsa-miR-143-3p	XM_011541400	KCNA2	7092	7112	1	-22.1	1	0.00015969	0.471	0	0	-9.81332	17	20	14	3UTR		0	0
hsa-miR-143-3p	NM_001006945	LRIF1	1443	1484	1	-17.5	1	0.0130884	0.691	0.682364	1.04682	-5.9393	14	17	11	3UTR		0	0
hsa-miR-143-3p	NM_001286209	GAS8	2126	2144	1	-18.5	1	0.000915903	0.368	-0.506155	0.894043	-10.7371	16	18	11	3UTR		0	0
hsa-miR-143-3p	NM_138973	BACE1	3029	3079	1	-21.6	1	0.000333625	0.603	0.885151	0.857783	-3.79332	20	32	13	3UTR		0	0
hsa-miR-143-3p	NM_004788	UBE4A	4654	4676	1	-19.4	1	0.00222809	0.647	0.494511	0.222628	-6.62343	17	22	10	3UTR		0	0
hsa-miR-143-3p	NM_001168468	PDZD3	1586	1609	1	-24.4	1	0.00551226	0.441	0.159925	-0.135525	-4.65016	19	23	7	3UTR		0	0
hsa-miR-143-3p	NM_015313	ARHGEF12	8275	8299	1	-17.9	1	0.0110671	0.603	0.563823	0.639913	-9.95757	18	24	9	3UTR		0	0
hsa-miR-143-3p	NM_003105	SORL1	7464	7508	1	-22.8	1	0.000112305	0.574	0.284088	0.277432	-9.04109	18	44	9	3UTR		0	0
hsa-miR-143-3p	NM_032873	UBASH3B	3426	3447	1	-20.2	1	0.0389401	0.647	1.72942	0.590953	-4.65016	17	21	7	3UTR		0	0
hsa-miR-143-3p	NM_001286563	GRAMD1B	3140	3158	1	-19.9	1	0.00926237	0.618	1.73058	1.02497	-7.48304	14	18	11	3UTR		0	0
hsa-miR-143-3p	NM_001301780	ZNF202	3437	3459	1	-20.5	1	0.00177256	0.603	-0.871188	0.680945	-12.679	16	22	7	3UTR		0	0
hsa-miR-143-3p	NM_199437	PRDM10	6214	6237	1	-20.6	1	0.0105548	0.706	1.2418	1.85704	-7.65065	18	23	13	3UTR		0	0
hsa-miR-143-3p	NM_139055	ADAMTS15	5051	5071	1	-20.2	1	0.0205961	0.529	-0.00918664	0.195942	-5.19005	16	20	9	3UTR		0	0
hsa-miR-143-3p	NM_001012393	OPCML	4068	4089	1	-18.5	1	0.000151629	0.603	0.0975924	0.247088	-7.2559	15	21	8	3UTR		0	0
hsa-miR-143-3p	NM_014384	ACAD8	1966	1989	1	-18.7	1	0.00107994	0.647	0.108127	0.0711187	-5.69428	18	23	9	3UTR		0	0
hsa-miR-143-3p	XM_017017550	B3GAT1	1588	1609	1	-20.3	1	0.00264048	0.529	0	0	-8.01482	16	21	8	3UTR		0	0
hsa-miR-143-3p	NM_001206931	SLC6A12	2752	2795	1	-22.2	1	6.06997e-07	0.471	0.579364	1.89653	-6.51454	15	17	15	3UTR		0	0
hsa-miR-143-3p	NM_014191	SCN8A	7365	7388	1	-22.6	1	0.00186354	0.574	1.09469	0.908906	-6.25121	20	23	13	3UTR		0	0
hsa-miR-143-3p	NM_175078	KRT77	3186	3205	1	-21.9	1	2.06112e-05	0.515	1.13321	0.345082	-8.94009	16	19	11	3UTR		0	0
hsa-miR-143-3p	NM_001351148	TESPA1	2568	2597	1	-21.6	1	6.22087e-06	0.529	0.236169	0.0447565	-8.15217	19	24	15	3UTR		0	0
hsa-miR-143-3p	NM_005811	GDF11	2972	2988	1	-18.1	1	5.3365e-05	0.471	2.07497	2.30751	-17.0124	14	16	10	3UTR		0	0
hsa-miR-143-3p	NM_002898	RBMS2	7260	7279	1	-19.3	1	0.00246399	0.618	-0.177529	-0.161669	-7.00221	16	19	12	3UTR		0	0
hsa-miR-143-3p	NM_024779	PIP4K2C	1505	1528	1	-18.2	1	0.0210102	0.515	0.0693948	0.508996	-11.1556	17	23	11	3UTR		0	0
hsa-miR-143-3p	NM_014770	AGAP2	4689	4713	1	-25.1	1	7.6233e-06	0.426	2.46373	3.98742	-13.3276	17	24	12	3UTR		0	0
hsa-miR-143-3p	XM_017019041	MON2	6577	6608	1	-20.6	1	0.00891868	0.662	0	0	-4.02637	14	16	14	3UTR		0	0
hsa-miR-143-3p	NM_017770	ELOVL2	2784	2812	1	-22.8	1	1.57614e-05	0.574	-0.272496	0.0611844	-7.24999	14	17	11	3UTR		0	0
hsa-miR-143-3p	NM_152737	RNF182	2819	2841	1	-18.6	1	0.00122568	0.603	0.237263	0.540729	-8.86514	16	22	8	3UTR		0	0
hsa-miR-143-3p	NM_001357857	ATXN1	2516	2541	1	-22.8	1	0.042003	0.397	0.592635	0.513317	-6.51454	16	25	10	3UTR		0	0
hsa-miR-143-3p	NM_001168377	KIAA0319	4124	4153	1	-18.1	1	0.00777552	0.603	1.82	2.32434	-6.6181	14	16	14	3UTR		0	0
hsa-miR-143-3p	XM_017011528	ZSCAN12	3514	3532	1	-17.6	1	0.274625	0.662	0	0	-9.30903	16	18	13	3UTR		0	0
hsa-miR-143-3p	XM_011514287	ZBED9	4906	4925	1	-21.2	1	0.00405364	0.676	0	0	-4.90607	14	16	14	3UTR		0	0
hsa-miR-143-3p	NM_012081	ELL2	5850	5870	1	-17.1	1	0.000277237	0.706	0	0	-10.3335	17	20	12	3UTR		0	0
hsa-miR-143-3p	NM_153756	FNDC5	1174	1209	1	-18.3	1	0.0142819	0.544	1.57508	0.728868	-5.83853	19	35	11	3UTR		1	1
hsa-miR-143-3p	NM_001319142	AK2	3505	3523	1	-18.1	1	0.0171412	0.59	0	0	-6.28309	16	18	8	3UTR		0	0
hsa-miR-143-3p	NM_001270876	MEAF6	3793	3819	1	-21.7	1	0.000312214	0.529	0.34481	1.47645	-3.79332	19	26	9	3UTR		0	0
hsa-miR-143-3p	NM_012090	MACF1	17423	17444	1	-20.2	1	0.00847236	0.588	3.96746	3.66616	-5.8508	17	21	8	3UTR		0	0
hsa-miR-143-3p	NM_001282396	HPCAL4	3005	3029	1	-19.4	1	0.0551711	0.515	1.54488	0.550531	-8.16444	17	24	7	3UTR		0	0
hsa-miR-143-3p	NM_004700	KCNQ4	3014	3027	1	-19.1	1	0.00419089	0.529	0.269902	0.948392	-9.54656	12	13	12	3UTR		0	0
hsa-miR-143-3p	NM_006516	SLC2A1	3442	3458	1	-20.8	1	0.0724094	0.471	0	0	-5.9393	15	16	15	3UTR		0	0
hsa-miR-143-3p	NM_001286747	BORA	2114	2136	1	-21.5	1	0.0150398	0.618	-0.174465	0.37953	-6.98666	19	22	12	3UTR		0	0
hsa-miR-143-3p	NM_014953	DIS3	3424	3474	1	-20.7	1	1.54988e-05	0.632	-0.015262	0.300234	-6.98666	15	18	13	3UTR		0	0
hsa-miR-143-3p	NM_144777	SCEL	2284	2304	1	-17.8	1	0.0149947	0.75	0.499021	0.707083	-8.57351	18	20	11	3UTR		0	0
hsa-miR-143-3p	NM_007084	SOX21	1832	1855	1	-19.7	1	0.101472	0.412	1.52616	0.951744	-4.65016	18	23	8	3UTR		0	0
hsa-miR-143-3p	NM_001303110	COL4A1	2288	2332	1	-19.3	1	0.0314071	0.5	3.14102	2.75605	-8.42926	14	18	10	3UTR		0	0
hsa-miR-143-3p	NM_001354051	ARHGEF7	2895	2928	1	-20.1	1	0.00958704	0.559	1.20887	0.836662	-8.55011	18	33	8	3UTR		0	0
hsa-miR-143-3p	NM_005561	LAMP1	2029	2050	1	-18.4	1	0.00554765	0.618	0.0779039	0.348827	-5.57006	18	21	8	3UTR		0	0
hsa-miR-143-3p	NM_001329226	LRP10	3003	3034	1	-17.9	1	5.83458e-05	0.515	-0.435734	-0.0552686	-6.44976	13	16	7	3UTR		0	0
hsa-miR-143-3p	NM_198204	MLX	960	980	1	-19	1	0.00101856	0.618	0.484378	0.0223631	-5.33701	18	20	14	3UTR		0	0
hsa-miR-143-3p	NM_001330229	PSME3	3088	3126	1	-20.2	1	0.00314548	0.544	0.112445	0.2298	-5.9255	16	25	12	3UTR		0	0
hsa-miR-143-3p	NM_001142653	PTGES3L	1327	1354	1	-25.5	1	3.19139e-05	0.5	0	0	-6.42973	17	21	8	3UTR		0	0
hsa-miR-143-3p	NM_001302623	DHX8	3680	3702	1	-18.8	1	0.000188145	0.5	-0.170726	-0.213006	-9.07622	17	22	8	3UTR		0	0
hsa-miR-143-3p	NM_005497	GJC1	3902	3926	1	-20.4	1	0.000294263	0.603	0.427401	0.391975	-4.02637	18	24	14	3UTR		0	0
hsa-miR-143-3p	NM_001012511	GOSR2	1328	1365	1	-19.3	1	0.00988848	0.588	1.34399	0.842832	-3.93757	19	37	11	3UTR		0	0
hsa-miR-143-3p	XM_005257262	SNX11	1900	1919	1	-20.1	1	0.0283692	0.441	0	0	-12.1109	14	19	9	3UTR		0	0
hsa-miR-143-3p	NM_173623	TTLL6	1993	2023	1	-18.3	1	0.0010077	0.456	2.28543	2.33193	-5.33701	18	30	8	3UTR		0	0
hsa-miR-143-3p	NM_006546	IGF2BP1	5013	5032	1	-20.8	1	0.0175744	0.5	1.37254	1.99311	-7.65065	16	19	11	3UTR		0	0
hsa-miR-143-3p	NM_001166131	EME1	2237	2307	1	-19.7	1	0.0701844	0.706	0.610651	0.308934	-5.22671	17	21	10	3UTR		0	1
hsa-miR-143-3p	NM_016424	LUC7L3	1655	1677	1	-23.3	1	0.00376255	0.574	3.77989	3.86599	-5.22671	19	22	12	3UTR		0	0
hsa-miR-143-3p	NM_145111	FAM200A	2345	2403	1	-22.4	1	0.00152629	0.647	-0.0103098	-0.21653	-7.28438	19	28	10	3UTR		0	1
hsa-miR-143-3p	NM_000765	CYP3A7	1714	1729	1	-17.6	1	0.00134335	0.603	1.33029	2.55475	-8.84192	14	15	14	3UTR		0	0
hsa-miR-143-3p	NM_033091	TRIM4	2343	2376	1	-18.7	1	0.00428646	0.676	0.7978	0.913776	-6.9696	16	21	8	3UTR		0	0
hsa-miR-143-3p	NM_017715	ZNF3	869	912	1	-24.8	1	0.00738133	0.485	0.149638	0.145348	-9.81332	17	22	14	3UTR		0	0
hsa-miR-143-3p	NM_001283	AP1S1	1062	1086	1	-22.2	1	0.000260299	0.5	1.14909	0.576078	-5.49511	19	24	10	3UTR		0	0
hsa-miR-143-3p	NM_012257	HBP1	2617	2653	1	-19	1	0.000905147	0.618	0	0	-9.81332	17	24	6	3UTR		0	0
hsa-miR-143-3p	NM_181733	COG5	4662	4707	1	-20.2	1	0.00213538	0.588	0	0	-7.05204	16	20	12	3UTR		0	0
hsa-miR-143-3p	NM_012328	DNAJB9	1276	1294	1	-19.1	1	0.00708667	0.603	1.38751	0.838665	-5.92733	15	18	9	3UTR		0	0
hsa-miR-143-3p	NM_001146267	GPR85	2391	2417	1	-18.3	1	0.00164861	0.618	2.81604	2.96306	-6.76235	20	26	10	3UTR		0	0
hsa-miR-143-3p	NM_002711	PPP1R3A	3663	3693	1	-22.3	1	0.0613486	0.618	3.97346	4.09637	-5.08246	18	23	7	3UTR		0	0
hsa-miR-143-3p	NM_001753	CAV1	1601	1645	1	-24.3	1	0.000964049	0.515	1.26124	1.8377	-8.44805	19	44	9	3UTR		0	0
hsa-miR-143-3p	NM_021908	ST7	2792	2830	1	-22	1	0.0306266	0.5	0	0	-3.79332	19	28	6	3UTR		0	0
hsa-miR-143-3p	NM_016200	LSM8	5894	5928	1	-24.7	1	0.0710945	0.765	0.258697	0.287594	-6.08354	18	22	12	3UTR		0	0
hsa-miR-143-3p	NM_012281	KCND2	4177	4202	1	-19.5	1	0.000523765	0.662	0.923986	1.48121	-5.69245	15	18	12	3UTR		0	0
hsa-miR-143-3p	NM_022444	SLC13A1	2115	2135	1	-19	1	0.00502685	0.691	5.08141	3.75498	-6.08354	18	20	12	3UTR		0	0
hsa-miR-143-3p	NM_001042594	POT1	2635	2647	1	-18.1	0	0.0134981	0.618	1.9029	2.43265	-20.4803	11	12	11	3UTR		0	0
hsa-miR-143-3p	NM_024523	GCC1	3683	3720	1	-17.1	1	8.11436e-05	0.574	4.85028	1.78023	-9.69585	16	37	7	3UTR		0	0
hsa-miR-143-3p	NM_013332	HILPDA	878	905	1	-22.9	1	0.120837	0.588	-0.413732	-0.030119	-7.3076	18	27	7	3UTR		0	0
hsa-miR-143-3p	NM_001199671	CALU	3066	3093	1	-22.8	1	0.0101727	0.603	2.81116	1.35894	-3.79332	19	22	12	3UTR		0	0
hsa-miR-143-3p	NM_032160	DSEL	5652	5674	1	-21.3	1	0.116344	0.515	3.68171	3.33851	-8.82818	17	22	9	3UTR		0	0
hsa-miR-143-3p	NM_182511	CBLN2	1969	1983	1	-16.6	1	0.0196092	0.544	4.9155	3.69532	-6.46361	13	14	13	3UTR		0	0
hsa-miR-143-3p	NM_171999	SALL3	4930	4955	1	-18.9	1	0.00229579	0.662	1.81952	1.89841	-3.93757	19	25	11	3UTR		0	0
hsa-miR-143-3p	NM_138924	GAMT	1611	1626	1	-20.5	1	0.000268227	0.382	3.18806	2.54179	-5.33701	14	15	14	3UTR		0	0
hsa-miR-143-3p	XM_005259506	C19orf25	568	594	1	-23	1	0.0349379	0.368	0	0	-9.06125	18	26	10	3UTR		0	0
hsa-miR-143-3p	NM_006830	UQCR11	606	625	1	-19.6	1	0.0300795	0.544	-0.578963	-0.273179	-5.49511	17	19	9	3UTR		0	0
hsa-miR-143-3p	NM_001142593	ITPK1	3068	3086	1	-18.8	1	0.0267368	0.544	1.16297	0.648891	-5.08246	16	18	11	3UTR		0	0
hsa-miR-143-3p	NM_001202429	ASB2	2376	2400	1	-20.5	1	0.00564595	0.368	0.995517	1.43469	-6.89492	18	24	8	3UTR		0	0
hsa-miR-143-3p	NM_023112	OTUB2	1376	1396	1	-23.2	1	0.00514949	0.559	-0.369752	-0.0423321	-8.85129	18	20	12	3UTR		0	0
hsa-miR-143-3p	XM_017021353	SERPINA10	2589	2608	1	-19.6	1	0.0357712	0.588	0	0	-7.51962	15	19	11	3UTR		0	0
hsa-miR-143-3p	NM_173701	WARS	2375	2392	1	-18.8	1	0.0117982	0.441	2.47493	2.22322	-3.79332	15	17	11	3UTR		0	0
hsa-miR-143-3p	NM_001330228	WDR20	2249	2287	1	-22.4	1	0.000640331	0.632	0.941858	1.07046	-9.07604	16	18	16	3UTR		0	0
hsa-miR-143-3p	NM_001969	EIF5	2523	2562	1	-19.6	1	0.0186576	0.618	1.02684	0.706794	-7.3076	14	18	7	3UTR		0	0
hsa-miR-143-3p	NM_001130107	KLC1	2257	2281	1	-22.1	1	0.00119564	0.382	-0.753846	-0.110759	-7.14013	18	24	7	3UTR		0	0
hsa-miR-143-3p	NM_001142275	NIPA1	2556	2575	1	-23.4	1	0.00251289	0.529	-0.453405	-0.0954803	-4.17062	18	19	18	3UTR		0	0
hsa-miR-143-3p	NM_175610	TJP1	7085	7107	1	-23.2	1	1.33037e-05	0.412	6.26276	5.61377	-7.41489	18	22	13	3UTR		0	0
hsa-miR-143-3p	NM_001282494	GOLGA8N	2677	2690	1	-19.1	1	0.00160473	0.529	0	0	-5.61866	12	13	12	3UTR		0	0
hsa-miR-143-3p	NM_001277314	FMN1	2833	2884	1	-19.8	1	0.0471312	0.544	0.0788766	0.518795	-5.10125	17	23	8	3UTR		0	1
hsa-miR-143-3p	NM_001042495	SLC12A6	3879	3911	1	-19.7	1	0.0241585	0.662	0.353661	0.491009	-8.01983	16	22	11	3UTR		0	0
hsa-miR-143-3p	NM_014106	ZNF770	3368	3389	1	-17.8	1	0.00870431	0.632	1.22146	1.19195	-6.80703	17	21	10	3UTR		0	0
hsa-miR-143-3p	NM_020795	NLGN2	4236	4255	1	-22	1	3.09742e-05	0.485	0	0	-8.3861	17	19	11	3UTR		0	0
hsa-miR-143-3p	NM_207386	SHISA6	3520	3542	1	-18.5	1	0.0503864	0.485	-0.132615	0.335514	-8.66231	17	22	7	3UTR		0	0
hsa-miR-143-3p	NM_001281435	MAP2K4	1637	1661	1	-18.4	1	0.0113997	0.544	1.84616	1.84491	-6.51454	17	24	11	3UTR		0	0
hsa-miR-143-3p	NM_001348122	TRIM16	1533	1561	1	-18.6	1	0.0136565	0.544	2.7321	2.25381	-8.55011	17	28	10	3UTR		0	0
hsa-miR-143-3p	XM_017025356	PIGL	3690	3715	1	-20	1	0.0643451	0.588	0	0	-5.69428	14	17	10	3UTR		0	0
hsa-miR-143-3p	NM_020653	ZNF287	3913	3933	1	-20.3	0	0.0052426	0.618	0.0430309	0.188219	-16.8469	14	20	11	3UTR		0	0
hsa-miR-143-3p	NM_001005291	SREBF1	4619	4639	1	-21.1	1	0.000124295	0.426	4.3632	2.30482	-9.97295	17	20	12	3UTR		0	0
hsa-miR-143-3p	NM_004624	VIPR1	2239	2276	1	-21.5	1	0.000308018	0.485	0.0818751	-0.460774	-5.19005	16	21	8	3UTR		0	0
hsa-miR-143-3p	NM_022842	CDCP1	5646	5685	1	-23.6	1	6.77749e-05	0.618	0.589523	0.371483	-9.22029	18	22	15	3UTR		0	0
hsa-miR-143-3p	XM_006712960	CCR3	1570	1587	1	-18	1	0.00129745	0.647	0	0	-8.80875	15	17	10	3UTR		0	0
hsa-miR-143-3p	NM_147129	ALS2CL	3270	3301	1	-23.9	1	0.00284925	0.456	2.8091	2.50178	-7.50368	16	22	7	3UTR		0	0
hsa-miR-143-3p	NM_022342	KIF9	2791	2806	1	-17.8	1	0.000207833	0.647	1.061	1.41212	-7.64793	13	15	12	3UTR		0	0
hsa-miR-143-3p	NM_025010	KLHL18	3957	3980	1	-21	1	0.00152353	0.632	0.306042	0.113945	-5.71431	18	23	14	3UTR		0	0
hsa-miR-143-3p	XM_017005517	NME6	485	504	1	-20.6	1	0.0689539	0.382	0	0	-7.16335	17	19	13	3UTR		0	1
hsa-miR-143-3p	NM_015933	TMA7	398	436	1	-20.3	1	0.100714	0.662	0.334711	0.927934	-3.79332	17	22	8	3UTR		0	0
hsa-miR-143-3p	NM_001272067	SHISA5	1845	1885	1	-20.8	1	0.00683105	0.618	1.24166	0.589311	-3.93757	18	21	11	3UTR		0	0
hsa-miR-143-3p	NM_001321983	PRKAR2A	3463	3490	1	-21.3	1	0.0805084	0.618	-0.315392	0.00050873	-7.3076	18	27	7	3UTR		0	0
hsa-miR-143-3p	NM_001329503	GPX1	952	1003	1	-25.8	1	3.94833e-05	0.426	0	0	-6.25121	19	23	12	3UTR		0	0
hsa-miR-143-3p	NM_174913	NOP9	4808	4827	1	-19.8	1	0.000682606	0.456	-0.343069	0.49065	-7.67224	17	19	10	3UTR		0	0
hsa-miR-143-3p	NM_001030055	ARHGAP5	7564	7582	1	-17.9	1	0.0559407	0.706	0.00984457	1.56408	-8.4155	15	18	9	3UTR		0	0
hsa-miR-143-3p	NM_018453	EAPP	1061	1082	1	-19.3	1	0.00409539	0.647	5.27212	4.60946	-5.69428	17	21	14	3UTR		0	1
hsa-miR-143-3p	NM_001049	SSTR1	2855	2872	1	-18.6	1	0.0201608	0.456	-0.390419	-0.476769	-9.08433	15	17	12	3UTR		0	0
hsa-miR-143-3p	NM_177452	TRAPPC6B	1566	1594	1	-20.6	1	0.00310775	0.603	0.436009	0.211278	-7.64793	17	21	13	3UTR		0	0
hsa-miR-143-3p	NM_015163	TRIM9	4120	4151	1	-21.1	1	0.00223964	0.603	4.07112	2.82949	-3.93757	21	31	10	3UTR		0	0
hsa-miR-143-3p	NM_018704	CTTNBP2NL	4459	4488	1	-22.7	1	0.000292593	0.603	1.8408	1.10245	-4.84971	18	29	11	3UTR		0	0
hsa-miR-143-3p	NM_017744	ST7L	2744	2778	1	-20.6	1	0.00267436	0.559	4.63387	5.97917	-5.92733	13	15	13	3UTR		0	0
hsa-miR-143-3p	NM_001010922	BCL2L15	2468	2490	1	-20.6	1	0.00224196	0.676	-0.471702	0.335644	-10.7891	14	17	9	3UTR		0	0
hsa-miR-143-3p	NM_017709	FAM46C	1532	1564	1	-21	1	0.0125351	0.515	1.24736	0.784775	-4.99396	20	32	9	3UTR		0	0
hsa-miR-143-3p	NM_001355409	HIST2H3PS2	2082	2137	1	-19.2	1	1.90909e-05	0.485	4.46194	3.65309	-6.66278	15	21	12	3UTR		0	0
hsa-miR-143-3p	NM_005105	RBM8A	4200	4220	1	-18.2	1	0.00092175	0.632	0.128661	1.0556	-9.18534	17	20	9	3UTR		0	0
hsa-miR-143-3p	NM_207044	ENSA	954	975	1	-19.7	1	0.0126587	0.603	0.513779	-0.0453293	-8.97132	16	21	8	3UTR		0	0
hsa-miR-143-3p	NM_000396	CTSK	1382	1399	1	-17.8	1	0.421718	0.559	1.25868	3.35216	-7.84025	14	17	10	3UTR		0	0
hsa-miR-143-3p	NM_024041	SCNM1	1790	1827	1	-17.8	1	0.0136864	0.529	0.128914	1.29439	-7.16335	16	20	14	3UTR		0	0
hsa-miR-143-3p	XM_017002417	SNX27	1421	1443	1	-22.6	1	0.0200694	0.471	0	0	-9.45376	17	22	11	3UTR		0	1
hsa-miR-143-3p	NM_001083964	TDRKH	2105	2122	1	-18.2	1	0.00682912	0.485	2.85673	2.40346	-8.70704	15	17	9	3UTR		0	0
hsa-miR-143-3p	NM_173075	APBB2	5950	5974	1	-21	1	0.00495607	0.574	2.72266	2.05011	-4.02637	17	19	17	3UTR		0	0
hsa-miR-143-3p	NM_173536	GABRG1	4665	4682	1	-18.5	1	0.00243774	0.618	-0.43176	-0.0352197	-10.9622	16	17	16	3UTR		0	0
hsa-miR-143-3p	NM_000809	GABRA4	6489	6519	1	-19.3	1	0.00122737	0.603	0.17039	0.19502	-6.97192	15	22	8	3UTR		0	0
hsa-miR-143-3p	NM_006587	CORIN	4882	4907	1	-19	1	0.00144494	0.647	-0.00871292	0.523451	-6.25121	18	25	8	3UTR		0	1
hsa-miR-143-3p	NM_003328	TXK	2004	2026	1	-20.6	1	0.00119517	0.544	3.1374	3.76225	-6.42973	17	22	8	3UTR		0	0
hsa-miR-143-3p	NM_020846	SLAIN2	3785	3807	1	-19	1	0.00231074	0.735	0.634875	0.769409	-7.54065	17	22	7	3UTR		0	0
hsa-miR-143-3p	NM_025009	CEP135	5251	5273	1	-18.6	1	0.0084939	0.618	0.529843	0.269999	-9.55161	16	22	8	3UTR		0	0
hsa-miR-143-3p	NM_001322246	ADGRL3	7396	7414	1	-17.1	1	0.00216542	0.676	0.306947	-0.212839	-5.52986	15	18	13	3UTR		0	0
hsa-miR-143-3p	NM_002089	CXCL2	1083	1127	1	-18	1	0.000597801	0.632	-0.79903	-0.492114	-9.81332	14	17	11	3UTR		0	0
hsa-miR-143-3p	NM_001278538	RCHY1	2332	2352	1	-22.4	1	0.00183714	0.5	0.175679	-0.0661942	-7.65065	17	20	8	3UTR		0	0
hsa-miR-143-3p	NM_002416	CXCL9	1120	1162	1	-18.9	1	0.0220289	0.544	-0.431397	0.53568	-5.69428	15	20	8	3UTR		0	0
hsa-miR-143-3p	NM_020859	SHROOM3	7710	7744	1	-20.9	1	0.000226064	0.603	-0.174084	-0.325069	-7.20265	14	17	11	3UTR		0	0
hsa-miR-143-3p	NM_001286790	CNOT6L	5651	5676	1	-18.9	1	0.00282	0.721	5.72493	4.10611	-6.25121	20	25	9	3UTR		0	0
hsa-miR-143-3p	NM_001282480	PRKG2	1724	1744	1	-20.1	1	0.0132376	0.691	0.399559	0.162989	-6.01339	18	20	12	3UTR		0	0
hsa-miR-143-3p	NM_001300736	RASGEF1B	2751	2769	1	-20.7	1	0.000236685	0.588	1.51502	0.489539	-5.8508	15	18	8	3UTR		1	1
hsa-miR-143-3p	NM_001166498	HPSE	2106	2131	1	-18	1	0.0370374	0.5	0.0645857	0.00106073	-3.79332	15	17	15	3UTR		0	0
hsa-miR-143-3p	NM_030895	ZNF696	3514	3534	1	-19.8	1	0.000653925	0.515	0.147529	0.0683599	-9.62539	15	20	7	3UTR		0	0
hsa-miR-143-3p	NM_001261843	ZNF623	2236	2287	1	-24.8	1	0.036152	0.441	-0.890329	-0.818176	-3.79332	18	30	11	3UTR		0	0
hsa-miR-143-3p	NM_017913	CDC37L1	1677	1689	1	-16	1	0.00306354	0.647	3.68361	1.54074	-7.48304	11	12	11	3UTR		0	0
hsa-miR-143-3p	NM_024896	ERMP1	3322	3347	1	-18.3	1	0.0364239	0.456	1.85886	3.85372	-5.61866	12	14	12	3UTR		0	0
hsa-miR-143-3p	XM_011517992	PTPRD	7293	7320	1	-22.9	1	0.143695	0.706	0	0	-5.38561	16	22	12	3UTR		0	0
hsa-miR-143-3p	NM_001190738	NFIB	6139	6156	1	-20.5	1	0.0011033	0.559	3.77534	3.7714	-6.25121	15	17	8	3UTR		0	0
hsa-miR-143-3p	NM_001177704	FREM1	3513	3534	1	-18.7	1	0.000655357	0.603	0.14315	1.08369	-8.02794	18	21	7	3UTR		0	1
hsa-miR-143-3p	NM_001317939	BNC2	7746	7765	1	-18.7	1	0.17183	0.647	2.29154	3.58054	-7.80367	15	19	6	3UTR		0	0
hsa-miR-143-3p	NM_020344	SLC24A2	4703	4730	1	-20.3	1	0.00192826	0.471	0.175727	0.388138	-4.99396	19	27	11	3UTR		0	0
hsa-miR-143-3p	XM_006716735	ELAVL2	3444	3483	1	-20	1	0.00796121	0.632	0	0	-6.51454	15	17	15	3UTR		0	0
hsa-miR-143-3p	NM_001099224	IFT74	1541	1564	1	-21.4	1	0.0035432	0.662	0.237709	0.154496	-6.80703	17	23	7	3UTR		0	0
hsa-miR-143-3p	NM_004318	ASPH	2734	2762	1	-21.4	1	0.000685802	0.574	0.261551	0.0732586	-5.8508	16	20	8	3UTR		0	0
hsa-miR-143-3p	NM_001144755	MYBL1	2546	2569	1	-19.6	1	0.039811	0.706	2.63072	3.37221	-7.08104	18	23	10	3UTR		0	0
hsa-miR-143-3p	NM_015170	SULF1	4752	4779	1	-19.7	1	0.0336104	0.618	2.28916	1.35941	-8.05661	18	22	8	3UTR		0	0
hsa-miR-143-3p	NM_001329606	CSNK1G1	3736	3756	1	-21.9	1	0.000226662	0.574	-0.468433	-0.132461	-10.4498	15	20	9	3UTR		0	0
hsa-miR-143-3p	NM_017705	PAQR5	3211	3235	1	-18.6	1	0.0189621	0.691	0.43414	0.291107	-3.79332	18	24	12	3UTR		0	0
hsa-miR-143-3p	NM_001286429	THSD4	2972	2990	1	-18.8	1	0.000225037	0.544	-0.686877	-0.252061	-5.9393	16	18	14	3UTR		0	0
hsa-miR-143-3p	NM_006901	MYO9A	8194	8210	1	-18.8	1	0.00139296	0.559	0.697724	2.27494	-12.0073	15	16	15	3UTR		0	0
hsa-miR-143-3p	NM_018652	GOLGA6B	2249	2268	1	-22.8	1	0.000383351	0.647	0.111555	0.998589	-8.38263	17	19	9	3UTR		0	0
hsa-miR-143-3p	NM_001172623	NEO1	5747	5783	1	-24.1	1	0.101044	0.529	0.0228111	-0.187848	-7.16335	18	36	12	3UTR		0	0
hsa-miR-143-3p	NM_001038640	GOLGA6A	2249	2268	1	-22.8	1	0.000384056	0.647	0.883184	0.155544	-8.38263	17	19	9	3UTR		0	0
hsa-miR-143-3p	NM_000761	CYP1A2	2668	2715	1	-24.1	1	5.85039e-05	0.441	-0.174215	-0.0942017	-4.99396	19	23	10	3UTR		0	0
hsa-miR-143-3p	NM_001145224	GOLGA6D	2243	2262	1	-22.8	1	0.000395528	0.647	0.22085	0.892305	-8.38263	17	19	9	3UTR		0	0
hsa-miR-143-3p	NM_001145358	SIN3A	6431	6474	1	-21.4	1	4.22228e-05	0.426	4.47987	3.15966	-5.49511	17	19	17	3UTR		0	0
hsa-miR-143-3p	XM_005254675	PEAK1	10089	10108	1	-21.7	1	0.00529551	0.544	0	0	-11.4283	15	19	12	3UTR		0	0
hsa-miR-143-3p	NM_005530	IDH3A	2582	2599	1	-18.2	1	0.00245686	0.618	0.117273	0.239637	-9.00393	15	17	12	3UTR		0	0
hsa-miR-143-3p	NM_015154	MESD	3494	3514	1	-19.4	1	0.000512427	0.426	1.83121	1.1077	-13.6656	14	17	12	3UTR		0	0
hsa-miR-143-3p	NM_002180	IGHMBP2	3887	3909	1	-20.8	1	0.000161214	0.662	0.395489	-0.0761297	-7.51743	18	22	11	3UTR		0	0
hsa-miR-143-3p	NM_012218	ILF3	3394	3415	1	-18.5	1	0.0149319	0.75	2.62422	2.43205	-4.17062	18	21	10	3UTR		0	0
hsa-miR-143-3p	XM_017026664	ZNF844	6163	6197	1	-25.1	1	0.00102241	0.471	0	0	-7.78016	16	21	9	3UTR		0	0
hsa-miR-143-3p	NM_001271609	STX10	901	922	1	-19.8	1	0.000315685	0.441	3.92186	3.42328	-10.693	16	21	8	3UTR		0	0
hsa-miR-143-3p	NM_001031727	MRI1	1821	1840	1	-22.9	1	0.000112999	0.5	0.00328367	0.0207356	-9.14131	16	19	6	3UTR		0	0
hsa-miR-143-3p	NM_006224	PITPNA	1320	1341	1	-20.5	1	0.0122737	0.485	0.394141	1.02389	-8.19652	17	21	8	3UTR		0	0
hsa-miR-143-3p	NM_001330401	SFXN5	2667	2693	1	-23.4	1	0.000412348	0.412	1.3893	0.856705	-10.6544	16	21	7	3UTR		0	0
hsa-miR-143-3p	NM_018221	MOB1A	3820	3841	1	-18.8	1	0.0200076	0.676	0.609088	0.428873	-3.93757	18	21	13	3UTR		0	0
hsa-miR-143-3p	NM_014763	MRPL19	6158	6179	1	-21.9	1	0.00961932	0.647	-0.145976	0.0710198	-4.84971	17	21	7	3UTR		0	0
hsa-miR-143-3p	NM_020122	KCMF1	3972	4019	1	-21.3	1	0.00230913	0.735	0.22077	0.0789433	-5.33701	16	18	16	3UTR		1	1
hsa-miR-143-3p	NM_015425	POLR1A	11720	11734	1	-19.9	0	0.00223978	0.338	2.67295	3.05744	-15.5666	13	14	13	3UTR		0	0
hsa-miR-143-3p	NM_001198954	RNF103-CHMP3	3352	3371	1	-22.2	1	0.00285214	0.659	0	0	-10.6049	15	19	7	3UTR		0	0
hsa-miR-143-3p	NM_001005753	CHMP3	3110	3129	1	-22.2	1	0.0031713	0.674	0	0	-10.6049	15	19	7	3UTR		0	0
hsa-miR-143-3p	NM_032788	ZNF514	2421	2441	1	-21.5	1	0.0141949	0.618	0.617641	0.0636272	-8.2379	17	20	9	3UTR		0	1
hsa-miR-143-3p	NM_001115016	KANSL3	3836	3856	1	-20.8	1	0.00125879	0.603	4.1532	5.42997	-4.02637	17	20	8	3UTR		0	0
hsa-miR-143-3p	NM_001134224	INPP4A	6593	6616	1	-21.5	1	4.22178e-05	0.574	-0.252848	-0.194993	-4.99396	18	23	8	3UTR		0	0
hsa-miR-143-3p	XM_011511175	AFF3	6593	6613	1	-22.2	1	0.0176674	0.471	0	0	-6.51454	17	20	13	3UTR		0	0
hsa-miR-143-3p	NM_198461	LONRF2	6448	6480	1	-22.3	1	0.00605465	0.412	0.295908	-0.264316	-5.72941	18	32	8	3UTR		0	0
hsa-miR-143-3p	NM_001321344	TMEM182	2005	2058	1	-24.4	1	8.95412e-05	0.471	0.257729	0.363361	-3.93757	20	25	13	3UTR		0	0
hsa-miR-143-3p	NM_001349727	CD8B2	3449	3473	1	-21.7	1	2.35931e-05	0.426	0.978894	0.306144	-10.0938	17	24	11	3UTR		0	0
hsa-miR-143-3p	NM_021815	SLC5A7	3764	3778	1	-16.9	1	0.0951558	0.735	-0.272772	-0.0229196	-7.61527	13	14	13	3UTR		0	0
hsa-miR-143-3p	NM_203413	ELP5	1663	1687	1	-19.3	1	0.000510737	0.529	-0.0146722	-0.00137645	-7.91236	14	17	11	3UTR		0	0
hsa-miR-143-3p	NM_001256403	PRELID3B	1342	1366	1	-19.2	1	0.00650164	0.647	0.449556	0.708179	-10.3702	19	24	9	3UTR		0	0
hsa-miR-143-3p	XM_011528940	COL20A1	7688	7713	1	-20.5	1	0.0123395	0.647	0	0	-3.79332	16	18	16	3UTR		0	0
hsa-miR-143-3p	NM_001100421	C21orf91	4586	4609	1	-26.4	1	0.0292185	0.632	4.62708	3.048	-5.22671	20	23	8	3UTR		0	0
hsa-miR-143-3p	NM_001136131	APP	2589	2609	1	-20	1	0.00261747	0.544	3.41209	3.47148	-5.92733	18	20	10	3UTR		0	0
hsa-miR-143-3p	NM_007038	ADAMTS5	5694	5712	1	-16.9	1	0.174996	0.691	3.28552	2.66855	-7.9845	15	18	11	3UTR		0	0
hsa-miR-143-3p	NM_000830	GRIK1	4546	4570	1	-21	1	0.000565543	0.662	3.8075	3.16153	-5.38561	18	24	12	3UTR		0	0
hsa-miR-143-3p	NM_001160302	SYNJ1	4455	4471	1	-20.1	1	0.00417025	0.559	3.78129	3.86706	-7.14013	14	16	10	3UTR		0	0
hsa-miR-143-3p	NM_001291411	SON	7827	7850	1	-19	1	6.64845e-05	0.544	2.41181	1.63459	-8.00792	16	18	16	3UTR		0	0
hsa-miR-143-3p	NM_006933	SLC5A3	9475	9520	1	-19.1	1	0.0931963	0.721	0.304339	0.0824737	-4.79441	15	18	13	3UTR		0	1
hsa-miR-143-3p	NM_003226	TFF3	773	786	1	-22.8	0	0.000793229	0.515	-0.0973847	0.871538	-20.4803	12	13	12	3UTR		0	1
hsa-miR-143-3p	NM_004571	PKNOX1	2969	2988	1	-20.5	1	0.000477915	0.618	-0.990714	-0.231023	-6.80703	17	19	12	3UTR		0	0
hsa-miR-143-3p	NM_020132	AGPAT3	4523	4542	1	-19.7	1	0.000247334	0.471	0.463088	-0.863513	-9.6489	17	19	12	3UTR		0	0
hsa-miR-143-3p	NM_001286462	C21orf58	1336	1373	1	-20.2	1	0.000441812	0.471	-0.37677	0.220442	-4.02637	16	21	9	3UTR		0	0
hsa-miR-143-3p	NM_001290046	CECR2	6901	6929	1	-23.3	1	0.0569042	0.515	-0.143625	-0.258794	-5.49511	18	22	13	3UTR		0	0
hsa-miR-143-3p	NM_022719	ESS2	2301	2321	1	-22.3	1	4.03407e-06	0.426	1.84562	1.40961	-6.74759	16	20	12	3UTR		0	0
hsa-miR-143-3p	NM_004327	BCR	4828	4843	1	-20.3	1	0.0039656	0.441	-0.219257	0.230378	-8.66051	14	15	14	3UTR		0	0
hsa-miR-143-3p	NM_012399	PITPNB	1014	1059	1	-17.8	1	0.0875708	0.559	0.954659	0.948169	-6.10696	16	20	10	3UTR		0	0
hsa-miR-143-3p	NM_001284264	CCDC117	1587	1599	1	-16.2	1	0.00130544	0.647	0.643978	0.287929	-7.48304	11	12	11	3UTR		0	0
hsa-miR-143-3p	NM_001129899	KRBOX4	1892	1913	1	-20.8	1	0.000763944	0.588	0	0	-6.51454	18	21	11	3UTR		0	0
hsa-miR-143-3p	NM_005229	ELK1	2667	2714	1	-23.2	1	0.0115226	0.5	0	0	-3.79332	18	26	8	3UTR		0	0
hsa-miR-143-3p	XM_011543900	ZNF81	4931	4950	1	-22.4	1	0.000590734	0.632	0	0	-6.51454	16	19	7	3UTR		0	0
hsa-miR-143-3p	NM_001040663	GAGE1	1268	1292	1	-18.9	1	5.98108e-05	0.618	0	0	-8.11448	17	24	8	3UTR		0	0
hsa-miR-143-3p	XM_006724584	IQSEC2	5310	5356	1	-22.9	1	2.27184e-05	0.412	0	0	-5.69428	17	20	13	3UTR		0	0
hsa-miR-143-3p	NM_001300788	FAM120C	6939	6960	1	-20.9	1	0.000205001	0.603	0	0	-8.04305	17	21	7	3UTR		0	0
hsa-miR-143-3p	NM_001012968	SPIN4	2663	2683	1	-18.7	1	0.00147076	0.647	0	0	-5.49511	17	20	8	3UTR		0	0
hsa-miR-143-3p	NM_001399	EDA	4835	4852	1	-21	1	0.0184642	0.412	0	0	-12.6861	15	17	8	3UTR		0	0
hsa-miR-143-3p	NM_001145408	NONO	2128	2151	1	-20.2	1	0.0430365	0.588	0	0	-9.69585	17	23	10	3UTR		0	0
hsa-miR-143-3p	NM_181672	OGT	3970	3990	1	-24.2	1	0.00756344	0.647	0	0	-6.51454	18	20	12	3UTR		0	0
hsa-miR-143-3p	XM_017029475	NHSL2	11605	11632	1	-21	1	0.202116	0.529	0	0	-6.90779	14	21	11	3UTR		0	0
hsa-miR-143-3p	NM_001286242	GTF3C1	6547	6568	1	-21.1	1	8.78588e-05	0.412	3.60144	2.91489	-4.76182	18	21	13	3UTR		0	0
hsa-miR-143-3p	NM_001172679	ZNF764	1826	1871	1	-19.5	1	0.00591866	0.5	1.13761	1.60258	-5.69428	16	26	10	3UTR		0	0
hsa-miR-143-3p	NM_001031835	PHKB	4987	5009	1	-22	1	0.00525515	0.632	-0.374042	-0.0923615	-8.70704	16	22	8	3UTR		0	0
hsa-miR-143-3p	XM_011523279	SIAH1	3977	4016	1	-19.9	1	0.00203326	0.544	0	0	-8.05661	15	17	15	3UTR		0	0
hsa-miR-143-3p	NM_001040284	PAPD5	2985	3027	1	-22.5	1	0.0516233	0.618	1.26289	1.64094	-3.79332	17	20	10	3UTR		1	1
hsa-miR-143-3p	XM_017022979	CYLD	4656	4672	1	-17.2	1	0.000408881	0.574	0	0	-8.79368	14	16	11	3UTR		0	0
hsa-miR-143-3p	NM_007006	NUDT21	2444	2484	1	-23.9	1	0.0111043	0.574	0.162819	0.0725525	-7.3076	18	23	10	3UTR		0	0
hsa-miR-143-3p	NM_014685	HERPUD1	1817	1844	1	-18.7	1	0.041408	0.676	1.12587	1.65133	-7.91236	15	17	15	3UTR		0	0
hsa-miR-143-3p	NM_001305163	RSPRY1	3852	3877	1	-18.7	1	0.00285227	0.706	0.93199	1.58131	-11.5013	18	25	7	3UTR		0	0
hsa-miR-143-3p	NM_020313	CIAPIN1	1528	1562	1	-23.4	1	0.000354546	0.456	3.05194	2.21534	-4.99396	20	34	9	3UTR		0	0
hsa-miR-143-3p	NM_020928	ZSWIM6	4147	4184	1	-21.9	1	0.000795955	0.456	2.71045	3.30755	-5.49511	19	25	8	3UTR		0	0
hsa-miR-143-3p	NM_022978	SERF1B	741	787	1	-22.2	1	0.000405015	0.412	-0.275024	-0.163235	-7.3076	18	23	10	3UTR		0	0
hsa-miR-143-3p	NM_001130105	COL4A3BP	4936	4952	1	-19.6	1	0.00414586	0.529	4.85873	3.37953	-13.6656	15	16	15	3UTR		0	0
hsa-miR-143-3p	NM_001290357	DHFR	2598	2615	1	-20.8	1	0.000107746	0.441	0.0406844	0.0488855	-11.8455	14	17	10	3UTR		0	0
hsa-miR-143-3p	NM_001130849	CAB39	2031	2048	1	-17.2	1	2.36601e-05	0.529	1.5181	0.579628	-8.44805	14	17	9	3UTR		0	0
hsa-miR-143-3p	NM_006056	NMUR1	2879	2902	1	-18.8	1	0.161034	0.691	3.04383	4.05414	-5.48126	20	23	9	3UTR		0	0
hsa-miR-143-3p	NM_018218	USP40	4241	4261	1	-19.1	1	0.0131553	0.368	3.94996	3.59506	-10.198	15	20	9	3UTR		0	1
hsa-miR-143-3p	NM_001137550	LRRFIP1	2379	2405	1	-18.5	1	0.000201789	0.588	0.789057	1.18535	-5.83853	18	26	9	3UTR		0	0
hsa-miR-143-3p	NM_001080437	SNED1	6698	6718	1	-18.3	1	0.000649376	0.603	0.0778742	-0.157361	-8.55011	16	20	9	3UTR		0	0
hsa-miR-143-3p	NM_001164674	SUMF1	1783	1821	1	-21.5	1	0.0167364	0.559	0.136919	2.18432	-4.65016	16	19	12	3UTR		0	0
hsa-miR-143-3p	NM_014674	EDEM1	2266	2283	1	-18.1	1	0.0767682	0.603	1.02875	0.253138	-5.92733	15	17	13	3UTR		0	0
hsa-miR-143-3p	NM_001033117	SRGAP3	8211	8232	1	-18.9	1	0.00132081	0.5	0.872761	1.43077	-9.13263	17	21	7	3UTR		0	0
hsa-miR-143-3p	NM_001018115	FANCD2	4648	4669	1	-21.7	1	4.67754e-05	0.441	-0.3151	-0.189166	-7.65065	17	21	12	3UTR		0	0
hsa-miR-143-3p	NM_001122681	SH3BP2	2542	2561	1	-24.8	1	0.0274316	0.441	-0.888383	-0.788279	-6.51454	17	19	9	3UTR		0	0
hsa-miR-143-3p	NM_001775	CD38	3591	3612	1	-19.1	1	0.00184099	0.471	-0.356724	-0.18434	-6.42973	18	21	12	3UTR		0	0
hsa-miR-143-3p	NM_153686	LCORL	3429	3453	1	-19.6	1	0.0697198	0.588	1.43289	0.378055	-6.10696	18	24	9	3UTR		0	0
hsa-miR-143-3p	NM_001330753	PPARGC1A	4698	4720	1	-22.8	1	0.00375429	0.588	4.97338	3.67299	-6.06975	17	22	12	3UTR		0	0
hsa-miR-143-3p	NM_173463	CCDC149	1988	2008	1	-19.1	1	0.0685823	0.574	1.20561	0.666552	-7.3964	16	20	12	3UTR		1	0
hsa-miR-143-3p	NM_001297592	SEL1L3	3732	3748	1	-17.8	1	0.00433937	0.647	3.87589	2.39613	-7.37138	15	16	15	3UTR		0	0
hsa-miR-143-3p	NM_001104629	C4orf19	2311	2338	1	-21.3	1	0.0996263	0.603	-0.655913	-0.14286	-7.3076	18	27	7	3UTR		0	0
hsa-miR-143-3p	NM_138389	FAM114A1	2960	2996	1	-20.3	1	0.000172443	0.441	-0.209339	-0.146346	-9.59293	16	22	9	3UTR		0	0
hsa-miR-143-3p	NM_018994	FBXO42	3074	3114	1	-19.4	1	0.00671874	0.603	0.829001	0.812334	-4.67302	17	26	8	3UTR		0	0
hsa-miR-143-3p	NM_001114600	SZRD1	1782	1819	1	-28.4	1	0.000139232	0.471	0.746401	0.368808	-6.10696	19	23	10	3UTR		0	0
hsa-miR-143-3p	NM_018090	NECAP2	1554	1590	1	-22.1	1	0.00052641	0.485	0.012606	-0.190581	-6.10696	19	28	14	3UTR		0	0
hsa-miR-143-3p	NM_000929	PLA2G5	1295	1315	1	-20.3	1	5.75481e-05	0.515	-0.115923	-0.276703	-9.27414	17	20	8	3UTR		0	0
hsa-miR-143-3p	NM_003047	SLC9A1	3795	3819	1	-24.1	1	1.45525e-06	0.397	1.79997	1.64624	-9.45376	18	24	12	3UTR		0	0
hsa-miR-143-3p	NM_001282562	EYA3	2074	2121	1	-23.9	1	0.000328841	0.515	0.0337184	0.232716	-6.10696	19	26	11	3UTR		0	0
hsa-miR-143-3p	NM_001048183	PHACTR4	4189	4207	1	-22.4	1	0.0159356	0.426	0.84518	0.244045	-6.55112	16	18	12	3UTR		0	0
hsa-miR-143-3p	XM_011541951	SRSF4	1656	1696	1	-20.2	1	0.0779221	0.529	0	0	-6.57398	16	19	11	3UTR		0	0
hsa-miR-143-3p	NM_198147	ABHD15	2291	2318	1	-21	1	0.000585114	0.559	3.21397	3.29504	-6.10696	19	27	10	3UTR		0	1
hsa-miR-143-3p	NM_198529	EFCAB5	4817	4837	1	-18.1	1	0.00179417	0.647	0.271494	0.336648	-13.4976	14	20	9	3UTR		0	0
hsa-miR-143-3p	NM_015986	CRLF3	2424	2448	1	-18.3	1	0.00436288	0.618	5.64833	4.19078	-6.25121	17	24	8	3UTR		1	1
hsa-miR-143-3p	NM_001267052	UNC45B	3368	3387	1	-19.6	1	0.00223869	0.485	-0.0438749	-0.192689	-7.80875	16	19	10	3UTR		0	0
hsa-miR-143-3p	NM_001030006	AP2B1	5070	5102	1	-21.4	1	0.0390453	0.603	0.484469	0.319364	-3.93757	18	23	8	3UTR		1	1
hsa-miR-143-3p	NM_007026	DUSP14	1222	1241	1	-19	1	0.0257185	0.5	1.39422	0.817945	-11.6613	14	19	11	3UTR		0	0
hsa-miR-143-3p	NM_007010	DDX52	3314	3335	1	-21.7	1	0.0774381	0.691	0.198614	0.261804	-5.19005	18	21	7	3UTR		0	0
hsa-miR-143-3p	NM_025248	SRCIN1	6912	6937	1	-20.2	1	0.114291	0.632	0.583511	0.569185	-4.65016	19	25	7	3UTR		0	0
hsa-miR-143-3p	NM_032875	FBXL20	1614	1633	1	-20.8	1	2.11294e-05	0.515	0.054685	0.102355	-10.8064	15	19	7	3UTR		0	0
hsa-miR-143-3p	NM_199321	ZPBP2	1939	1952	1	-15.2	1	0.176666	0.5	0.381738	0.0372058	-9.88195	12	13	12	3UTR		0	0
hsa-miR-143-3p	NM_001012241	MSL1	2984	3024	1	-19.9	1	0.000647472	0.603	2.24835	1.40614	-8.01983	16	20	8	3UTR		1	0
hsa-miR-143-3p	NM_031962	KRTAP9-3	755	784	1	-15.5	1	0.0266022	0.662	0.577127	0.55634	-10.3988	11	13	11	3UTR		0	0
hsa-miR-143-3p	NM_004084	DEFA1	417	443	1	-19.8	1	0.00414899	0.603	0	0	-7.91236	19	26	9	3UTR		0	0
hsa-miR-143-3p	NM_001042500	DEFA1B	417	443	1	-19.8	1	0.00324964	0.603	0	0	-7.91236	19	26	9	3UTR		0	0
hsa-miR-143-3p	NM_001201329	PPP1R3B	1628	1661	1	-22.8	1	0.0205358	0.441	0	0	-4.65016	18	33	7	3UTR		0	0
hsa-miR-143-3p	XM_011543840	FAM167A	3620	3685	1	-17.7	1	0.400315	0.515	0	0	-6.10696	15	43	9	3UTR		0	0
hsa-miR-143-3p	NM_145043	NEIL2	2179	2195	1	-21.5	1	0.00742622	0.412	-0.453341	-0.251927	-6.76235	15	16	15	3UTR		0	1
hsa-miR-143-3p	NM_206909	PSD3	3415	3436	1	-19.2	1	0.0052229	0.603	0.849722	0.405452	-6.85796	18	21	10	3UTR		1	0
hsa-miR-143-3p	NM_001197293	DPYSL2	4368	4388	1	-19.1	1	0.0057148	0.618	1.01044	1.69828	-5.33701	16	20	8	3UTR		0	0
hsa-miR-143-3p	NM_001278945	PBK	1907	1930	1	-19.7	1	0.00232376	0.588	0	0	-5.33701	18	23	8	3UTR		0	0
hsa-miR-143-3p	NM_145866	FZD3	11556	11590	1	-19.4	1	0.00137253	0.529	0.18408	-0.0647316	-3.93757	18	34	10	3UTR		0	0
hsa-miR-143-3p	NM_001350162	TEX15	10763	10781	1	-18.9	1	3.04178e-05	0.691	2.51497	2.56023	-12.7676	14	18	9	3UTR		0	0
hsa-miR-143-3p	NM_013357	PURG	1840	1860	1	-19.6	1	0.000575699	0.588	1.40797	1.89659	-9.57737	17	20	12	3UTR		0	0
hsa-miR-143-3p	NM_080872	UNC5D	7791	7815	1	-18.2	1	0.0365401	0.647	-0.369535	0.213491	-10.6544	18	24	7	3UTR		0	0
hsa-miR-143-3p	NM_002705	PPL	6033	6074	1	-21.3	1	0.00784239	0.603	4.15919	2.72908	-4.02637	18	25	9	3UTR		0	0
hsa-miR-143-3p	NM_014117	C16orf72	2377	2409	1	-18.9	1	0.0130345	0.691	1.07123	1.21102	-5.08246	18	32	11	3UTR		0	0
hsa-miR-143-3p	NM_001130007	GSPT1	6607	6629	1	-21.1	1	0.00670842	0.5	-0.117635	0.566142	-11.3217	17	22	14	3UTR		0	0
hsa-miR-143-3p	NM_018340	CPPED1	4943	4964	1	-18.6	1	0.000490134	0.632	0.387519	0.0672644	-12.63	18	21	12	3UTR		0	0
hsa-miR-143-3p	NM_019116	UBFD1	1565	1586	1	-18.5	1	0.0545771	0.706	0.460929	0.971904	-6.42973	18	21	8	3UTR		0	0
hsa-miR-143-3p	NM_001199743	DCTN5	1310	1331	1	-21	1	0.0173635	0.588	-0.139458	0.127665	-5.69428	18	21	14	3UTR		0	1
hsa-miR-143-3p	NM_002738	PRKCB	2337	2371	1	-20.5	1	0.000586144	0.544	1.70675	1.54453	-8.05661	19	34	11	3UTR		0	0
hsa-miR-143-3p	NM_001143839	PDE2A	3319	3339	1	-21.6	1	0.000228684	0.5	3.96825	2.69552	-7.8988	16	20	6	3UTR		0	0
hsa-miR-143-3p	NM_001286051	FAM168A	1022	1041	1	-21.9	1	0.00843653	0.574	1.36052	0.393048	-6.34376	16	19	8	3UTR		1	1
hsa-miR-143-3p	NM_006591	POLD3	3475	3521	1	-19.6	1	0.000241696	0.647	0.557813	1.1838	-3.79332	15	35	11	3UTR		0	0
hsa-miR-143-3p	NM_001277145	ZBTB10	8000	8020	1	-19.5	1	0.00096944	0.515	-0.317189	-0.0631533	-15.2885	14	20	9	3UTR		0	0
hsa-miR-143-3p	NM_001033723	ZNF704	3142	3166	1	-20.6	1	0.013485	0.632	-0.432087	-0.586464	-8.86514	18	24	9	3UTR		0	0
hsa-miR-143-3p	NM_018440	PAG1	2283	2306	1	-24.5	1	0.00725286	0.544	0.326616	-0.3727	-5.18008	19	23	8	3UTR		1	1
hsa-miR-143-3p	NM_001308384	SLC38A7	3138	3158	1	-17.9	1	0.0151754	0.588	0.619182	3.55632	-4.67302	15	20	10	3UTR		0	1
hsa-miR-143-3p	NM_001204099	CKLF-CMTM1	772	790	1	-17.1	1	0.00124833	0.628	0	0	-8.66051	16	18	13	3UTR		0	0
hsa-miR-143-3p	NM_001076785	SLC7A6	1987	2007	1	-19	1	0.000490435	0.515	0.282681	0.692863	-6.48426	18	20	13	3UTR		0	0
hsa-miR-143-3p	NM_001039690	CHTF8	2163	2197	1	-22.7	1	8.85391e-05	0.559	1.12668	0.915118	-9.6003	19	34	10	3UTR		0	0
hsa-miR-143-3p	NM_030579	CYB5B	765	782	1	-18.8	1	0.00547149	0.559	0.109049	-0.0451763	-5.92733	15	17	11	3UTR		0	0
hsa-miR-143-3p	NM_001286137	NQO1	1438	1452	1	-16.9	1	0.178872	0.765	-0.216791	-0.0208298	-13.4275	13	14	13	3UTR		0	0
hsa-miR-143-3p	NM_017990	PDPR	6696	6717	1	-20.4	1	0.00532397	0.574	-0.0400394	-0.100716	-6.42973	18	21	14	3UTR		1	1
hsa-miR-143-3p	NM_001142318	TXNL4B	2221	2242	1	-19.1	1	0.0143985	0.515	4.58705	1.82192	-11.9435	17	21	9	3UTR		0	0
hsa-miR-143-3p	NM_006324	CFDP1	1108	1127	1	-18.5	1	0.00270496	0.632	2.25794	2.02694	-5.83853	17	19	14	3UTR		0	0
hsa-miR-143-3p	NM_001077416	TMEM231	2818	2848	1	-19.9	1	0.0212698	0.485	2.39609	3.15007	-5.18008	19	30	10	3UTR		0	0
hsa-miR-143-3p	NM_052931	SLAMF6	1646	1696	1	-20.9	1	0.000727451	0.647	0.309991	0.269807	-7.7949	19	39	9	3UTR		0	0
hsa-miR-143-3p	NM_001185092	NIT1	1861	1878	1	-18.8	1	0.00493152	0.603	0.152611	0.241894	-5.19005	15	17	9	3UTR		0	0
hsa-miR-143-3p	NM_001014796	DDR2	7266	7305	1	-18.4	1	0.00387278	0.574	0.421371	0.313395	-3.79332	15	39	8	3UTR		0	0
hsa-miR-143-3p	NM_001102445	RGS4	1317	1337	1	-24.2	1	0.0109496	0.603	0.922682	0.993102	-5.72816	18	20	14	3UTR		0	0
hsa-miR-143-3p	XM_017000417	FAM78B	5282	5316	1	-22	1	6.20072e-07	0.471	0	0	-9.113	19	34	12	3UTR		0	0
hsa-miR-143-3p	NM_199351	ILDR2	7100	7117	1	-18.8	1	0.000886085	0.574	0.0241319	-0.0220897	-7.64108	16	17	16	3UTR		0	0
hsa-miR-143-3p	NM_001080426	DUSP27	3855	3875	1	-19.2	1	0.0043806	0.544	-0.49875	-0.374171	-8.28966	18	20	14	3UTR		0	0
hsa-miR-143-3p	NM_015415	MPC2	2098	2118	1	-19.9	1	0.00158493	0.647	1.11019	0.819773	-8.14541	18	20	15	3UTR		0	0
hsa-miR-143-3p	NM_001937	DPT	1025	1046	1	-20.1	1	0.000464911	0.515	0.133882	0.221669	-11.8505	14	21	7	3UTR		0	0
hsa-miR-143-3p	XM_005245024	PRRC2C	9885	9903	1	-17.9	1	0.00350165	0.647	0	0	-7.37138	15	18	10	3UTR		0	0
hsa-miR-143-3p	NM_001300851	RC3H1	8279	8305	1	-20.3	1	0.00106508	0.618	3.28885	3.65729	-5.33701	18	26	12	3UTR		0	0
hsa-miR-143-3p	NM_022100	MRPS14	573	612	1	-17.7	1	7.54619e-05	0.691	-0.614565	-0.121907	-7.9381	13	16	10	3UTR		0	0
hsa-miR-143-3p	NM_004673	ANGPTL1	3043	3061	1	-17.2	1	0.100832	0.632	1.76748	1.24622	-8.05661	15	18	6	3UTR		0	0
hsa-miR-143-3p	NM_001168238	ABL2	4982	5001	1	-19.3	1	0.0280138	0.632	0.0615616	0.283835	-5.9393	17	19	14	3UTR		1	1
hsa-miR-143-3p	NM_004736	XPR1	7668	7688	1	-21.9	1	0.0145532	0.544	-0.0497062	0.446947	-7.51743	18	20	12	3UTR		0	0
hsa-miR-143-3p	NM_005819	STX6	1736	1780	1	-21	1	0.000303776	0.691	0.130309	-0.0319941	-3.79332	16	18	16	3UTR		0	0
hsa-miR-143-3p	NM_001009992	ZNF648	2533	2552	1	-16.8	1	0.00172522	0.603	1.80654	1.56149	-8.25288	16	19	13	3UTR		0	0
hsa-miR-143-3p	NM_032173	ZNRF3	3880	3901	1	-18.6	1	0.0145036	0.529	1.27359	0.763343	-9.13263	16	21	11	3UTR		0	0
hsa-miR-143-3p	NM_001164502	EIF4ENIF1	2680	2728	1	-22.9	1	0.00111282	0.456	4.29289	4.13982	-6.08354	18	25	12	3UTR		0	0
hsa-miR-143-3p	NM_001136029	DEPDC5	5346	5368	1	-22.7	1	0.0327317	0.566	0.433724	0.476435	-5.08276	18	22	7	3UTR		0	0
hsa-miR-143-3p	NM_003405	YWHAH	1340	1359	1	-20.4	1	0.00260976	0.676	1.52383	2.28253	-6.51454	17	19	13	3UTR		0	0
hsa-miR-143-3p	NM_033386	MICALL1	3642	3672	1	-20.9	1	5.64079e-05	0.5	0	0	-7.21971	16	19	13	3UTR		0	0
hsa-miR-143-3p	NM_001301129	POLR2F	987	1013	1	-22.7	1	4.90297e-05	0.412	0	0	-9.18534	18	26	8	3UTR		0	0
hsa-miR-143-3p	NM_004711	SYNGR1	3206	3253	1	-19.5	1	0.000408506	0.426	0	0	-4.67302	15	21	8	3UTR		0	0
hsa-miR-143-3p	NM_001024843	TNRC6B	4418	4440	1	-21.7	1	0.0168701	0.618	0	0	-3.79332	19	22	8	3UTR		0	0
hsa-miR-143-3p	NM_033089	ZCCHC3	1599	1619	1	-21.8	1	0.0390737	0.426	1.00608	0.300509	-8.25293	17	20	10	3UTR		0	0
hsa-miR-143-3p	NM_144628	TBC1D20	4198	4238	1	-18.8	1	0.196372	0.456	2.91126	1.82724	-5.9393	17	40	7	3UTR		0	0
hsa-miR-143-3p	NM_001190900	PDYN	956	977	1	-18.7	1	0.000967662	0.5	0.430935	-0.0681281	-7.70505	18	21	8	3UTR		0	0
hsa-miR-143-3p	NM_020746	MAVS	10997	11021	1	-23.1	1	0.0139453	0.412	-0.0740962	0.0510613	-5.48126	19	24	9	3UTR		0	0
hsa-miR-143-3p	NM_007219	RNF24	1431	1452	1	-20.4	1	0.0091612	0.5	0.140088	-0.00825511	-6.51454	17	21	8	3UTR		0	1
hsa-miR-143-3p	NM_012409	PRND	2364	2385	1	-21.5	1	0.00215895	0.574	-0.285375	-0.0441253	-8.15217	18	21	8	3UTR		0	0
hsa-miR-143-3p	NM_021156	TMX4	4532	4574	1	-20	1	0.0022425	0.559	-0.0559474	-0.154702	-6.82535	15	18	13	3UTR		0	1
hsa-miR-143-3p	NM_001172646	PLCB4	4983	5003	1	-21.5	1	0.00451731	0.647	3.52244	3.08747	-7.7949	17	20	11	3UTR		0	0
hsa-miR-143-3p	NM_001318043	DTD1	1881	1898	1	-16.9	1	0.194584	0.529	0.392291	0.0801495	-5.22671	15	17	12	3UTR		0	0
hsa-miR-143-3p	NM_002196	INSM1	2351	2366	1	-17.8	1	0.00281177	0.603	3.79959	1.33863	-13.8986	12	15	10	3UTR		0	0
hsa-miR-143-3p	NM_012325	MAPRE1	2014	2037	1	-18.2	1	0.00143418	0.471	2.8611	1.70034	-5.69245	17	23	8	3UTR		0	0
hsa-miR-143-3p	NM_001324197	ITCH	4862	4880	1	-19.2	1	0.000474754	0.559	0.651772	1.60338	-6.08354	17	18	17	3UTR		0	0
hsa-miR-143-3p	NM_145207	SPATA5	7247	7271	1	-19.2	1	0.00685125	0.588	-0.0900638	0.302358	-3.79332	15	24	10	3UTR		0	0
hsa-miR-143-3p	NM_199320	JADE1	4599	4619	1	-18.3	1	0.00260432	0.588	1.24877	1.0369	-9.45376	18	20	9	3UTR		0	0
hsa-miR-143-3p	NM_172250	MMAA	4245	4266	1	-25.3	1	0.00375157	0.691	0.544563	0.105231	-7.3076	19	21	12	3UTR		0	0
hsa-miR-143-3p	XM_011531634	ZNF827	5402	5421	1	-20.3	1	7.15303e-05	0.662	0	0	-5.33701	16	19	10	3UTR		0	0
hsa-miR-143-3p	NM_033393	FHDC1	3898	3918	1	-19.8	1	0.000896768	0.603	-0.443796	0.792935	-9.62539	15	20	7	3UTR		0	1
hsa-miR-143-3p	NM_001008393	C4orf46	870	884	1	-19.3	0	0.00410795	0.632	0.428205	0.230394	-19.4239	12	14	8	3UTR		0	0
hsa-miR-143-3p	XM_011532055	MARCH1	5536	5557	1	-26.2	1	0.055179	0.588	0	0	-7.39607	19	21	15	3UTR		0	0
hsa-miR-143-3p	NM_001009554	MFAP3L	4943	4959	1	-17.3	1	0.0153553	0.662	1.39885	1.44127	-5.3343	14	16	13	3UTR		0	0
hsa-miR-143-3p	NM_001317343	CDKN2AIP	1151	1173	1	-20.5	1	0.00412795	0.588	0.0929025	0.734049	-4.90607	17	22	11	3UTR		0	0
hsa-miR-143-3p	NM_001198836	RBM14	3902	3916	1	-16.7	1	0.0315853	0.559	-0.133465	-0.297149	-13.6656	13	14	13	3UTR		0	0
hsa-miR-143-3p	NM_006946	SPTBN2	8837	8865	1	-22.4	1	0.000385615	0.485	4.0806	3.44544	-5.33701	18	20	18	3UTR		0	0
hsa-miR-143-3p	NM_013246	CLCF1	1556	1578	1	-19.5	1	0.0288924	0.456	2.41057	3.32457	-6.75067	17	22	8	3UTR		0	0
hsa-miR-143-3p	NM_001330501	RNF157	4223	4294	1	-18.8	1	0.00019814	0.485	4.393	3.73796	-8.15907	15	21	8	3UTR		0	0
hsa-miR-143-3p	NM_001143998	SEC14L1	5004	5036	1	-20.1	1	0.089056	0.559	1.74122	1.4807	-8.05661	19	27	11	3UTR		0	0
hsa-miR-143-3p	NM_001293698	2009-09-01	2035	2051	1	-17.8	1	0.0951068	0.397	-0.352075	0.0660798	-4.90607	14	16	9	3UTR		0	0
hsa-miR-143-3p	NM_001243342	CCDC40	3206	3227	1	-19.4	1	0.0185991	0.559	-0.335776	-0.153447	-5.8508	17	21	9	3UTR		0	1
hsa-miR-143-3p	NM_001145113	MYADML2	1557	1574	1	-20.3	1	6.19051e-06	0.5	6.76837	3.47456	-10.6049	15	17	12	3UTR		0	0
hsa-miR-143-3p	XM_005258174	DLGAP1	3631	3651	1	-21.4	1	0.000311246	0.5	0	0	-9.2861	17	20	7	3UTR		0	0
hsa-miR-143-3p	NM_001025300	RAB12	1440	1464	1	-19.5	1	0.00768941	0.662	1.47358	1.61096	-5.69428	18	24	8	3UTR		0	0
hsa-miR-143-3p	XM_011525724	PIEZO2	9548	9568	1	-20.2	1	0.0146532	0.603	0	0	-8.97132	17	20	8	3UTR		0	0
hsa-miR-143-3p	XM_017010784	GRM1	4856	4868	1	-18.4	1	0.00326346	0.574	0	0	-7.48304	11	12	11	3UTR		0	0
hsa-miR-143-3p	NM_005389	PCMT1	942	992	1	-19.1	1	0.00139688	0.618	2.56177	3.26139	-6.23647	16	24	8	3UTR		1	1
hsa-miR-143-3p	NM_001145279	OPRM1	11173	11189	1	-19	1	0.00225329	0.441	-0.107077	0.893376	-6.48426	14	16	7	3UTR		0	0
hsa-miR-143-3p	XM_006715592	SYNJ2	6605	6647	1	-21.6	1	0.00666304	0.588	0	0	-7.7949	17	28	8	3UTR		0	0
hsa-miR-143-3p	NM_001278690	FGFR1OP	1786	1821	1	-20.1	1	0.000676917	0.721	0.631616	0.483189	-3.93757	16	19	10	3UTR		0	0
hsa-miR-143-3p	NM_013393	MRM2	1106	1131	1	-18.5	1	0.0414743	0.515	1.83618	2.95117	-10.1092	14	18	10	3UTR		0	0
hsa-miR-143-3p	NM_021163	RBAK	6497	6539	1	-19	1	0.0312245	0.667	0.190324	0.491703	-8.89989	16	22	7	3UTR		0	0
hsa-miR-143-3p	NM_014413	EIF2AK1	4081	4099	1	-21.7	1	0.0198303	0.485	3.32431	2.4504	-5.08246	16	18	11	3UTR		0	0
hsa-miR-143-3p	NM_014660	PHF14	5878	5897	1	-18.3	1	0.0329834	0.721	0.842375	0.323376	-8.38338	15	19	11	3UTR		0	0
hsa-miR-143-3p	NM_018374	TMEM106B	6053	6097	1	-18.9	1	0.129912	0.75	0.313167	0.392947	-5.76291	15	22	13	3UTR		0	0
hsa-miR-143-3p	NM_133625	SYN2	2216	2254	1	-18.7	1	0.0130254	0.588	1.41365	1.58685	-7.88174	15	21	7	3UTR		0	0
hsa-miR-143-3p	NM_001162499	CAND2	3895	3915	1	-21	1	0.0202496	0.353	0.566109	-0.27836	-10.608	16	20	7	3UTR		0	0
hsa-miR-143-3p	NM_004628	XPC	3333	3351	1	-19.4	1	0.0119369	0.485	1.27446	0.423015	-8.51722	16	18	11	3UTR		0	0
hsa-miR-143-3p	NM_001018009	SH3BP5	1800	1822	1	-19.8	1	0.0278713	0.5	1.63654	0.916061	-5.69428	18	22	10	3UTR		0	0
hsa-miR-143-3p	NM_033083	EAF1	2180	2215	1	-20.8	1	0.00653488	0.559	0.307354	0.522145	-7.16335	15	19	9	3UTR		0	0
hsa-miR-143-3p	NM_014744	TBC1D5	6574	6587	1	-18.7	0	0.00208938	0.765	0.0366064	0.259838	-19.4239	12	13	12	3UTR		0	0
hsa-miR-143-3p	NM_002971	SATB1	6767	6801	1	-17.2	1	0.0263384	0.647	0.619654	1.48758	-6.51454	17	34	9	3UTR		0	0
hsa-miR-143-3p	NM_001128176	THRB	7257	7279	1	-22	1	0.000931464	0.515	0.153207	0.384838	-4.957	17	22	9	3UTR		1	1
hsa-miR-143-3p	NM_001321107	SLC4A7	4056	4075	1	-18.3	1	0.0608323	0.603	3.36255	2.60621	-4.65016	16	19	12	3UTR		0	0
hsa-miR-143-3p	NM_001329135	DYNC1LI1	1452	1479	1	-23.7	1	2.50116e-05	0.603	4.22412	5.34987	-9.15095	15	19	8	3UTR		0	0
hsa-miR-143-3p	NM_001162429	PDCD6IP	5550	5573	1	-18.7	1	0.000720241	0.647	0.598472	0.283185	-14.7217	14	23	7	3UTR		0	0
hsa-miR-143-3p	NM_003149	STAC	1385	1429	1	-19.7	1	0.09299	0.397	0.539248	1.53286	-6.28309	17	27	8	3UTR		1	1
hsa-miR-143-3p	NM_001248	ENTPD3	2680	2702	1	-20.6	1	0.00356873	0.603	-0.243677	0.0802713	-11.2074	16	22	8	3UTR		0	1
hsa-miR-143-3p	NM_153260	LRRC57	2118	2140	1	-19.5	1	0.0032914	0.544	0.160595	0.226251	-6.01339	17	22	9	3UTR		0	0
hsa-miR-143-3p	NM_138477	CDAN1	4154	4173	1	-19.3	1	0.00112261	0.515	0.0649579	1.45222	-9.18793	16	19	9	3UTR		0	0
hsa-miR-143-3p	NM_013309	SLC30A4	1732	1762	1	-21.6	1	0.000492863	0.544	0.216646	-0.0358943	-7.65065	16	22	8	3UTR		0	0
hsa-miR-143-3p	NM_002009	FGF7	1531	1546	1	-16.4	0	0.00100035	0.603	2.03605	1.33628	-18.9134	13	15	11	3UTR		0	0
hsa-miR-143-3p	NM_001128610	USP8	5605	5627	1	-20.3	1	0.0205464	0.647	0.0414504	-0.0452148	-5.22671	18	22	8	3UTR		0	0
hsa-miR-143-3p	NM_207381	TNFAIP8L3	1248	1269	1	-19.4	1	5.88966e-05	0.515	0.978606	2.05298	-4.90607	14	18	8	3UTR		0	1
hsa-miR-143-3p	NM_153374	LYSMD2	1243	1261	1	-18.3	1	0.0853016	0.618	1.11215	0.671822	-7.3076	16	18	9	3UTR		0	0
hsa-miR-143-3p	NM_014548	TMOD2	7647	7665	1	-19	1	0.0908186	0.471	0.0373027	0.104606	-5.69428	16	18	10	3UTR		1	1
hsa-miR-143-3p	NM_001306191	ARPP19	3064	3105	1	-23.7	1	4.1215e-05	0.574	0.710272	0.332494	-5.48126	18	23	9	3UTR		0	0
hsa-miR-143-3p	NM_173814	PRTG	7856	7876	1	-22.9	1	0.00797892	0.662	0.388864	1.27967	-9.29912	18	20	10	3UTR		0	1
hsa-miR-143-3p	XM_017022506	RFX7	9749	9770	1	-19	1	0.00890154	0.676	0	0	-9.95757	15	21	11	3UTR		0	0
hsa-miR-143-3p	NM_001306219	TCF12	2556	2572	1	-15.9	1	0.0726311	0.691	3.48667	2.52837	-5.08246	14	16	11	3UTR		0	0
hsa-miR-143-3p	NM_001040450	MINDY2	5018	5040	1	-21	1	0.064372	0.779	0.918827	0.576949	-4.65016	19	22	9	3UTR		0	0
hsa-miR-143-3p	NM_152450	FAM81A	3353	3387	1	-23	1	0.00129532	0.5	0.186073	0.403322	-5.83853	19	27	7	3UTR		0	0
hsa-miR-143-3p	NM_024611	ICE2	6852	6870	1	-19.7	1	0.000815873	0.5	1.90719	2.37837	-13.5717	16	18	15	3UTR		0	0
hsa-miR-143-3p	NM_198793	CD47	2009	2034	1	-20	1	0.0144785	0.632	0.419032	0.514662	-8.4155	14	17	12	3UTR		0	0
hsa-miR-143-3p	NM_001282558	HHLA2	1506	1558	1	-21.3	1	0.166558	0.544	-0.280514	-0.152602	-4.02637	14	17	9	3UTR		1	0
hsa-miR-143-3p	NM_014981	MYH15	6956	6974	1	-18.6	1	0.00234899	0.456	0.432158	0.911736	-13.6656	15	18	8	3UTR		0	0
hsa-miR-143-3p	NM_015412	NEPRO	1886	1905	1	-17.7	1	0.03032	0.603	0.24996	0.183147	-11.3517	15	19	9	3UTR		0	0
hsa-miR-143-3p	NM_001164496	CFAP44	9766	9787	1	-19.5	1	0.000436946	0.706	4.93606	2.07658	-7.38222	18	21	13	3UTR		0	1
hsa-miR-143-3p	NM_025146	NAA50	3816	3840	1	-18.1	1	0.109445	0.588	1.07652	0.861833	-7.3076	17	24	8	3UTR		0	0
hsa-miR-143-3p	NM_173570	ZDHHC23	3389	3410	1	-18.9	1	0.00129817	0.544	0.877993	0.272329	-13.195	18	21	10	3UTR		0	0
hsa-miR-143-3p	NM_015900	PLA1A	1657	1697	1	-20.6	1	0.00684151	0.588	0.602922	0.207821	-5.08246	16	20	11	3UTR		0	0
hsa-miR-143-3p	NM_007085	FSTL1	1178	1196	1	-17.5	1	0.0390436	0.618	-0.274818	0.0173598	-11.4283	13	18	8	3UTR		0	0
hsa-miR-143-3p	NM_001348343	STXBP5L	8405	8435	1	-18.9	1	0.0132353	0.647	0.177061	0.232805	-8.82818	12	15	8	3UTR		0	0
hsa-miR-143-3p	NM_004487	GOLGB1	10083	10117	1	-19.8	1	0.00830981	0.441	1.46225	1.44152	-6.85796	18	34	9	3UTR		0	0
hsa-miR-143-3p	NM_198402	HACD2	2019	2052	1	-22.4	1	0.0084234	0.5	0.472426	0.0204609	-7.16335	18	24	13	3UTR		0	0
hsa-miR-143-3p	NM_022757	CCDC14	3852	3865	1	-15.7	1	2.92081e-05	0.603	1.23068	1.27596	-9.86134	12	13	12	3UTR		0	0
hsa-miR-143-3p	NM_001142646	TPRA1	2964	2993	1	-17.7	1	0.00814402	0.603	5.54961	5.13743	-11.1271	14	29	10	3UTR		0	0
hsa-miR-143-3p	NM_003162	STRN	4862	4883	1	-21.8	1	0.0234336	0.735	-0.0627142	0.373726	-4.957	17	21	14	3UTR		0	0
hsa-miR-143-3p	NM_174931	GPATCH11	2706	2725	1	-22.9	1	6.29473e-05	0.559	-0.493456	0.187512	-9.15487	17	19	10	3UTR		0	0
hsa-miR-143-3p	NM_001171613	PREPL	2813	2851	1	-21.4	1	0.00617374	0.574	0.376485	1.01596	-3.79332	18	24	9	3UTR		0	0
hsa-miR-143-3p	NM_016932	SIX2	1854	1881	1	-22.4	1	0.000787362	0.471	3.15594	3.0088	-4.957	19	27	9	3UTR		0	0
hsa-miR-143-3p	NM_005400	PRKCE	4557	4599	1	-21.1	1	0.00387789	0.618	1.70849	1.3397	-4.99396	17	21	8	3UTR		1	1
hsa-miR-143-3p	NM_173649	STPG4	1707	1722	1	-17.8	1	0.0103327	0.471	1.74966	1.41405	-15.9645	13	15	10	3UTR		0	0
hsa-miR-143-3p	NM_001198595	STON1	4418	4437	1	-20	1	0.00048636	0.441	0.0975941	-0.256274	-4.957	16	19	8	3UTR		0	0
hsa-miR-143-3p	NM_181446	FSHR	2190	2218	1	-26	1	0.0663043	0.662	3.5359	2.81284	-3.93757	21	28	9	3UTR		0	0
hsa-miR-143-3p	NM_032180	FAM161A	2528	2544	1	-17.6	1	0.0121975	0.632	1.41567	1.82137	-8.85129	15	16	15	3UTR		0	0
hsa-miR-143-3p	NM_014755	SERTAD2	1392	1414	1	-24.1	1	0.0010527	0.632	0.325249	0.577604	-6.23056	19	22	8	3UTR		0	0
hsa-miR-143-3p	NM_002357	MXD1	3434	3478	1	-19.9	1	0.00087383	0.515	1.855	0.76702	-9.04109	16	20	13	3UTR		0	0
hsa-miR-143-3p	NM_016297	PCYOX1	3224	3246	1	-22	1	0.00287389	0.456	0.177496	0.0410513	-9.26849	17	22	10	3UTR		0	0
hsa-miR-143-3p	NM_017482	ADD2	2666	2681	1	-18.3	1	0.000306508	0.632	2.46426	3.63965	-4.957	14	15	14	3UTR		0	0
hsa-miR-143-3p	NM_019885	CYP26B1	1862	1878	1	-18.8	0	0.00117806	0.485	0.0391928	0.11516	-15.5666	14	16	13	3UTR		0	0
hsa-miR-143-3p	NM_013230	CD24	1230	1248	1	-17.9	1	0.000586007	0.588	1.4316	1.0383	-11.6976	15	18	11	3UTR		0	0
hsa-miR-143-3p	NM_001286408	SCML4	4200	4218	1	-18.1	1	0.0008819	0.574	2.51979	1.5347	-8.76339	14	18	12	3UTR		0	0
hsa-miR-143-3p	NM_001142401	CD164	2484	2515	1	-19.8	1	0.00119453	0.75	1.14126	1.93728	-6.08354	16	20	12	3UTR		0	0
hsa-miR-143-3p	NM_001024936	WASF1	2453	2471	1	-17.4	1	0.0186989	0.691	1.29124	1.01123	-6.09222	15	18	8	3UTR		0	0
hsa-miR-143-3p	NM_001164283	TRAF3IP2	1875	1921	1	-21.7	1	0.000239803	0.382	-0.0423572	0.141878	-7.65065	17	22	12	3UTR		0	0
hsa-miR-143-3p	NM_153711	CALHM5	7246	7262	1	-19.7	1	8.10364e-05	0.5	0.394174	-0.00827575	-12.8934	15	16	15	3UTR		0	0
hsa-miR-143-3p	NM_014034	ASF1A	2138	2188	1	-18.8	1	0.00184028	0.647	1.23841	1.18813	-6.82535	18	24	8	3UTR		0	0
hsa-miR-143-3p	NM_001300737	NKAIN2	1680	1724	1	-19.3	1	0.000893726	0.588	1.06203	1.75984	-8.79494	15	22	9	3UTR		0	0
hsa-miR-143-3p	NM_001003396	TPD52L1	762	783	1	-27.7	1	0.000176557	0.353	-0.530651	0.380398	-9.35244	18	21	13	3UTR		0	0
hsa-miR-143-3p	NM_001195597	SMLR1	1641	1689	1	-17.6	1	0.000740769	0.603	1.5835	1.2578	-5.83853	19	48	8	3UTR		0	0
hsa-miR-143-3p	NM_001145158	HBS1L	5935	5958	1	-18.2	1	0.00227405	0.662	3.78548	6.41377	-6.15764	18	23	8	3UTR		0	1
hsa-miR-143-3p	NM_001286259	ADAT2	5945	5966	1	-18.4	1	0.0125127	0.632	4.46254	3.4965	-6.24613	17	21	8	3UTR		0	0
hsa-miR-143-3p	NM_020774	MIB1	5281	5326	1	-25.2	1	0.0118067	0.676	0.353808	0.0394304	-6.10696	19	45	13	3UTR		0	0
hsa-miR-143-3p	NM_001256438	CABLES1	4111	4129	1	-19	1	6.07611e-06	0.382	0.141185	-0.359557	-13.5728	16	18	13	3UTR		0	0
hsa-miR-143-3p	NM_001317384	AQP4	4837	4859	1	-21.1	1	0.000876256	0.706	0	0	-9.113	18	22	11	3UTR		0	0
hsa-miR-143-3p	NM_001943	DSG2	4092	4108	1	-19.8	1	0.000459213	0.574	-0.160893	-0.0197784	-11.8602	15	16	15	3UTR		0	0
hsa-miR-143-3p	NM_016271	RNF138	2043	2055	1	-18.9	1	5.93665e-05	0.706	0.688946	0.459689	-10.3988	11	12	11	3UTR		0	0
hsa-miR-143-3p	NM_006965	ZNF24	4486	4510	1	-16.6	1	0.0207123	0.574	0.831662	0.533852	-7.48304	11	13	11	3UTR		0	0
hsa-miR-143-3p	NM_145055	C18orf25	4133	4154	1	-19.7	1	0.00038301	0.618	0.244324	0.354252	-8.7692	16	21	8	3UTR		0	0
hsa-miR-143-3p	NM_152470	RNF165	2236	2253	1	-19.1	1	3.86326e-05	0.426	0.298027	0.0384329	-10.7522	15	17	12	3UTR		0	0
hsa-miR-143-3p	XM_011525844	DCC	8473	8496	1	-23.8	1	0.00823532	0.559	0	0	-6.25121	19	23	12	3UTR		0	0
hsa-miR-143-3p	NM_173529	C18orf54	4093	4113	1	-15.5	1	0.0478101	0.603	0.637077	0.234175	-10.603	15	20	9	3UTR		0	0
hsa-miR-143-3p	NM_001243228	TCF4	6293	6340	1	-19.8	1	0.00823207	0.662	4.09893	3.89631	-3.93757	17	32	9	3UTR		0	0
hsa-miR-143-3p	NM_015285	WDR7	5354	5377	1	-19.4	1	0.00762818	0.647	0.17471	0.255075	-6.84241	15	18	12	3UTR		0	1
hsa-miR-143-3p	NM_004852	ONECUT2	4224	4267	1	-20.6	1	0.000368431	0.647	1.64465	1.15587	-5.19005	16	19	13	3UTR		0	0
hsa-miR-143-3p	NM_005570	LMAN1	3166	3188	1	-19.3	1	0.00549161	0.691	2.84456	1.24854	-7.51743	17	22	8	3UTR		0	0
hsa-miR-143-3p	NM_021127	PMAIP1	432	450	1	-17.9	1	0.00932325	0.618	0.6207	-0.0517402	-11.1505	15	18	8	3UTR		0	0
hsa-miR-143-3p	NM_194449	PHLPP1	6136	6157	1	-24.1	1	0.000520563	0.471	1.62918	1.43776	-5.49511	19	21	14	3UTR		0	0
hsa-miR-143-3p	NM_016329	SFMBT1	3450	3467	1	-19.7	1	0.00220867	0.691	2.81445	2.88356	-4.17062	15	17	12	3UTR		0	0
hsa-miR-143-3p	NM_018403	DCP1A	1898	1918	1	-17.2	1	0.0171314	0.529	1.35061	0.849367	-9.86134	15	20	12	3UTR		0	0
hsa-miR-143-3p	NM_181727	SPATA12	2205	2216	1	-17.3	1	0.0450397	0.485	0	0	-10.2546	10	11	10	3UTR		0	1
hsa-miR-143-3p	NM_183393	CADPS	5116	5135	1	-17.9	1	0.00154377	0.544	0.140504	0.967959	-12.8984	14	19	7	3UTR		0	0
hsa-miR-143-3p	NM_001184968	MITF	790	802	1	-18.9	1	5.14023e-05	0.647	0.11867	0.0884441	-10.3988	11	12	11	3UTR		0	0
hsa-miR-143-3p	NM_001134649	EIF4E3	5077	5101	1	-17.7	1	0.00140128	0.515	1.27997	0.707019	-8.4155	14	17	10	3UTR		0	0
hsa-miR-143-3p	NM_001350134	ZNF654	4790	4813	1	-17.7	1	0.0494043	0.691	0.274864	0.546063	-3.79332	15	23	11	3UTR		0	0
hsa-miR-143-3p	NM_001199198	TBC1D23	2722	2741	1	-19.7	1	0.0144376	0.691	0.364884	0.437472	-9.34574	17	19	11	3UTR		0	0
hsa-miR-143-3p	NM_145037	NXPE3	7678	7701	1	-18.7	1	0.00349907	0.588	-0.693965	-0.206011	-6.19951	14	17	7	3UTR		0	0
hsa-miR-143-3p	NM_001321786	CBLB	4384	4403	1	-17	1	0.0203741	0.662	1.9616	2.46752	-7.80367	15	19	9	3UTR		0	0
hsa-miR-143-3p	NM_138374	ZNF845	3496	3521	1	-19.7	1	0.0400154	0.574	-0.0276111	-1.13634	-4.17062	19	25	11	3UTR		0	0
hsa-miR-143-3p	NM_001281971	KIR2DS4	1201	1235	1	-20.8	1	0.00635626	0.485	-0.590825	-0.239865	-6.9954	17	21	14	3UTR		0	0
hsa-miR-143-3p	NM_133271	FCAR	1920	1939	1	-17.7	1	0.0218389	0.721	0.0504686	0.070554	-8.05661	15	19	8	3UTR		0	0
hsa-miR-143-3p	NM_001145176	SHISA7	3349	3381	1	-23.2	1	5.8425e-05	0.5	-0.00880908	-0.268056	-4.84971	18	23	7	3UTR		0	1
hsa-miR-143-3p	NM_001023563	ZNF805	2228	2271	1	-20.9	1	0.0154729	0.676	-0.112555	0.175706	-4.99396	19	26	8	3UTR		0	0
hsa-miR-143-3p	NM_152909	ZNF548	2426	2465	1	-21.3	1	8.79184e-05	0.382	-0.129625	-0.320544	-5.33701	18	22	12	3UTR		0	0
hsa-miR-143-3p	XM_005258944	ZNF772	5645	5684	1	-21.2	1	0.00819847	0.603	0	0	-7.4978	18	22	10	3UTR		0	0
hsa-miR-143-3p	NM_198542	ZNF773	2242	2274	1	-20.1	1	3.64854e-05	0.632	0	0	-4.90607	18	32	10	3UTR		0	0
hsa-miR-143-3p	NM_001265582	URM1	3029	3049	1	-19	1	0.0209166	0.471	1.05295	1.14122	-10.8666	15	20	8	3UTR		1	0
hsa-miR-143-3p	NM_001122672	KYAT1	1453	1475	1	-18.5	1	0.000409429	0.471	4.2187	2.3669	-12.2551	16	22	10	3UTR		0	0
hsa-miR-143-3p	NM_003934	FUBP3	2968	2993	1	-17.5	1	0.0909492	0.721	1.39716	3.18266	-5.69428	18	25	9	3UTR		0	0
hsa-miR-143-3p	NM_015046	SETX	9839	9869	1	-19	1	0.000120323	0.412	3.26636	2.17649	-7.24999	14	17	11	3UTR		0	0
hsa-miR-143-3p	NM_001282629	GBGT1	1381	1400	1	-18.9	1	0.0108265	0.353	3.27701	1.10527	-9.30909	15	19	12	3UTR		0	0
hsa-miR-143-3p	NM_001145320	ADAMTSL2	4019	4037	1	-21	1	0.00379979	0.441	-0.860293	-0.165346	-7.50368	15	18	12	3UTR		0	0
hsa-miR-143-3p	NM_002957	RXRA	5105	5127	1	-19.8	1	0.00227014	0.471	0.903028	1.91607	-5.81791	18	22	11	3UTR		0	0
hsa-miR-143-3p	NM_002003	FCN1	3544	3564	1	-21.1	1	0.00590723	0.5	-0.257099	0.025081	-10.5102	17	20	11	3UTR		0	0
hsa-miR-143-3p	NM_015447	CAMSAP1	4986	5003	1	-17.9	1	0.0108653	0.412	2.20789	3.61369	-9.83106	15	17	10	3UTR		0	0
hsa-miR-143-3p	NM_181701	QSOX2	4098	4115	1	-23.8	1	0.00940628	0.515	2.6394	2.74817	-9.86134	16	17	16	3UTR		0	0
hsa-miR-143-3p	NM_001145638	GPSM1	3074	3095	1	-22	1	1.58252e-07	0.382	-0.0392092	-1.15843	-12.1389	17	21	10	3UTR		0	0
hsa-miR-143-3p	NM_022662	ANAPC1	7542	7563	1	-18.8	1	0.00140475	0.603	1.42028	2.0538	-7.28657	16	21	11	3UTR		0	0
hsa-miR-143-3p	NM_032824	TMEM87B	3940	3960	1	-20.6	0	0.000425429	0.529	-0.0901029	-0.17098	-20.4803	11	13	11	3UTR		0	0
hsa-miR-143-3p	NM_198581	ZC3H6	4772	4795	1	-16.9	1	0.0116109	0.721	2.43112	2.32702	-8.82818	16	23	9	3UTR		0	0
hsa-miR-143-3p	NM_019618	IL36G	679	721	1	-20.9	1	0.000213386	0.588	-0.262688	-0.115415	-6.08354	18	21	10	3UTR		0	1
hsa-miR-143-3p	NM_013992	PAX8	1775	1816	1	-21.2	1	0.00079429	0.324	0.222305	-0.120008	-9.88456	13	17	9	3UTR		0	0
hsa-miR-143-3p	NM_001199140	AMMECR1L	4485	4514	1	-19.6	1	0.0129748	0.588	1.6781	1.63096	-4.79441	20	29	11	3UTR		0	0
hsa-miR-143-3p	NM_001321746	FAM168B	2950	3000	1	-17.4	1	0.00123261	0.5	0.238559	0.209167	-12.0538	15	17	15	3UTR		0	0
hsa-miR-143-3p	NM_002410	MGAT5	4082	4098	1	-20.1	1	0.000767392	0.471	-0.196683	-0.352587	-9.08433	15	16	15	3UTR		0	0
hsa-miR-143-3p	NM_007226	NXPH2	1673	1693	1	-18	1	0.00287069	0.618	0.633781	0.645171	-6.30551	16	20	12	3UTR		0	0
hsa-miR-143-3p	NM_181742	ORC4	1893	1911	1	-22.2	1	0.00283564	0.588	0.075315	-0.0509561	-5.69428	17	18	17	3UTR		0	0
hsa-miR-143-3p	NM_001254738	RND3	2383	2408	1	-20.1	1	5.68332e-05	0.588	5.90634	6.0036	-3.79332	15	17	15	3UTR		0	0
hsa-miR-143-3p	NM_000726	CACNB4	1757	1792	1	-19.5	1	0.135785	0.632	0.628057	0.694891	-3.93757	16	30	8	3UTR		0	0
hsa-miR-143-3p	NM_017892	PRPF40A	4040	4053	1	-16.8	1	0.235033	0.662	2.12642	2.99018	-7.05204	12	13	12	3UTR		0	0
hsa-miR-143-3p	NM_001083112	GPD2	3251	3277	1	-28.2	1	3.27403e-05	0.603	1.07168	0.969492	-3.93757	21	26	11	3UTR		1	1
hsa-miR-143-3p	NM_001304346	ERMN	2604	2625	1	-18.3	1	0.0730551	0.662	0.637093	1.44156	-8.15217	18	21	11	3UTR		0	0
hsa-miR-143-3p	NM_001111033	ACVR1C	2017	2052	1	-17.7	1	0.175037	0.676	0.609296	0.454492	-5.69428	18	35	14	3UTR		0	0
hsa-miR-143-3p	NM_033394	TANC1	6972	6993	1	-19.1	1	0.00782452	0.647	1.51723	1.86553	-10.1092	17	21	10	3UTR		0	0
hsa-miR-143-3p	NM_001198760	LY75-CD302	7759	7780	1	-23	1	1.54705e-06	0.412	2.31356	2.7549	-14.8713	15	21	11	3UTR		0	0
hsa-miR-143-3p	NM_014880	CD302	3468	3489	1	-19.3	1	0.00344356	0.676	1.07196	2.29755	-6.3934	16	21	7	3UTR		0	0
hsa-miR-143-3p	NM_001128590	CYP21A2	1738	1771	1	-18.9	1	0.0575255	0.456	3.34512	1.15489	-4.76182	17	33	10	3UTR		0	0
hsa-miR-143-3p	NM_001256811	GRM4	3385	3406	1	-23.9	1	0.00839158	0.382	1.04118	0.999877	-7.8837	16	21	7	3UTR		0	0
hsa-miR-143-3p	NM_015695	BRPF3	5550	5571	1	-23	1	0.0010738	0.471	2.27656	2.02191	-5.92733	17	21	13	3UTR		0	0
hsa-miR-143-3p	NM_152990	PXT1	1911	1928	1	-17.2	1	0.179836	0.559	0.0921025	-0.348912	-6.98341	15	17	11	3UTR		0	0
hsa-miR-143-3p	NM_006708	GLO1	843	878	1	-26.3	1	0.0127525	0.662	0.374736	0.702549	-3.93757	16	18	16	3UTR		0	0
hsa-miR-143-3p	NM_002062	GLP1R	6248	6286	1	-21.5	1	0.00493221	0.529	-0.519153	0.0443742	-5.57006	16	19	11	3UTR		0	0
hsa-miR-143-3p	NM_018141	MRPS10	1901	1920	1	-18.1	1	0.00185507	0.603	1.48574	2.4159	-4.76182	13	15	13	3UTR		0	0
hsa-miR-143-3p	NM_198486	RPL7L1	3548	3590	1	-22.1	1	0.000508679	0.618	-0.0545977	0.00563323	-9.81332	16	21	11	3UTR		0	0
hsa-miR-143-3p	NM_180976	PPP2R5D	2836	2865	1	-18.3	1	0.00313267	0.515	3.94197	3.01032	-4.52877	15	19	10	3UTR		0	0
hsa-miR-143-3p	NM_199487	UQCC1	1942	1980	1	-19.9	1	0.00104532	0.456	0.699549	1.89856	-5.08276	15	20	8	3UTR		0	0
hsa-miR-143-3p	NM_016436	PHF20	3581	3601	1	-17.9	1	0.0019982	0.559	1.05925	1.03368	-8.19652	17	20	7	3UTR		0	0
hsa-miR-143-3p	NM_213632	MROH8	1937	1953	1	-18.9	0	0.00166824	0.515	0	0	-15.5666	14	16	12	3UTR		0	0
hsa-miR-143-3p	NM_001098797	TOX2	2413	2456	1	-23.2	1	0.00338316	0.574	0.707374	2.24166	-6.07158	17	22	14	3UTR		0	0
hsa-miR-143-3p	NM_006811	SERINC3	2137	2158	1	-17.7	1	0.0111713	0.691	0.476439	1.03507	-5.9393	17	21	12	3UTR		0	0
hsa-miR-143-3p	NM_002638	PI3	501	522	1	-19.4	1	0.00146378	0.471	0.593083	-0.0538377	-7.63037	17	21	7	3UTR		0	0
hsa-miR-143-3p	NM_006652	SPINT3	419	444	1	-27	1	0.00382106	0.603	0.32714	-0.310203	-3.79332	17	20	12	3UTR		0	0
hsa-miR-143-3p	NM_001281458	SLC35C2	1675	1714	1	-20.9	1	0.0169625	0.544	3.90278	3.61341	-5.83853	20	34	9	3UTR		0	0
hsa-miR-143-3p	NM_080721	OCSTAMP	1776	1804	1	-20.3	1	0.00337249	0.471	0.852424	1.53112	-9.83106	16	21	13	3UTR		0	0
hsa-miR-143-3p	NM_001193340	SLC13A3	2086	2105	1	-17.8	1	0.00925619	0.515	1.31421	0.328821	-5.48126	18	19	18	3UTR		0	0
hsa-miR-143-3p	NM_006420	ARFGEF2	5722	5746	1	-18.3	1	0.0696997	0.588	0.96382	0.682807	-4.52877	17	24	11	3UTR		0	0
hsa-miR-143-3p	NM_004975	KCNB1	4397	4415	1	-20.3	1	0.00156873	0.603	0.821033	0.193716	-13.8149	15	18	11	3UTR		1	1
hsa-miR-143-3p	NM_002623	PFDN4	750	781	1	-20.8	1	0.00278177	0.691	-0.267554	-0.124962	-11.0518	17	22	9	3UTR		0	0
hsa-miR-143-3p	NM_018431	DOK5	1897	1913	1	-19.9	1	0.0333523	0.691	0.13368	-0.137361	-8.28966	14	16	10	3UTR		0	0
hsa-miR-143-3p	NM_001283035	RTF2	1200	1221	1	-19.2	1	0.00156055	0.485	-0.323613	-0.471498	-6.55112	16	20	7	3UTR		0	0
hsa-miR-143-3p	NM_001269054	CTCFL	1418	1454	1	-18.4	1	0.0361579	0.559	3.17273	4.00662	-6.07158	18	22	11	3UTR		0	0
hsa-miR-143-3p	NM_199169	PMEPA1	1203	1226	1	-18.5	1	0.00927989	0.691	0.625104	0.310676	-9.70813	17	23	11	3UTR		0	0
hsa-miR-143-3p	NM_001304369	ANKRD60	2117	2157	1	-22.1	1	2.59286e-05	0.397	1.75368	0.166692	-7.49372	18	23	10	3UTR		0	0
hsa-miR-143-3p	NM_001171610	LDB3	4816	4836	1	-18.1	1	0.00776563	0.632	0.251764	0.33702	-12.7977	16	20	8	3UTR		0	0
hsa-miR-143-3p	XM_005270252	ATAD1	3420	3470	1	-22.2	1	0.0453255	0.632	0	0	-6.23647	18	25	8	3UTR		0	0
hsa-miR-143-3p	NM_001198829	LIPF	1450	1488	1	-21	1	0.00916001	0.721	0	0	-5.69428	17	21	15	3UTR		0	0
hsa-miR-143-3p	NM_001549	IFIT3	2378	2395	1	-18	1	0.110606	0.603	0	0	-9.07598	16	17	16	3UTR		0	1
hsa-miR-143-3p	NM_012420	IFIT5	3209	3225	1	-18.8	1	0.00269515	0.735	0.2042	0.436558	-8.85129	15	16	15	3UTR		0	0
hsa-miR-143-3p	NM_001322793	IDE	5728	5763	1	-18.1	1	0.0964717	0.618	0.481313	1.82256	-7.65065	17	35	9	3UTR		0	0
hsa-miR-143-3p	NM_024991	SORBS1	4767	4790	1	-18	1	0.00173441	0.647	3.8291	3.83419	-5.38561	17	23	7	3UTR		0	0
hsa-miR-143-3p	NM_144588	ZFYVE27	2573	2594	1	-19.5	1	0.0116475	0.544	0.723039	0.649545	-12.8982	15	21	7	3UTR		0	0
hsa-miR-143-3p	NM_030929	KAZALD1	1873	1890	1	-21.5	1	3.37268e-05	0.426	0.364039	0.0132237	-8.82818	16	17	16	3UTR		0	0
hsa-miR-143-3p	NM_201648	GLYAT	1767	1784	1	-19.7	1	0.0053582	0.647	1.68554	1.94519	-8.4925	15	17	9	3UTR		0	0
hsa-miR-143-3p	NM_022074	FAM111A	2696	2731	1	-27.7	1	0.0324795	0.618	-0.00542613	0.181271	-3.93757	19	35	10	3UTR		0	1
hsa-miR-143-3p	NM_152716	PATL1	3990	4035	1	-19.7	1	0.213587	0.735	2.12297	2.61869	-4.65016	16	19	12	3UTR		0	1
hsa-miR-143-3p	NM_001161454	CYB561A3	2117	2134	1	-19.8	1	9.36962e-05	0.412	2.00328	3.06374	-8.3038	13	15	13	3UTR		0	0
hsa-miR-143-3p	NM_005414	SKIL	5713	5735	1	-21.3	1	0.00416681	0.75	3.17984	1.81709	-4.52877	19	22	10	3UTR		0	0
hsa-miR-143-3p	NM_020949	SLC7A14	5489	5509	1	-21.8	1	0.065913	0.721	0.54444	0.341538	-6.08354	16	20	12	3UTR		0	0
hsa-miR-143-3p	NM_001161566	TNIK	5272	5290	1	-17.8	1	0.00137973	0.574	1.06054	1.62	-11.4648	15	18	8	3UTR		0	0
hsa-miR-143-3p	NM_207015	NAALADL2	3611	3647	1	-17.5	1	0.000945836	0.603	-0.313575	0.231315	-3.93757	18	36	10	3UTR		0	0
hsa-miR-143-3p	NM_022470	ZMAT3	4458	4474	1	-18.6	1	0.00531518	0.676	1.09178	0.224108	-5.69428	14	16	10	3UTR		0	0
hsa-miR-143-3p	NM_001303426	ZNF639	2138	2161	1	-18.7	1	0.00516064	0.647	0.347115	0.0822161	-12.7823	18	23	14	3UTR		0	0
hsa-miR-143-3p	NM_001256756	PEX5L	8309	8323	1	-16.8	1	0.00469818	0.618	4.45463	2.5708	-8.25288	13	14	13	3UTR		1	0
hsa-miR-143-3p	NM_001042601	TTC14	3345	3363	1	-18.5	1	0.047139	0.574	3.00479	2.68918	-4.17062	15	18	7	3UTR		0	0
hsa-miR-143-3p	NM_004423	DVL3	3021	3036	1	-18.6	1	0.000270275	0.515	0.198279	0.201129	-9.59801	14	15	14	3UTR		1	0
hsa-miR-143-3p	NM_001171093	FAM131A	1645	1689	1	-20.8	1	0.178751	0.485	0.88316	0.420045	-4.65016	19	29	9	3UTR		0	0
hsa-miR-143-3p	NM_003722	TP63	4775	4795	1	-17.4	1	0.00940193	0.618	1.25386	1.65032	-5.57006	17	20	9	3UTR		0	0
hsa-miR-143-3p	NM_021101	CLDN1	2324	2344	1	-22.1	1	0.0775952	0.529	0.540969	0.44211	-5.92733	17	20	10	3UTR		0	0
hsa-miR-143-3p	NM_005017	PCYT1A	2014	2054	1	-20.2	1	0.0177054	0.529	0.420574	0.110934	-5.83853	17	33	12	3UTR		0	0
hsa-miR-143-3p	NM_002577	PAK2	4190	4215	1	-20.8	1	0.00231745	0.603	1.95852	2.0719	-5.18008	20	25	8	3UTR		0	0
hsa-miR-143-3p	NM_001011537	FYTTD1	2654	2681	1	-17.8	1	0.0316772	0.676	1.39538	0.958049	-3.93757	20	27	7	3UTR		0	0
hsa-miR-143-3p	NM_001136049	LMLN	5058	5076	1	-19.1	1	0.000468345	0.559	0.585082	0.0493598	-6.34001	17	18	17	3UTR		0	0

## Sheet: miR-30
mirnaid	refseqid	genesymbol	start	end	bindingp	energy	seed	accessibility	au	phylopstem	phylopflank	me	number_of_pairings	binding_region_length	longest_consecutive_pairings	position	validated	TargetScan	miRDB
hsa-miR-30a-3p	NM_001259	CDK6	6321	6346	1	-19.6	1	0.000650429	0.632	0.254389	0.335966	-6.10696	16	18	16	3UTR	MIRT001760	0	0
hsa-miR-30a-3p	NM_003983	SLC7A6	4728	4749	1	-18.6	1	0.000197632	0.603	0.244589	0.203536	-6.01339	18	21	9	3UTR	MIRT001761	0	0
hsa-miR-30a-3p	NM_003246	THBS1	4728	4749	1	-23.4	1	0.00111012	0.662	2.08624	1.86212	-4.79441	19	21	13	3UTR	MIRT001763	0	0
hsa-miR-30a-3p	NM_006761	YWHAE	1709	1736	1	-21	1	0.00455524	0.618	4.72088	5.82001	-3.79332	18	20	18	3UTR	MIRT049920	0	1
hsa-miR-30a-3p	NM_014944	CLSTN1	4645	4661	1	-20.7	1	0.000106434	0.426	0.0354881	0.210466	-12.0073	15	16	15	3UTR	MIRT049924	0	0
hsa-miR-30a-3p	XM_017009522	PAIP2	2139	2161	0.974359	-22.5	1	0.0963189	0.632	0	0	-4.84971	20	22	16	3UTR	MIRT049925	0	1
hsa-miR-30a-3p	NM_001197104	KMT2A	12557	12578	1	-22.3	1	5.34527e-07	0.485	2.0301	1.51125	-6.77039	19	21	13	3UTR	MIRT128944	0	1
hsa-miR-30a-3p	NM_001304532	CCDC25	3033	3055	1	-28.8	1	0.000254494	0.426	2.82019	3.25127	-6.48426	19	22	7	3UTR	MIRT529166	0	0
hsa-miR-30a-3p	NM_020848	JCAD	4433	4451	1	-19.9	1	0.0144085	0.647	1.86335	1.15902	-6.84241	16	18	12	3UTR	MIRT544058	0	1
hsa-miR-30a-3p	NM_004985	KRAS	2656	2678	1	-19.4	1	0.0054221	0.559	0.444106	0.200372	-8.70704	18	22	13	3UTR	MIRT566992	0	1
hsa-miR-30a-3p	NM_175623	RAB3IP	6357	6377	1	-20.1	1	0.00221294	0.618	0.460561	0.00939721	-4.99396	17	20	9	3UTR	MIRT609516	0	1
hsa-miR-30a-3p	NM_001987	ETV6	3670	3692	1	-20.9	1	0.000243824	0.5	0.110203	-0.087066	-7.3076	20	22	13	3UTR	MIRT624005	0	0
hsa-miR-30a-3p	NM_001744	CAMK4	10168	10209	1	-19.4	1	0.00171981	0.485	0.00590557	-0.193924	-5.61866	15	18	12	3UTR	MIRT628367	0	0
hsa-miR-30a-3p	NM_018452	TMEM242	1288	1306	1	-21.5	1	0.0017151	0.5	2.23177	1.74176	-9.59293	15	18	9	3UTR	MIRT652417	0	0
hsa-miR-30a-3p	NM_001205293	CACNA1E	10520	10540	1	-22.4	1	2.59551e-05	0.529	-0.051427	-0.0886927	-6.90779	16	20	11	3UTR	MIRT659919	0	1
hsa-miR-30a-3p	NM_001204818	ZNF587B	2368	2386	1	-18.7	1	0.00261961	0.515	-0.227811	-0.240039	-5.61866	17	18	17	3UTR	MIRT661836	0	0
hsa-miR-30a-3p	XM_017019778	RBMS2	2033	2061	1	-22.3	1	0.000662597	0.5	0	0	-8.02599	20	28	8	3UTR	MIRT666630	0	0
hsa-miR-30a-3p	NM_001024630	RUNX2	2335	2363	1	-22.4	1	0.000406951	0.588	1.52494	0.997423	-8.52714	20	28	8	3UTR	MIRT734621	0	1
hsa-miR-30a-3p	XM_005253334	PHC1	3750	3781	0.953846	-21.1	1	0.000301369	0.544	0	0	-3.79332	21	31	13	3UTR		0	0
hsa-miR-30a-3p	NM_134424	RAD52	1508	1550	0.961538	-21.1	1	1.54479e-06	0.544	-0.460198	0.0298658	-4.79441	16	19	13	3UTR		0	0
hsa-miR-30a-3p	NM_014686	KIAA0355	4606	4626	0.961538	-20.2	1	0.00519533	0.735	0	0	-3.93757	18	20	11	3UTR		0	0
hsa-miR-30a-3p	XM_011524781	KCNJ16	3096	3113	0.961538	-17.8	1	0.0268971	0.706	0	0	-6.24644	14	17	12	3UTR		0	0
hsa-miR-30a-3p	NM_006547	IGF2BP3	3910	3931	0.961538	-20.1	1	0.00504412	0.676	0.134812	2.42416	-9.06122	17	21	11	3UTR		0	0
hsa-miR-30a-3p	XM_011515528	SUGCT	2203	2238	0.961538	-23.1	1	0.000522928	0.618	0	0	-4.99396	20	35	10	3UTR		0	0
hsa-miR-30a-3p	NM_001172639	CELF1	3100	3128	0.961538	-19	1	0.00135154	0.529	3.77537	2.91457	-7.14013	20	28	10	3UTR		0	0
hsa-miR-30a-3p	NM_014456	PDCD4	1987	2007	0.961538	-19.3	1	0.0348469	0.632	4.5131	2.69064	-9.54656	17	20	12	3UTR		0	0
hsa-miR-30a-3p	NM_030783	PTDSS2	2177	2220	0.961538	-21.7	1	3.3338e-06	0.353	0	0	-3.93757	18	23	8	3UTR		0	0
hsa-miR-30a-3p	NM_001252290	TNFSF8	1238	1288	0.961538	-19.7	1	0.00912865	0.721	2.10364	2.20779	-3.93757	19	39	13	3UTR		0	0
hsa-miR-30a-3p	XM_017018283	CALCA	1037	1075	0.961538	-24.3	1	3.72574e-05	0.603	0	0	-5.08246	20	38	12	3UTR		0	1
hsa-miR-30a-3p	NM_001242899	PPP6R2	3736	3754	0.961538	-21.6	1	0.00216943	0.471	0	0	-10.4034	17	18	17	3UTR		0	0
hsa-miR-30a-3p	NM_030674	SLC38A1	6869	6889	0.961538	-18.7	1	0.014101	0.559	4.76889	3.18504	-6.28309	17	20	11	3UTR		0	1
hsa-miR-30a-3p	NM_130782	RGS18	2131	2147	0.961538	-17.8	1	0.000450368	0.76	0	0	-5.08246	15	16	15	3UTR		0	1
hsa-miR-30a-3p	NM_153035	TCEANC2	3763	3804	0.961538	-22.4	1	0.0230614	0.544	0.543316	0.33111	-4.84971	20	41	10	3UTR		0	0
hsa-miR-30a-3p	NM_004654	USP9Y	9667	9683	0.961538	-18.8	1	0.0111819	0.662	0	0	-4.957	15	16	15	3UTR		0	0
hsa-miR-30a-3p	NM_005941	MMP16	4059	4084	0.961538	-17.7	1	0.0119462	0.588	0.909976	0.812963	-10.8724	17	25	8	3UTR		0	0
hsa-miR-30a-3p	NM_001145153	TMEM71	1136	1169	0.961538	-24.5	1	0.0308537	0.544	0.897427	0.719092	-7.28438	20	25	14	3UTR		0	0
hsa-miR-30a-3p	NM_001286766	RUBCNL	2599	2624	0.961538	-17.9	1	0.0446035	0.676	1.42552	0.848135	-11.3983	18	25	8	3UTR		0	0
hsa-miR-30a-3p	NM_003625	PPFIA2	4370	4385	0.961538	-20.3	0	2.15357e-05	0.662	3.99495	4.99046	-15.5666	14	15	14	3UTR		0	0
hsa-miR-30a-3p	NM_001129908	FAM198A	2511	2541	0.961538	-21.2	1	0.000192581	0.559	0.117561	-0.129705	-7.05204	17	19	17	3UTR		0	0
hsa-miR-30a-3p	NM_001349377	ZDHHC3	3179	3197	0.961538	-19.9	1	0.000172944	0.456	5.29392	6.29233	-10.0841	16	18	13	3UTR		0	0
hsa-miR-30a-3p	NM_021971	GMPPB	1579	1599	0.961538	-18.8	1	0.000152377	0.617	0.850168	0.750677	-9.30896	18	20	11	3UTR		0	0
hsa-miR-30a-3p	XM_006714037	CHIC2	6206	6267	0.961538	-22.6	1	0.0221133	0.618	0	0	-3.93757	21	53	11	3UTR		0	0
hsa-miR-30a-3p	NM_001261843	ZNF623	2258	2278	0.961538	-23.8	1	0.00022214	0.441	-0.324436	-0.809345	-12.8934	17	20	11	3UTR		0	0
hsa-miR-30a-3p	XM_024447159	ASPH	7457	7478	0.961538	-19.8	1	0.0117629	0.691	0	0	-4.99396	17	21	9	3UTR		0	0
hsa-miR-30a-3p	NM_001039614	C15orf59	5440	5457	0.961538	-24.1	1	9.91998e-06	0.5	2.48428	2.45222	-10.603	16	17	16	3UTR		0	0
hsa-miR-30a-3p	NM_014586	HUNK	5729	5745	0.961538	-20.7	1	0.00162477	0.529	-0.299336	-0.0861707	-3.79332	15	16	15	3UTR		0	0
hsa-miR-30a-3p	NM_153183	NUDT10	1040	1069	0.961538	-18	1	0.0301099	0.721	0	0	-6.09222	16	18	16	3UTR		0	0
hsa-miR-30a-3p	NM_001008537	NEXMIF	10200	10219	0.961538	-19.8	1	0.000196057	0.544	0	0	-7.87558	18	19	18	3UTR		0	0
hsa-miR-30a-3p	NM_001100399	PDS5A	6182	6202	0.961538	-19.5	1	0.00237292	0.706	6.81449	6.18659	-6.14858	18	20	13	3UTR		0	1
hsa-miR-30a-3p	NM_024037	AUNIP	1472	1517	0.961538	-21.3	1	0.000188645	0.588	0.120293	0.621557	-3.79332	17	19	17	3UTR		0	0
hsa-miR-30a-3p	NM_001354983	DDR2	3622	3643	0.961538	-18.6	1	0.02028	0.632	1.2033	1.34304	-16.1124	16	21	8	3UTR		0	0
hsa-miR-30a-3p	NM_001330671	OXNAD1	3889	3904	0.961538	-20.5	1	0.000206026	0.544	-0.00672131	-0.015394	-9.54656	14	15	14	3UTR		0	0
hsa-miR-30a-3p	NM_020739	CCPG1	4693	4717	0.961538	-20.2	1	0.0140421	0.632	0.439086	1.45406	-4.84971	20	24	9	3UTR		0	0
hsa-miR-30a-3p	NM_001009565	CDKL4	1227	1243	0.961538	-17.9	1	0.000386854	0.559	2.86631	2.75265	-8.07147	15	16	15	3UTR		0	0
hsa-miR-30a-3p	NM_004807	HS6ST1	3672	3696	0.961538	-26.6	1	3.44354e-06	0.368	2.51149	3.01756	-7.3076	19	24	12	3UTR		0	0
hsa-miR-30a-3p	NM_004288	CYTIP	1904	1949	0.961538	-19.4	1	0.00144876	0.632	1.76668	2.82064	-4.99396	18	25	8	3UTR		0	0
hsa-miR-30a-3p	NM_001282354	ITGB6	2448	2478	0.961538	-18.5	1	0.000802257	0.603	2.46919	2.9003	-4.99396	20	30	7	3UTR		0	1
hsa-miR-30a-3p	NM_001322799	KCNS1	3077	3096	0.961538	-20.3	1	0.010152	0.441	0.284892	0.0396764	-10.5151	15	19	10	3UTR		0	0
hsa-miR-30a-3p	NM_001248008	SKIL	3074	3094	0.961538	-17.3	1	0.00757789	0.706	1.55932	1.16918	-9.66718	18	20	10	3UTR		0	0
hsa-miR-30a-3p	XM_006713721	GNB4	3840	3860	0.961538	-20.3	1	0.00086675	0.706	0	0	-5.81384	18	20	11	3UTR		0	0
hsa-miR-30a-3p	NM_003940	USP13	3265	3294	0.961538	-19.3	1	0.0314761	0.603	0.756406	0.556539	-3.93757	20	29	11	3UTR		0	0
hsa-miR-30a-3p	NM_001354664	OPA1	5159	5179	0.961538	-19.4	1	0.0304337	0.691	1.09608	0.575487	-6.23647	19	20	19	3UTR		0	0
hsa-miR-30a-3p	NM_007356	LAMB4	5504	5525	0.969231	-19.9	1	1.56323e-06	0.5	1.51029	2.34065	-8.58769	16	21	10	3UTR		0	0
hsa-miR-30a-3p	XM_005256564	MPRIP	6194	6221	0.969231	-24.4	1	3.39003e-06	0.5	0	0	-7.3076	19	27	12	3UTR		0	1
hsa-miR-30a-3p	NM_001348244	PCBP3	1704	1723	0.969231	-21.2	1	1.21416e-05	0.471	0.688186	0.191578	-10.4607	17	19	14	3UTR		0	0
hsa-miR-30a-3p	NM_001322008	PMS2	3191	3207	0.969231	-20.3	1	8.65237e-06	0.515	3.72142	1.34284	-10.3988	15	16	15	3UTR		0	0
hsa-miR-30a-3p	NM_032800	C1orf198	1870	1888	0.974359	-18.5	1	0.000245544	0.441	-0.230303	-0.0875376	-8.00486	17	18	17	3UTR		0	0
hsa-miR-30a-3p	NM_032428	FRMPD3	6256	6274	0.974359	-21.2	1	0.000378596	0.426	0	0	-17.7329	15	18	11	3UTR		0	0
hsa-miR-30a-3p	NM_014633	CTR9	4224	4245	0.974359	-19.6	1	0.00270991	0.618	0.883236	0.702264	-4.65016	18	21	12	3UTR		0	0
hsa-miR-30a-3p	NM_001033082	MYCL	1548	1575	0.974359	-23.7	1	3.28376e-07	0.368	1.40351	1.87021	-7.14013	17	20	10	3UTR		0	0
hsa-miR-30a-3p	XM_017012819	DOCK4	7071	7094	0.974359	-20	1	0.0079771	0.647	0	0	-7.1818	18	23	8	3UTR		0	0
hsa-miR-30a-3p	NM_001060	TBXA2R	1683	1706	0.974359	-20.8	1	0.000141656	0.529	3.68195	2.74315	-8.62473	19	23	10	3UTR		0	0
hsa-miR-30a-3p	NM_001167741	MTX3	4143	4159	0.974359	-17.4	1	0.00191225	0.662	-0.230785	0.0235796	-14.0888	15	16	15	3UTR		0	0
hsa-miR-30a-3p	NM_001013647	FAM227A	2795	2817	0.974359	-19.7	1	0.048567	0.632	0	0	-6.93679	19	22	12	3UTR		0	1
hsa-miR-30a-3p	NM_003908	EIF2S2	1626	1646	0.974359	-20.6	1	0.000951138	0.5	6.10073	6.1588	-5.08246	18	20	15	3UTR		0	0
hsa-miR-30a-3p	NM_021082	SLC15A2	4193	4216	0.974359	-20.6	1	0.00245429	0.647	0.0614624	0.1391	-7.34947	19	23	8	3UTR		0	0
hsa-miR-30a-3p	XM_006722391	LOXHD1	3645	3670	0.974359	-17.6	1	0.0168221	0.397	0	0	-6.67505	17	20	14	3UTR		0	0
hsa-miR-30a-3p	NM_018403	DCP1A	4185	4208	0.974359	-21.4	1	7.27384e-05	0.559	3.65818	3.11961	-6.58625	19	23	8	3UTR		0	0
hsa-miR-30a-3p	XM_017011054	TRERF1	5355	5384	0.974359	-24.2	1	0.0148259	0.618	0	0	-3.79332	21	29	8	3UTR		0	0
hsa-miR-30a-3p	NM_001001343	FNDC9	1517	1537	0.984615	-20.2	1	0.0425635	0.588	1.18113	2.03275	-14.7963	17	20	12	3UTR		0	0
hsa-miR-30a-3p	NM_001193348	MEF2C	1756	1778	0.984615	-18.5	1	0.000769142	0.603	5.29732	2.14377	-6.28309	19	22	11	3UTR		0	0
hsa-miR-30a-3p	NM_014005	PCDHA9	3583	3601	1	-23.4	1	0.00242331	0.647	-0.38797	-0.291956	-9.54656	17	18	17	3UTR		0	0
hsa-miR-30a-3p	NM_001018077	NR3C1	5314	5335	1	-18	1	0.0158147	0.603	3.96059	3.06426	-13.2526	16	21	8	3UTR		0	1
hsa-miR-30a-3p	NM_000112	SLC26A2	6651	6671	1	-20.8	1	0.00126271	0.691	0.454585	-0.020323	-6.5515	17	20	10	3UTR		0	0
hsa-miR-30a-3p	NM_001543	NDST1	6459	6492	1	-21.3	1	0.0264803	0.559	-0.238701	-0.0383874	-3.93757	21	33	11	3UTR		0	0
hsa-miR-30a-3p	NM_001166208	SYNPO	4222	4250	1	-21.1	1	0.0072357	0.529	-0.366011	0.372917	-5.52986	20	28	9	3UTR		0	0
hsa-miR-30a-3p	NM_078483	SLC36A1	3283	3309	1	-18.4	1	0.00162015	0.544	-0.31311	-0.0914049	-8.55011	18	26	9	3UTR		0	1
hsa-miR-30a-3p	NM_001128209	SGCD	3122	3142	1	-21	1	0.00356951	0.588	-0.184844	-0.0729478	-5.03583	18	20	10	3UTR		0	0
hsa-miR-30a-3p	NM_001267035	PWWP2A	2136	2178	1	-21	1	4.98176e-05	0.485	0.602251	1.26689	-4.99396	15	18	8	3UTR		0	0
hsa-miR-30a-3p	NM_031474	NRIP2	2404	2425	1	-20.1	1	0.000268789	0.456	6.09894	3.95734	-5.77128	17	21	8	3UTR		0	0
hsa-miR-30a-3p	NM_002235	KCNA6	5706	5728	1	-24.9	1	4.08861e-06	0.324	-0.267187	0.0617597	-6.51454	19	22	12	3UTR		0	0
hsa-miR-30a-3p	NM_000217	KCNA1	5271	5294	1	-25.1	1	0.000140015	0.456	0.49809	0.228562	-11.0886	19	23	11	3UTR		0	0
hsa-miR-30a-3p	NM_001172633	OLR1	1745	1765	1	-18.5	1	0.0117132	0.676	1.27413	0.894426	-6.23647	18	20	16	3UTR		0	0
hsa-miR-30a-3p	NM_016312	WBP11	2295	2309	1	-19.2	0	0.0207696	0.588	0.478594	0.792799	-20.4803	12	14	7	3UTR		0	0
hsa-miR-30a-3p	NM_152924	ABHD2	5498	5520	1	-20.2	1	0.000500547	0.529	1.73885	0.239019	-5.48126	18	22	9	3UTR		0	0
hsa-miR-30a-3p	NM_182616	ARPIN	2522	2544	1	-26.9	1	0.000418788	0.456	0.282549	-0.0301013	-7.28438	20	22	16	3UTR		0	0
hsa-miR-30a-3p	XM_017022761	SV2B	8094	8115	1	-21.4	1	0.00525802	0.485	0	0	-8.32703	17	21	9	3UTR		0	0
hsa-miR-30a-3p	NM_001271	CHD2	6174	6198	1	-23.7	1	0.000129492	0.485	1.62778	0.751859	-8.57351	19	24	11	3UTR		0	0
hsa-miR-30a-3p	NM_001256541	TMEM204	1422	1437	1	-18.6	1	0.000279986	0.559	-0.0108346	-0.164808	-6.48426	14	15	14	3UTR		0	0
hsa-miR-30a-3p	NM_001199107	TBC1D24	3466	3487	1	-20.8	1	0.0216414	0.441	-0.32993	-0.509893	-10.7429	18	21	8	3UTR		0	0
hsa-miR-30a-3p	NM_203365	RAPH1	2396	2416	1	-20.6	1	0.00452732	0.5	4.1335	5.31761	-8.7403	17	20	9	3UTR		0	1
hsa-miR-30a-3p	NM_134442	CREB1	9942	9960	1	-21.2	1	0.000291793	0.647	0.133394	0.183001	-9.54656	16	18	13	3UTR		0	1
hsa-miR-30a-3p	NM_001330218	CCNYL1	2583	2601	1	-22.5	1	0.0376184	0.721	-0.139622	0.416721	-5.03583	17	18	17	3UTR		0	0
hsa-miR-30a-3p	NM_001307976	KANSL1L	4147	4170	1	-20.1	1	0.00338809	0.75	2.9798	2.36933	-4.02637	18	23	8	3UTR		0	1
hsa-miR-30a-3p	NM_015488	PNKD	2779	2800	1	-23.7	1	0.00261753	0.426	1.65226	0.969036	-6.90779	16	21	11	3UTR		0	0
hsa-miR-30a-3p	NM_015690	STK36	4335	4355	1	-18.8	1	0.0380183	0.676	0.569258	0.835095	-7.38135	17	20	7	3UTR		0	0
hsa-miR-30a-3p	XM_017004343	PRKAG3	2780	2802	1	-23	1	0.00209182	0.603	0	0	-5.69245	19	22	8	3UTR		0	0
hsa-miR-30a-3p	NM_001321389	CNPPD1	1803	1820	1	-17.6	1	0.0140832	0.441	3.0349	3.3629	-13.4976	14	17	9	3UTR		0	0
hsa-miR-30a-3p	NM_005876	SPEG	9915	9935	1	-22.7	1	9.03411e-06	0.441	3.04575	2.26635	-5.69245	18	20	16	3UTR		0	0
hsa-miR-30a-3p	NM_001167608	RHBDD1	2652	2669	1	-20.4	1	0.0103438	0.603	0.177846	-0.0514183	-9.69585	16	17	16	3UTR		0	0
hsa-miR-30a-3p	NM_000092	COL4A4	9249	9269	1	-22.6	1	0.00980981	0.632	2.74921	2.16197	-4.65016	18	20	12	3UTR		0	1
hsa-miR-30a-3p	NM_003714	STC2	4786	4806	1	-23.1	1	0.0195548	0.603	0.85871	0.2392	-5.03583	19	20	19	3UTR		0	0
hsa-miR-30a-3p	NM_014613	FAF2	2767	2802	1	-20.6	1	0.000936361	0.471	-0.0319181	0.0881353	-12.7428	14	16	14	3UTR		0	0
hsa-miR-30a-3p	NM_001308213	ZNF346	1968	1989	1	-19.9	1	0.0105723	0.5	0.0510789	-0.160509	-7.57093	18	21	13	3UTR		0	0
hsa-miR-30a-3p	NM_005649	ZNF354A	2331	2350	1	-19.3	1	0.000658525	0.559	0.510171	0.905252	-6.64494	16	19	11	3UTR		0	0
hsa-miR-30a-3p	NM_001178089	ZNF454	2082	2113	1	-21.3	1	9.88998e-05	0.485	-0.751896	-0.538945	-8.3038	16	19	9	3UTR		0	0
hsa-miR-30a-3p	XM_011534593	RNF130	1378	1401	1	-22.9	1	0.000365957	0.544	0	0	-6.25121	19	23	8	3UTR		0	0
hsa-miR-30a-3p	NM_001143970	CDYL	1948	1963	1	-17.1	0	0.00343856	0.559	0.43373	1.55604	-16.6229	13	15	10	3UTR		0	0
hsa-miR-30a-3p	NM_016577	RAB6B	4086	4105	1	-19.8	1	0.00146651	0.574	0.66407	0.421466	-11.9948	16	19	11	3UTR		0	1
hsa-miR-30a-3p	NM_004189	SOX14	1439	1481	1	-19.9	1	0.219442	0.5	1.68575	1.1865	-9.54656	18	42	8	3UTR		0	0
hsa-miR-30a-3p	NM_016369	CLDN18	3088	3109	1	-17.8	1	0.00347468	0.515	0.21023	-0.0851502	-4.90607	17	21	7	3UTR		0	0
hsa-miR-30a-3p	NM_001168278	WWTR1	2859	2876	1	-21.8	1	0.003126	0.618	0.825388	0.730743	-7.80367	15	17	9	3UTR		0	0
hsa-miR-30a-3p	NM_001256819	CLRN1	1141	1166	1	-23.2	1	0.0109356	0.662	-0.213732	-0.0972871	-11.3983	19	25	9	3UTR		0	1
hsa-miR-30a-3p	NM_001354642	MME	5133	5153	1	-21.5	1	0.00824432	0.485	-0.0242071	-0.0957387	-8.09298	17	20	7	3UTR		0	1
hsa-miR-30a-3p	NM_001349250	PLCH1	3740	3753	1	-18.6	0	0.0351564	0.5	4.83576	5.10016	-21.2157	12	13	12	3UTR		0	0
hsa-miR-30a-3p	NM_022736	MFSD1	1870	1892	1	-20.2	1	0.000965448	0.603	-0.238891	0.027101	-7.55708	18	22	7	3UTR		0	0
hsa-miR-30a-3p	NM_002268	KPNA4	8907	8926	1	-19.6	1	0.00316777	0.603	2.19657	0.802175	-11.1417	18	19	18	3UTR		0	0
hsa-miR-30a-3p	NM_003262	SEC62	1799	1857	1	-24.7	1	0.00207757	0.544	3.4282	1.49034	-4.17062	19	21	19	3UTR		0	1
hsa-miR-30a-3p	XM_017003622	MYT1L	5521	5541	1	-20.2	1	0.00229022	0.485	0	0	-5.58516	19	20	19	3UTR		0	1
hsa-miR-30a-3p	NM_080657	RSAD2	1336	1357	1	-21.6	1	0.00928607	0.559	-0.357197	-0.43216	-13.6656	17	21	11	3UTR		0	0
hsa-miR-30a-3p	NM_182625	GEN1	3788	3828	1	-18.9	1	0.00494798	0.603	0.429172	0.115843	-3.79332	16	19	8	3UTR		0	0
hsa-miR-30a-3p	XM_011533102	SLC30A3	1710	1729	1	-21.9	1	9.15332e-07	0.382	0	0	-11.8602	16	19	9	3UTR		0	0
hsa-miR-30a-3p	NM_001029883	C2orf71	4300	4321	1	-21.1	1	0.000872008	0.485	-0.0508288	0.609091	-3.93757	20	21	20	3UTR		0	0
hsa-miR-30a-3p	NM_001002257	LCLAT1	2953	2990	1	-21.5	1	1.70659e-05	0.515	1.06159	0.490669	-6.8193	17	25	8	3UTR		0	0
hsa-miR-30a-3p	NM_001145122	CAPN14	3321	3345	1	-20.8	1	0.00733996	0.632	1.86293	3.39414	-3.79332	19	24	11	3UTR		0	0
hsa-miR-30a-3p	NM_015346	ZFYVE26	8420	8446	1	-23.1	1	0.0010029	0.529	3.14771	3.07859	-6.9696	20	26	12	3UTR		0	0
hsa-miR-30a-3p	NM_001284206	DCAF5	3340	3357	1	-18.6	1	0.00179064	0.529	1.08515	2.20139	-13.6656	16	17	16	3UTR		0	1
hsa-miR-30a-3p	NM_018373	SYNJ2BP	5281	5303	1	-19	1	0.0071773	0.632	0.189355	0.0962136	-6.09222	18	22	11	3UTR		0	0
hsa-miR-30a-3p	NM_001204423	RGS6	2224	2244	1	-22	1	0.000589947	0.647	0.672835	0.377764	-8.42777	17	20	8	3UTR		0	0
hsa-miR-30a-3p	NM_012074	DPF3	3015	3035	1	-18.1	1	0.000286474	0.632	2.30121	4.323	-4.65016	17	20	12	3UTR		0	1
hsa-miR-30a-3p	NM_001933	DLST	2625	2642	1	-21.4	0	0.0117751	0.441	0.440603	0.348372	-15.5666	15	17	10	3UTR		0	1
hsa-miR-30a-3p	NM_001207012	PGF	1192	1215	1	-21.5	1	2.90617e-05	0.397	1.45937	2.48825	-7.54034	18	23	7	3UTR		0	0
hsa-miR-30a-3p	NM_033116	NEK9	4235	4260	1	-20	1	0.0010941	0.574	0.0431944	0.50738	-4.79441	20	25	13	3UTR		0	0
hsa-miR-30a-3p	NM_015072	TTLL5	4287	4306	1	-18.1	1	0.0321813	0.544	0.924942	0.400269	-6.13885	17	19	10	3UTR		0	0
hsa-miR-30a-3p	NM_174976	ZDHHC22	2442	2480	1	-23.9	1	0.0227471	0.426	3.13012	2.95055	-6.74759	16	18	16	3UTR		0	0
hsa-miR-30a-3p	NM_182509	ISM2	2068	2092	1	-22.2	1	1.06296e-05	0.412	0.725162	0.387135	-9.48565	18	24	9	3UTR		0	0
hsa-miR-30a-3p	NM_021161	KCNK10	4675	4692	1	-19.8	1	0.000900023	0.603	0.318643	0.46527	-13.9498	15	17	11	3UTR		0	1
hsa-miR-30a-3p	NM_001284268	EFCAB11	896	917	1	-18.3	1	0.00345381	0.603	0.0528773	0.187869	-4.76182	16	21	9	3UTR		0	0
hsa-miR-30a-3p	NM_001128596	TC2N	3611	3636	1	-19.3	1	0.0374305	0.632	3.77052	3.34907	-7.16335	19	25	8	3UTR		0	0
hsa-miR-30a-3p	XM_011527811	UNC13A	9754	9776	1	-20.3	1	0.0100983	0.618	0	0	-6.6181	19	22	10	3UTR		0	0
hsa-miR-30a-3p	NM_001256172	ZNF85	703	748	1	-19	1	0.0112209	0.691	0.062176	0.0383547	-3.79332	20	45	11	3UTR		0	1
hsa-miR-30a-3p	NM_001256047	C19orf12	4312	4332	1	-19.2	1	0.0152326	0.603	-0.628876	-0.553059	-10.603	17	20	7	3UTR		0	0
hsa-miR-30a-3p	NM_032139	ANKRD27	3758	3779	1	-19.9	1	0.000592502	0.574	4.73037	3.72461	-7.99697	18	21	8	3UTR		0	0
hsa-miR-30a-3p	NM_001042631	SDHAF1	866	886	1	-18.5	1	0.00332124	0.544	0.675407	0.0741222	-6.13885	17	20	7	3UTR		0	0
hsa-miR-30a-3p	NM_133466	ZFP82	2435	2480	1	-18.9	1	0.0249211	0.544	-0.192633	0.123741	-5.33701	16	19	11	3UTR		0	0
hsa-miR-30a-3p	NM_001001890	RUNX1	4780	4806	1	-19	1	0.000238461	0.632	0	0	-12.185	17	26	10	3UTR		0	1
hsa-miR-30a-3p	NM_001322250	MSI2	2619	2641	1	-19.2	1	0.00160567	0.691	3.76661	3.87241	-11.9948	17	22	12	3UTR		0	0
hsa-miR-30a-3p	XM_006721811	TANC2	6469	6509	1	-24.4	1	0.000642609	0.397	0	0	-7.37318	18	22	10	3UTR		0	0
hsa-miR-30a-3p	NM_030576	LIMD2	2443	2465	1	-24	1	0.000143611	0.412	0.327591	0.256801	-8.8617	18	22	9	3UTR		0	0
hsa-miR-30a-3p	XM_005257527	CCDC47	2087	2107	1	-19.5	1	0.0246085	0.676	0	0	-9.9649	18	20	9	3UTR		0	0
hsa-miR-30a-3p	XM_006721657	DDX42	3695	3718	1	-21	1	0.00328511	0.559	0	0	-9.69585	19	23	14	3UTR		0	0
hsa-miR-30a-3p	NM_001287219	RPS6KC1	3651	3683	1	-20.1	1	0.00926205	0.603	0.569848	0.474894	-9.6299	19	32	9	3UTR		0	0
hsa-miR-30a-3p	NM_021958	HLX	2126	2177	1	-22.6	1	2.4018e-05	0.5	0.846313	-0.0924113	-6.9696	18	23	9	3UTR		0	0
hsa-miR-30a-3p	XM_006711408	SUSD4	2601	2619	1	-20	0	0.000454266	0.662	0	0	-15.5666	15	18	9	3UTR		0	0
hsa-miR-30a-3p	XM_024448315	ENAH	10497	10521	1	-20	1	0.00310394	0.471	0	0	-5.03583	19	24	8	3UTR		0	0
hsa-miR-30a-3p	NM_000447	PSEN2	2052	2071	1	-22.2	1	5.61113e-06	0.412	-0.178476	-0.155387	-3.93757	17	19	11	3UTR		0	0
hsa-miR-30a-3p	NM_001024226	ARF1	1701	1735	1	-22.5	1	0.0003223	0.544	3.14529	2.53509	-14.5224	15	18	8	3UTR		0	0
hsa-miR-30a-3p	NM_001077397	IRF2BP2	3969	3988	1	-21.4	1	0.00118446	0.529	0.938101	0.959742	-8.33988	15	19	10	3UTR		0	0
hsa-miR-30a-3p	NM_014765	TOMM20	1768	1790	1	-21.1	1	0.0144216	0.544	1.17678	0.45925	-8.64268	18	22	9	3UTR		0	1
hsa-miR-30a-3p	XM_017001275	LGALS8	1376	1395	1	-19	1	0.00180508	0.426	0	0	-10.2517	17	19	14	3UTR		0	0
hsa-miR-30a-3p	NM_000254	MTR	4309	4328	1	-23.5	1	0.00208359	0.603	-0.645542	-0.0146284	-6.74759	17	19	12	3UTR		0	0
hsa-miR-30a-3p	NM_000740	CHRM3	5745	5767	1	-20.6	1	0.0387047	0.588	0.0649952	-0.183937	-8.29134	19	22	15	3UTR		0	0
hsa-miR-30a-3p	NM_032752	ZNF496	3921	3943	1	-22.6	1	0.0122262	0.471	0.537485	0.421362	-6.81899	18	22	8	3UTR		0	0
hsa-miR-30a-3p	NM_001350706	DGKB	6058	6089	1	-19.1	1	0.0164465	0.618	4.23351	4.10813	-6.53765	19	31	9	3UTR		0	0
hsa-miR-30a-3p	NM_001350870	SNX13	4103	4130	1	-19.8	1	0.00271005	0.618	1.31982	2.27768	-3.79332	20	27	9	3UTR		0	0
hsa-miR-30a-3p	NM_001127370	CDCA7L	2082	2106	1	-18.8	1	0.000962529	0.471	4.24023	3.19579	-7.28438	20	24	12	3UTR		0	0
hsa-miR-30a-3p	NM_153620	HOXA1	2037	2065	1	-18.9	1	0.00275247	0.588	2.71547	2.50956	-4.957	19	28	13	3UTR		0	0
hsa-miR-30a-3p	XM_005249730	HOXA3	2892	2917	1	-19.3	1	0.0106766	0.676	0	0	-4.52877	19	25	12	3UTR		0	1
hsa-miR-30a-3p	XM_024447005	CREB5	6571	6588	1	-20.3	1	0.00109405	0.5	0	0	-9.77961	15	17	14	3UTR		0	0
hsa-miR-30a-3p	NM_001145515	SCRN1	4546	4565	1	-19.9	1	0.000807233	0.559	2.20828	3.71525	-9.39776	16	19	11	3UTR		0	0
hsa-miR-30a-3p	NM_198098	AQP1	1102	1119	1	-19.5	0	0.00904608	0.485	1.40485	0.632794	-15.5666	15	17	9	3UTR		0	0
hsa-miR-30a-3p	NM_001002010	NT5C3A	1250	1272	1	-17.7	1	0.0238877	0.574	2.06463	3.63117	-5.41313	17	22	14	3UTR		0	0
hsa-miR-30a-3p	NM_001206482	ELMO1	3817	3832	1	-19.7	0	0.0184128	0.618	3.96143	5.10633	-20.4803	13	15	9	3UTR		0	0
hsa-miR-30a-3p	NM_001282446	YAE1D1	1061	1111	1	-18.7	1	0.00841314	0.588	0.732989	0.723036	-3.93757	21	31	7	3UTR		0	0
hsa-miR-30a-3p	NM_001284330	POLM	1907	1954	1	-26.8	1	0.00282644	0.471	1.446	2.0746	-3.93757	22	47	14	3UTR		0	0
hsa-miR-30a-3p	NM_033224	PURB	8569	8604	1	-23.1	1	0.00948375	0.662	1.2756	3.7859	-6.25121	19	22	16	3UTR		0	1
hsa-miR-30a-3p	XM_011515477	TNS3	6162	6186	1	-20.9	1	0.0191588	0.471	0	0	-5.48126	19	24	11	3UTR		0	0
hsa-miR-30a-3p	NM_001168361	PCDH11X	6740	6761	1	-21.5	1	0.0340302	0.676	0	0	-6.01339	18	21	7	3UTR		0	0
hsa-miR-30a-3p	NM_020766	PCDH19	6943	6965	1	-24.7	1	0.0437883	0.618	0	0	-8.45248	18	22	9	3UTR		0	1
hsa-miR-30a-3p	NM_001143983	CHRDL1	3173	3195	1	-21.5	1	0.0519232	0.529	0	0	-3.93757	19	22	9	3UTR		0	0
hsa-miR-30a-3p	NM_178153	DCX	8221	8244	1	-22.7	1	0.000450654	0.603	0	0	-8.05661	21	23	17	3UTR		0	1
hsa-miR-30a-3p	NM_001256760	HTR2C	4281	4304	1	-21.4	1	0.000747925	0.632	0	0	-4.957	18	23	10	3UTR		0	0
hsa-miR-30a-3p	NM_013995	LAMP2	1911	1935	1	-21	1	0.0353483	0.603	0	0	-4.90607	20	24	14	3UTR		0	1
hsa-miR-30a-3p	NM_000828	GRIA3	2991	3012	1	-20.3	1	0.00457925	0.471	0	0	-8.30604	18	21	9	3UTR		0	0
hsa-miR-30a-3p	NM_017666	ZNF280C	3477	3497	1	-19.9	1	0.00504847	0.618	0	0	-7.24999	17	20	8	3UTR		0	0
hsa-miR-30a-3p	XM_024452474	SLC25A14	1600	1633	1	-21.5	0	0.00990487	0.618	0	0	-15.5666	16	19	12	3UTR		0	0
hsa-miR-30a-3p	NM_213599	ANO5	3293	3315	1	-19.9	1	0.0105313	0.632	0.545056	0.208314	-10.8871	19	22	10	3UTR		0	0
hsa-miR-30a-3p	NM_001076786	QSER1	6129	6148	1	-18.2	1	0.00763829	0.662	3.41207	2.23857	-12.428	14	19	8	3UTR		0	0
hsa-miR-30a-3p	NM_001127223	CD59	3639	3659	1	-19.5	1	2.32809e-05	0.485	-0.278814	-0.0215394	-7.14013	18	20	10	3UTR		0	1
hsa-miR-30a-3p	NM_203364	CAPRIN1	3208	3230	1	-17.6	1	0.00618838	0.676	2.40994	1.78559	-5.48126	20	22	14	3UTR		0	1
hsa-miR-30a-3p	NM_001422	ELF5	999	1016	1	-19.6	0	0.00781124	0.691	0.103364	0.199695	-15.5666	15	17	10	3UTR		0	0
hsa-miR-30a-3p	NM_001001390	CD44	4663	4678	1	-16.2	1	0.00372974	0.662	0	0	-13.6656	13	15	12	3UTR		0	0
hsa-miR-30a-3p	NM_000448	RAG1	5513	5535	1	-26.2	1	0.00267409	0.574	1.01776	0.711577	-6.9696	19	22	13	3UTR		0	0
hsa-miR-30a-3p	XM_024448292	NR1H3	1681	1699	1	-20.3	1	0.00684102	0.471	0	0	-7.3076	17	18	17	3UTR		0	0
hsa-miR-30a-3p	NM_024345	DCAF10	2133	2154	1	-18	1	0.000654841	0.574	0.978815	0.437778	-5.69428	19	21	15	3UTR		0	0
hsa-miR-30a-3p	NM_001206	KLF9	3902	3929	1	-18.6	1	0.0158863	0.618	1.36101	1.89955	-5.18008	19	27	9	3UTR		0	0
hsa-miR-30a-3p	NM_001244960	FRMD3	2059	2077	1	-18.3	1	0.00481699	0.706	0.694347	0.407689	-6.43256	15	18	7	3UTR		0	0
hsa-miR-30a-3p	NM_002048	GAS1	1710	1759	1	-24.6	1	0.000376809	0.441	2.26303	1.82824	-7.38222	20	32	9	3UTR		0	0
hsa-miR-30a-3p	NM_198841	FAM120AOS	1912	1928	1	-17	1	0.0245859	0.515	0.343283	0.25436	-11.1286	14	16	8	3UTR		0	0
hsa-miR-30a-3p	NM_001001662	ZNF782	3060	3084	1	-18.3	1	0.0311669	0.618	-0.635537	-0.0463038	-9.52819	18	24	10	3UTR		0	0
hsa-miR-30a-3p	NM_001166116	TMOD1	2715	2738	1	-20	1	0.00425353	0.662	2.45341	1.16209	-6.32527	18	23	12	3UTR		0	0
hsa-miR-30a-3p	NM_024792	FAM57A	2110	2133	1	-21.8	1	0.0012866	0.632	1.77219	0.526235	-6.51454	18	23	12	3UTR		0	0
hsa-miR-30a-3p	NM_001258205	TRPV3	2738	2773	1	-23.2	1	3.26361e-05	0.353	0.421568	0.745846	-7.28438	21	35	10	3UTR		0	0
hsa-miR-30a-3p	NM_003342	UBE2G1	960	1002	1	-23.1	1	0.00065388	0.544	1.75033	0.977571	-7.14013	20	23	16	3UTR		0	1
hsa-miR-30a-3p	NM_017787	WBP1L	3126	3141	1	-18.1	1	0.00365354	0.529	1.10771	1.23628	-9.54656	14	15	14	3UTR		0	0
hsa-miR-30a-3p	NM_001243783	BBIP1	1623	1643	1	-17.9	0	0.000722765	0.632	0.583599	1.32537	-15.5666	16	20	10	3UTR		0	0
hsa-miR-30a-3p	NM_000681	ADRA2A	3820	3837	1	-19.9	1	0.0155658	0.75	0.284071	0.428142	-13.6656	15	17	12	3UTR		0	0
hsa-miR-30a-3p	NM_001322882	ABLIM1	5395	5415	1	-20.5	1	0.0221038	0.574	4.42659	4.79559	-5.03583	17	20	8	3UTR		0	0
hsa-miR-30a-3p	NM_145793	GFRA1	6544	6561	1	-20.4	1	3.08613e-05	0.426	3.22748	1.55431	-11.5711	16	17	16	3UTR		0	0
hsa-miR-30a-3p	NM_003054	SLC18A2	2605	2631	1	-18	1	0.325465	0.618	1.27154	0.444207	-13.6656	16	26	11	3UTR		0	0
hsa-miR-30a-3p	NM_173791	PDZD8	4940	4982	1	-20.9	1	0.163235	0.529	0.382284	0.465381	-3.93757	16	18	16	3UTR		0	1
hsa-miR-30a-3p	NM_007041	ATE1	4163	4180	1	-17.1	1	0.00033563	0.588	3.71919	2.78516	-6.8193	15	17	8	3UTR		0	0
hsa-miR-30a-3p	NM_001329	CTBP2	2267	2288	1	-19.9	1	0.0705831	0.471	0.0814964	0.186145	-8.09365	17	21	8	3UTR		0	0
hsa-miR-30a-3p	NM_004092	ECHS1	1105	1143	1	-23.7	1	6.82839e-06	0.471	2.54589	3.12195	-4.65016	19	23	8	3UTR		0	0
hsa-miR-30a-3p	XM_011517596	ZFHX4	12407	12427	1	-20	1	0.00180309	0.574	0	0	-9.25733	16	20	7	3UTR		0	0
hsa-miR-30a-3p	NM_001282583	MXRA8	2207	2229	1	-22.4	1	2.60417e-05	0.353	-0.303414	-0.0820525	-4.90607	18	22	8	3UTR		0	0
hsa-miR-30a-3p	NM_001256945	FAAP20	914	932	1	-17.6	1	0.00584503	0.515	1.95782	1.51223	-7.80367	16	18	14	3UTR		0	0
hsa-miR-30a-3p	XM_016999990	TTC34	5354	5374	1	-20	1	0.244924	0.529	0	0	-8.77217	15	20	9	3UTR		0	0
hsa-miR-30a-3p	XM_017007887	ACSL1	3421	3440	1	-20	1	0.0139406	0.632	0	0	-5.19005	17	19	13	3UTR		0	0
hsa-miR-30a-3p	NM_001257963	PDLIM3	2106	2129	1	-22.7	1	0.00126111	0.471	5.66614	4.18546	-5.08246	19	23	6	3UTR		0	0
hsa-miR-30a-3p	NM_001193376	TERT	3424	3449	1	-21.5	1	0.000299762	0.353	0.755455	1.18461	-4.76182	17	21	13	3UTR		0	0
hsa-miR-30a-3p	NM_001145161	UBE2QL1	1646	1663	1	-21	1	0.000506113	0.632	1.56499	1.48152	-14.401	15	17	9	3UTR		0	0
hsa-miR-30a-3p	NM_001171873	UGT3A1	1759	1785	1	-28	1	0.000283414	0.515	0.130896	0.0346913	-3.93757	19	24	13	3UTR		0	0
hsa-miR-30a-3p	NM_001289940	SLC1A3	3369	3412	1	-23	1	0.000313589	0.588	1.08785	1.13172	-3.79332	21	43	11	3UTR		0	1
hsa-miR-30a-3p	NM_182801	EGFLAM	1957	1974	1	-18.7	1	5.93001e-05	0.5	-0.341626	0.115522	-5.33701	15	17	10	3UTR		0	0
hsa-miR-30a-3p	NM_001127671	LIFR	6838	6856	1	-18	1	0.0242275	0.574	0.725374	0.964778	-5.58516	16	18	12	3UTR		0	0
hsa-miR-30a-3p	NM_001005473	PLCXD3	2239	2262	1	-20.8	1	0.000628574	0.632	2.05037	1.47888	-6.08354	19	23	7	3UTR		0	0
hsa-miR-30a-3p	NM_198449	EMB	4132	4152	1	-18	1	0.0107195	0.662	0.74076	-0.265269	-9.07622	18	20	12	3UTR		0	0
hsa-miR-30a-3p	NM_015051	ERP44	3930	3982	1	-24.8	1	0.000180299	0.529	3.03901	4.88805	-4.79441	19	24	13	3UTR		0	0
hsa-miR-30a-3p	NM_014334	FRRS1L	7761	7784	1	-18	1	5.89175e-05	0.618	5.89105	4.35993	-11.0886	19	23	9	3UTR		0	0
hsa-miR-30a-3p	NM_145241	WDR31	3014	3055	1	-19.5	1	0.00586692	0.559	0.303947	-0.0501738	-5.22701	14	17	8	3UTR		0	0
hsa-miR-30a-3p	NM_001184735	ASTN2	1073	1098	1	-19.1	1	0.00124303	0.603	0.278938	0.182917	-4.957	20	25	8	3UTR		0	0
hsa-miR-30a-3p	NM_033117	RBM18	2959	2982	1	-21	1	0.00516271	0.676	0.19962	0.166269	-5.48126	20	23	11	3UTR		0	0
hsa-miR-30a-3p	NM_138777	MRRF	2599	2616	1	-18.3	1	0.000702434	0.588	-0.388618	-0.320533	-9.36019	15	17	9	3UTR		0	0
hsa-miR-30a-3p	NM_000962	PTGS1	2316	2349	1	-22.3	1	2.56323e-05	0.559	0	0	-9.54656	16	19	12	3UTR		0	0
hsa-miR-30a-3p	NM_001099270	ZBTB34	5562	5584	1	-21	1	0.000397163	0.618	1.28613	3.0451	-6.28309	19	22	11	3UTR		0	0
hsa-miR-30a-3p	NM_025136	OPA3	6590	6611	1	-20	1	0.0347396	0.471	0.061423	-0.20585	-7.7949	20	21	20	3UTR		0	0
hsa-miR-30a-3p	NM_001329921	CALM3	643	672	1	-18.9	1	0.00895552	0.603	1.6841	1.66788	-7.14013	19	29	9	3UTR		0	0
hsa-miR-30a-3p	NM_003121	SPIB	2441	2484	1	-19.1	1	0.00396884	0.529	0.197607	-0.0203266	-7.39609	16	20	8	3UTR		0	0
hsa-miR-30a-3p	NM_145053	UBQLNL	1842	1860	1	-20.2	0	0.0103866	0.441	0.338663	1.98155	-16.302	15	18	7	3UTR		0	0
hsa-miR-30a-3p	XM_011520427	TRIM5	1124	1142	1	-23.7	0	0.000380307	0.544	0	0	-15.5666	16	18	12	3UTR		0	0
hsa-miR-30a-3p	NM_012402	ARFIP2	3424	3445	1	-23.8	1	0.00215652	0.5	4.247	3.16472	-8.79206	19	21	13	3UTR		0	0
hsa-miR-30a-3p	XM_006718397	TRIM66	9980	10003	1	-23.6	1	0.0109752	0.382	0	0	-5.48126	19	23	9	3UTR		0	0
hsa-miR-30a-3p	NM_016422	RNF141	1231	1252	1	-19.9	1	0.00887702	0.676	0.161488	0.123877	-8.11767	19	21	12	3UTR		0	1
hsa-miR-30a-3p	NM_013253	DKK3	1672	1691	1	-18.4	1	0.00676761	0.559	1.40862	2.10565	-11.1271	15	19	11	3UTR		0	0
hsa-miR-30a-3p	NM_001282667	MICAL2	4240	4278	1	-26.2	1	0.000225266	0.412	-0.560213	-0.0569396	-6.54929	18	21	11	3UTR		0	0
hsa-miR-30a-3p	NM_001301140	ISCU	1653	1677	1	-18.2	1	0.00726892	0.5	2.7979	1.71407	-3.79332	20	24	10	3UTR		0	1
hsa-miR-30a-3p	NM_015267	CUX2	6572	6593	1	-19.4	1	0.0273784	0.574	0.131606	1.85879	-9.34574	17	21	13	3UTR		0	0
hsa-miR-30a-3p	NM_001034025	ERP29	709	728	1	-20.7	1	4.91102e-05	0.456	2.8979	2.99354	-9.54656	17	19	12	3UTR		0	0
hsa-miR-30a-3p	NM_025157	PXN	3732	3752	1	-18.3	1	0.0592509	0.691	-1.00577	-0.303824	-8.86006	16	20	8	3UTR		0	0
hsa-miR-30a-3p	NM_014730	MLEC	1471	1518	1	-23.3	1	0.110174	0.559	0.84079	0.500227	-3.93757	20	26	9	3UTR		0	1
hsa-miR-30a-3p	XM_006719294	MLXIP	2715	2733	1	-24.2	1	1.89894e-06	0.382	0	0	-7.05204	17	18	17	3UTR		0	0
hsa-miR-30a-3p	NM_201435	CCDC62	2284	2305	1	-18	1	0.167798	0.618	0.120323	0.545964	-9.50444	16	21	9	3UTR		0	0
hsa-miR-30a-3p	NM_018183	SBNO1	7102	7138	1	-20.4	0	3.10752e-05	0.485	3.53098	5.08603	-15.5666	13	15	13	3UTR		0	1
hsa-miR-30a-3p	NM_001980	STX2	2455	2480	1	-19.3	1	0.000268787	0.588	3.41728	3.52601	-9.69585	18	25	11	3UTR		0	0
hsa-miR-30a-3p	NM_001159522	ZNF727	6808	6829	1	-21.5	1	1.29485e-06	0.485	0.190086	-0.0108013	-8.65174	19	21	11	3UTR		0	0
hsa-miR-30a-3p	NM_014478	CRCP	1775	1794	1	-19.9	1	0.0249235	0.574	-0.237086	0.37368	-6.09222	18	19	18	3UTR		0	0
hsa-miR-30a-3p	XM_017012678	CALN1	7509	7534	1	-24.3	1	1.13626e-05	0.515	0	0	-7.3076	20	25	9	3UTR		0	0
hsa-miR-30a-3p	NM_001135211	FKBP6	1405	1424	1	-23.2	1	0.0407697	0.485	0.488091	0.868563	-8.32703	18	19	18	3UTR		0	0
hsa-miR-30a-3p	NM_001145064	CASTOR2	5260	5283	1	-21	1	0.000365862	0.368	-0.322524	-0.0773333	-4.02637	18	23	8	3UTR		0	0
hsa-miR-30a-3p	NM_006682	FGL2	3917	3941	1	-19.1	1	0.00338306	0.662	3.96205	1.80159	-11.6313	16	24	10	3UTR		0	0
hsa-miR-30a-3p	NM_021723	ADAM22	5040	5057	1	-19.5	1	0.0644193	0.603	2.02321	1.31647	-11.3517	16	17	16	3UTR		0	0
hsa-miR-30a-3p	NM_001244944	STEAP2	6258	6279	1	-21.1	1	0.00200841	0.588	0.128517	-0.244482	-8.3038	18	21	9	3UTR		0	0
hsa-miR-30a-3p	NM_001039372	HEPACAM2	1477	1502	1	-18.9	1	0.0361592	0.662	2.70511	2.45516	-5.33701	19	25	8	3UTR		0	0
hsa-miR-30a-3p	XM_005252428	DIP2C	6414	6465	1	-21.5	1	4.23928e-05	0.368	0	0	-5.9393	17	22	11	3UTR		0	0
hsa-miR-30a-3p	NM_001326340	CELF2	3381	3405	1	-24.1	1	0.0183393	0.75	5.18464	4.94801	-7.5866	18	24	8	3UTR		0	1
hsa-miR-30a-3p	NM_001289078	DCLRE1C	4314	4334	1	-21.9	1	0.0665393	0.721	2.92763	2.63118	-8.32703	17	20	12	3UTR		0	1
hsa-miR-30a-3p	NM_004412	TRDMT1	4716	4738	1	-22.1	1	0.00414084	0.632	0.0691921	0.147334	-8.67135	18	22	5	3UTR		0	1
hsa-miR-30a-3p	NM_201571	CACNB2	2668	2683	1	-20.3	1	0.000991564	0.647	0.695727	2.5988	-13.6656	14	15	14	3UTR		0	0
hsa-miR-30a-3p	NM_001270383	ENKUR	2646	2664	1	-19.5	1	0.0148794	0.529	3.35262	2.59747	-4.957	16	18	13	3UTR		0	0
hsa-miR-30a-3p	NM_145011	ZNF25	1962	1976	1	-21.5	0	0.026099	0.544	-0.0481998	-0.273132	-20.4803	13	14	13	3UTR		0	0
hsa-miR-30a-3p	NM_001318012	XRCC4	1580	1604	1	-21.5	1	0.000638127	0.647	0.66763	0.326568	-6.10696	19	24	7	3UTR		0	0
hsa-miR-30a-3p	NM_006467	POLR3G	2693	2713	1	-16.8	1	0.144315	0.676	0.113945	-0.0150771	-9.36019	17	20	9	3UTR		0	0
hsa-miR-30a-3p	NM_001286812	LYSMD3	1365	1389	1	-18.7	1	0.0459689	0.647	0.78054	0.560763	-3.79332	19	24	10	3UTR		0	0
hsa-miR-30a-3p	NM_207327	CDPF1	693	716	1	-26.1	1	9.39093e-06	0.412	0	0	-7.85224	18	23	10	3UTR		0	0
hsa-miR-30a-3p	NM_022766	CERK	2347	2378	1	-24	1	0.000953259	0.368	0	0	-5.52986	19	24	13	3UTR		0	0
hsa-miR-30a-3p	NM_001284304	TBC1D22A	3705	3724	1	-20.5	0	6.3779e-06	0.471	0	0	-18.9134	15	19	10	3UTR		0	0
hsa-miR-30a-3p	NM_014838	ZBED4	4453	4476	1	-22.8	1	0.00925308	0.485	0	0	-3.93757	19	23	7	3UTR		0	0
hsa-miR-30a-3p	NM_004729	ZBED1	4444	4462	1	-19.2	1	0.00200804	0.603	0	0	-11.6459	16	18	11	3UTR		0	0
hsa-miR-30a-3p	NM_001139468	TBL1X	3336	3354	1	-20.4	1	0.000103783	0.412	0	0	-4.90607	16	18	11	3UTR		0	0
hsa-miR-30a-3p	NM_014728	FRMPD4	5671	5694	1	-20.7	1	0.00615575	0.485	0	0	-8.19652	19	23	9	3UTR		0	0
hsa-miR-30a-3p	NM_173495	PTCHD1	3020	3065	1	-21.7	1	0.00325398	0.559	0	0	-3.93757	21	45	11	3UTR		0	0
hsa-miR-30a-3p	NM_001330259	ACOT9	3937	3955	1	-19.4	1	0.0171115	0.544	0	0	-4.76182	16	18	8	3UTR		0	0
hsa-miR-30a-3p	NM_000950	PRRG1	2144	2180	1	-22.4	1	0.00618882	0.618	0	0	-3.79332	20	26	10	3UTR		0	0
hsa-miR-30a-3p	NM_144970	CXorf38	2361	2410	1	-25.3	1	0.000214042	0.485	0	0	-3.93757	22	26	19	3UTR		0	0
hsa-miR-30a-3p	NM_016072	GOLT1B	782	799	1	-17.9	1	0.0144162	0.618	0.449937	1.03801	-12.408	15	17	8	3UTR		0	0
hsa-miR-30a-3p	NM_152989	SOX5	3026	3050	1	-22.2	1	0.0173114	0.647	-0.193416	0.33562	-4.02637	19	24	7	3UTR		0	0
hsa-miR-30a-3p	NM_001164748	RASSF8	4659	4700	1	-20	1	0.0133619	0.691	0.466511	0.132388	-3.79332	20	41	12	3UTR		0	0
hsa-miR-30a-3p	NM_001190977	YAF2	2429	2459	1	-19	1	0.000732074	0.618	1.58236	1.41427	-7.28657	18	30	7	3UTR		0	0
hsa-miR-30a-3p	XM_011537947	PRICKLE1	3119	3140	1	-20.6	1	0.00927376	0.559	0	0	-7.28438	19	21	16	3UTR		0	0
hsa-miR-30a-3p	NM_152641	ARID2	6431	6457	1	-18.5	1	0.00516296	0.662	7.51803	4.49337	-4.79441	20	26	7	3UTR		0	0
hsa-miR-30a-3p	NM_001172682	ZNF641	2074	2093	1	-19	1	0.0306693	0.574	0.0874512	0.307471	-5.22701	16	19	8	3UTR		0	1
hsa-miR-30a-3p	NM_152319	C12orf54	559	600	1	-19.7	1	0.017036	0.5	0.848494	0.301477	-7.2559	15	20	9	3UTR		0	0
hsa-miR-30a-3p	NM_198900	FMNL3	8674	8693	1	-20.4	1	0.000999077	0.647	-0.00416017	-0.0501425	-4.957	16	19	9	3UTR		0	0
hsa-miR-30a-3p	NM_181708	BCDIN3D	2513	2558	1	-19.7	1	0.00310319	0.544	3.57851	3.45698	-6.14858	18	23	9	3UTR		0	0
hsa-miR-30a-3p	NM_016357	LIMA1	2848	2869	1	-20.9	1	0.0175262	0.632	1.84195	1.44895	-4.957	19	21	11	3UTR		0	0
hsa-miR-30a-3p	NM_001102450	RGS8	2008	2030	1	-20.4	1	0.0051615	0.544	0.0287381	0.0977421	-4.957	19	22	13	3UTR		0	0
hsa-miR-30a-3p	NM_005562	LAMC2	4386	4405	1	-21.2	1	0.000232486	0.529	1.1155	0.385313	-8.86006	16	19	8	3UTR		0	0
hsa-miR-30a-3p	NM_030806	C1orf21	8728	8752	1	-24.8	1	0.000182858	0.412	0.397523	0.0345325	-5.18008	20	24	8	3UTR		0	0
hsa-miR-30a-3p	NM_001193571	CSRP1	1917	1935	1	-22.8	1	7.24121e-06	0.456	0.987331	0.799437	-13.6138	16	18	11	3UTR		0	0
hsa-miR-30a-3p	NM_001346083	CNTN2	7769	7788	1	-21.1	1	0.00173847	0.5	-0.658201	-0.424182	-4.957	17	19	14	3UTR		0	0
hsa-miR-30a-3p	NM_030952	NUAK2	2141	2169	1	-18.3	1	0.000125521	0.353	4.03733	0.775387	-4.17062	15	27	9	3UTR		0	0
hsa-miR-30a-3p	NM_033102	SLC45A3	2208	2225	1	-20.7	1	2.8377e-07	0.426	4.20672	3.89418	-10.3988	16	17	16	3UTR		0	0
hsa-miR-30a-3p	NM_000707	AVPR1B	4073	4117	1	-21.7	1	0.000142164	0.397	1.74498	3.88228	-7.51743	18	20	18	3UTR		0	0
hsa-miR-30a-3p	NM_182663	RASSF5	3234	3263	1	-20.1	1	0.0400233	0.485	1.67371	1.4432	-9.45376	19	21	19	3UTR		0	0
hsa-miR-30a-3p	NM_001185157	IL24	1646	1666	1	-20.2	1	0.00389113	0.544	0.0962268	0.0372945	-6.24613	17	20	15	3UTR		0	0
hsa-miR-30a-3p	NM_001025109	CD34	1640	1659	1	-18.9	1	0.0080939	0.456	0.583817	-0.116239	-8.66331	17	19	9	3UTR		0	0
hsa-miR-30a-3p	NM_001170564	HHAT	2878	2891	1	-16.4	1	0.00407651	0.529	0	0	-5.61866	12	13	12	3UTR		0	0
hsa-miR-30a-3p	NM_002238	KCNH1	7640	7656	1	-19.8	0	0.000706344	0.529	7.6723	4.77418	-15.7996	13	16	9	3UTR		0	0
hsa-miR-30a-3p	NM_014873	LPGAT1	3687	3720	1	-21.2	1	0.00035278	0.559	0.0859403	0.152486	-6.76235	19	33	9	3UTR		0	1
hsa-miR-30a-3p	NM_014774	EFCAB14	3753	3774	1	-19.2	1	0.000968633	0.603	1.2008	1.10195	-8.57351	19	21	13	3UTR		0	0
hsa-miR-30a-3p	NM_178134	CYP4Z1	1840	1862	1	-21.4	1	3.54509e-05	0.676	0.129905	-0.109006	-9.35244	18	22	13	3UTR		0	0
hsa-miR-30a-3p	NM_001048166	STIL	4212	4233	1	-19.2	1	0.0456895	0.647	4.62768	2.85592	-6.09222	18	21	13	3UTR		0	0
hsa-miR-30a-3p	NM_001981	EPS15	4458	4485	1	-24.1	1	0.00257457	0.647	4.23406	4.82856	-4.79441	20	22	20	3UTR		0	0
hsa-miR-30a-3p	NM_017522	LRP8	2513	2540	1	-25	1	0.00092818	0.706	0.670104	0.577154	-3.93757	21	27	12	3UTR		0	1
hsa-miR-30a-3p	NM_145716	SSBP3	1572	1603	1	-18.4	1	0.000865453	0.471	0.636039	2.25175	-7.08104	17	23	9	3UTR		0	0
hsa-miR-30a-3p	NM_152268	PARS2	2000	2038	1	-19.2	1	0.0146422	0.456	3.56176	3.09269	-5.18008	19	38	9	3UTR		0	0
hsa-miR-30a-3p	NM_001145511	NFIA	5638	5689	1	-23.3	1	0.00339849	0.471	0.513035	1.35724	-10.1092	18	23	9	3UTR		0	0
hsa-miR-30a-3p	NM_181712	KANK4	4302	4322	1	-20.8	1	0.00603224	0.529	-0.265949	0.157621	-6.10696	17	20	11	3UTR		0	0
hsa-miR-30a-3p	NM_001172818	PGM1	2033	2052	1	-18.6	1	0.00197665	0.529	0.589516	0.671855	-3.79332	17	19	13	3UTR		0	0
hsa-miR-30a-3p	NM_017526	LEPROT	3718	3736	1	-19.2	1	0.00149741	0.5	-0.192472	-0.0997015	-16.0078	12	18	7	3UTR		0	0
hsa-miR-30a-3p	XM_017002355	WDR78	2745	2767	1	-18.9	1	0.00542231	0.5	0	0	-7.43636	18	22	8	3UTR		0	1
hsa-miR-30a-3p	NM_015139	SLC35D1	3908	3927	1	-22	1	0.00194648	0.456	0.0614223	-0.337071	-7.80367	17	19	9	3UTR		0	0
hsa-miR-30a-3p	NM_001287044	VEGFA	1111	1166	1	-18.9	1	0.000772625	0.456	3.41778	2.05817	-5.83853	21	55	9	3UTR		0	0
hsa-miR-30a-3p	NM_181744	OPN5	1449	1469	1	-20.1	1	0.000356983	0.529	-0.61574	0.0403183	-6.05095	18	20	12	3UTR		0	0
hsa-miR-30a-3p	NM_014920	ICK	4896	4918	1	-19.1	1	0.000151429	0.603	3.02349	3.14465	-6.90779	15	22	11	3UTR		0	1
hsa-miR-30a-3p	NM_033480	FBXO9	3780	3804	1	-21.1	1	0.0352604	0.544	-0.0597986	-0.0391557	-5.8367	19	24	11	3UTR		0	0
hsa-miR-30a-3p	NM_001318539	BEND6	2914	2945	1	-22.4	1	0.0019015	0.559	0.454588	0.107595	-7.82644	17	20	14	3UTR		0	0
hsa-miR-30a-3p	XM_005248688	RIMS1	7066	7087	1	-25.8	1	0.000107778	0.544	0	0	-6.51454	19	21	17	3UTR		0	0
hsa-miR-30a-3p	NM_000863	HTR1B	2410	2431	1	-17.7	1	0.00818866	0.721	0.307928	0.841655	-5.9393	16	21	7	3UTR		0	0
hsa-miR-30a-3p	NM_015018	DOPEY1	7802	7827	1	-18.4	1	0.00494452	0.676	3.34191	3.50508	-4.957	17	25	12	3UTR		0	0
hsa-miR-30a-3p	NM_001159673	SYNCRIP	2775	2790	1	-16	0	0.00106018	0.603	2.46538	1.54579	-19.935	13	15	10	3UTR		0	0
hsa-miR-30a-3p	NM_001010853	PM20D2	4161	4181	1	-20.5	1	0.00573477	0.632	0.114623	0.374947	-5.91553	17	20	9	3UTR		0	0
hsa-miR-30a-3p	NM_006581	FUT9	12194	12210	1	-20.7	1	0.00668876	0.529	0.215446	0.22849	-17.0124	15	16	15	3UTR		0	1
hsa-miR-30a-3p	NM_001080481	USP45	4369	4407	1	-17.7	1	0.0302498	0.706	2.53744	1.84408	-10.7891	17	38	9	3UTR		0	0
hsa-miR-30a-3p	XM_024447058	ERLIN2	1609	1629	1	-19.9	0	0.0138218	0.529	0	0	-15.5666	16	20	10	3UTR		0	0
hsa-miR-30a-3p	NM_017778	NSD3	3695	3717	1	-18.7	1	0.0227584	0.515	1.40235	0.795475	-12.8934	17	22	11	3UTR		0	0
hsa-miR-30a-3p	NM_020480	ANK1	2821	2843	1	-25.8	1	1.76512e-05	0.338	3.18337	2.07935	-10.0493	18	22	10	3UTR		0	0
hsa-miR-30a-3p	NM_001321778	SNTG1	1707	1730	1	-24.5	1	0.00416039	0.662	-0.106666	1.4033	-4.84971	20	23	13	3UTR		0	0
hsa-miR-30a-3p	NM_006330	LYPLA1	1812	1830	1	-19.3	1	0.00357196	0.735	3.36737	3.98097	-12.408	17	18	17	3UTR		0	0
hsa-miR-30a-3p	NM_052898	XKR4	2668	2695	1	-23.4	1	0.0598085	0.618	0.592301	0.699351	-5.69428	20	27	13	3UTR		0	0
hsa-miR-30a-3p	NM_001347885	GVQW3	1864	1898	1	-19.4	1	0.000778895	0.471	0.485987	0.273165	-3.79332	16	18	16	3UTR		0	0
hsa-miR-30a-3p	NM_001300942	EMSY	6398	6420	1	-20.2	1	0.000600311	0.676	0.83561	0.190648	-4.99396	17	22	9	3UTR		0	0
hsa-miR-30a-3p	NM_001286060	RAB30	2426	2448	1	-20.4	1	0.00534503	0.618	1.26619	0.384997	-9.06125	18	22	8	3UTR		0	0
hsa-miR-30a-3p	XM_017017274	DLG2	7230	7256	1	-20	1	0.133153	0.603	0	0	-4.84971	19	26	12	3UTR		0	1
hsa-miR-30a-3p	NM_012193	FZD4	2869	2890	1	-21.6	1	0.000219914	0.574	0.223946	0.367019	-9.59801	18	21	10	3UTR		0	0
[truncated: 624 more rows]

## Sheet: miR-221
mirnaid	refseqid	genesymbol	start	end	bindingp	energy	seed	accessibility	au	phylopstem	phylopflank	me	number_of_pairings	binding_region_length	longest_consecutive_pairings	position	validated	TargetScan	miRDB
[truncated: 1,910 more rows]

[truncated: 4 more sheets: miR-486, miR-451, miR-92, Genes summary]
