# Supplementary material for: Small RNA Sequencing of Aqueous Humor and Plasma in Patients With Primary Open-Angle Glaucoma
Source: Invest Ophthalmol Vis Sci. 2021 Jun 22;62(7):24. doi: 10.1167/iovs.62.7.24 (PMC8237107; doi:10.1167/iovs.62.7.24)
Supplement: Supplement 3 [file iovs-62-7-24_s003.xlsx]

## Sheet: 211-3p
Tarbase Experimentally Suppported Interactions for hsa-miR-211-5p
	#	Gene Name	Gene Ensembl id	Interactions	Tarbase Methods
	1	SLC38A1	ENSG00000111371	see interaction	HITS-CLIP
	2	SAT1	ENSG00000130066	see interaction	HITS-CLIP
	3	UBE2Z	ENSG00000159202	see interaction	HITS-CLIP
	4	PDE4DIP	ENSG00000178104	see interaction	HITS-CLIP
	5	PLP2	ENSG00000102007	see interaction	HITS-CLIP
	6	UBXN4	ENSG00000144224	see interaction	HITS-CLIP
	7	ZNF827	ENSG00000151612	see interaction	HITS-CLIP
	8	FLI1	ENSG00000151702	see interaction	HITS-CLIP
	9	MCL1	ENSG00000143384	see interaction	HITS-CLIP
	10	HLA-E	ENSG00000204592	see interaction	HITS-CLIP
	11	HSP90AA1	ENSG00000080824	see interaction	Multiple
	12	HERPUD1	ENSG00000051108	see interaction	HITS-CLIP
	13	PTTG1IP	ENSG00000183255	see interaction	HITS-CLIP
	14	SMC3	ENSG00000108055	see interaction	HITS-CLIP
	15	PTGR1	ENSG00000106853	see interaction	HITS-CLIP
	16	PTPN1	ENSG00000196396	see interaction	HITS-CLIP
	17	WEE1	ENSG00000166483	see interaction	HITS-CLIP
	18	TIMP2	ENSG00000035862	see interaction	HITS-CLIP
	19	SEC61A1	ENSG00000058262	see interaction	HITS-CLIP
	20	QSER1	ENSG00000060749	see interaction	HITS-CLIP
	21	RPL24	ENSG00000114391	see interaction	HITS-CLIP
	22	UBE2I	ENSG00000103275	see interaction	HITS-CLIP
	23	COL3A1	ENSG00000168542	see interaction	Multiple
	24	CORO1C	ENSG00000110880	see interaction	HITS-CLIP
	25	TCP1	ENSG00000120438	see interaction	HITS-CLIP
	26	ANLN	ENSG00000011426	see interaction	HITS-CLIP
	27	TNRC6B	ENSG00000100354	see interaction	HITS-CLIP
	28	SSRP1	ENSG00000149136	see interaction	HITS-CLIP
	29	CXCL3	ENSG00000163734	see interaction	HITS-CLIP
	30	POSTN	ENSG00000133110	see interaction	HITS-CLIP
	31	LARP1	ENSG00000155506	see interaction	HITS-CLIP
	32	DENND5A	ENSG00000184014	see interaction	HITS-CLIP
	33	NFAT5	ENSG00000102908	see interaction	HITS-CLIP
	34	RIF1	ENSG00000080345	see interaction	HITS-CLIP
	35	EEF2	ENSG00000167658	see interaction	Multiple
	36	FBN2	ENSG00000138829	see interaction	HITS-CLIP
	37	BAG3	ENSG00000151929	see interaction	HITS-CLIP
	38	CCND1	ENSG00000110092	see interaction	HITS-CLIP
	39	FNDC3B	ENSG00000075420	see interaction	HITS-CLIP
	40	TUSC3	ENSG00000104723	see interaction	HITS-CLIP
	41	WDR48	ENSG00000114742	see interaction	HITS-CLIP
	42	BRD9	ENSG00000028310	see interaction	HITS-CLIP
	43	SENP1	ENSG00000079387	see interaction	HITS-CLIP
	44	RANBP2	ENSG00000153201	see interaction	HITS-CLIP
	45	GTPBP2	ENSG00000172432	see interaction	HITS-CLIP
	46	ZNF451	ENSG00000112200	see interaction	Multiple
	47	RASSF3	ENSG00000153179	see interaction	HITS-CLIP
	48	GBE1	ENSG00000114480	see interaction	HITS-CLIP
	49	SOD2	ENSG00000112096	see interaction	HITS-CLIP
	50	NTN4	ENSG00000074527	see interaction	HITS-CLIP
	51	IL6ST	ENSG00000134352	see interaction	HITS-CLIP
	52	TPP1	ENSG00000166340	see interaction	HITS-CLIP
	53	TMEM30A	ENSG00000112697	see interaction	Multiple
	54	TPT1	ENSG00000133112	see interaction	HITS-CLIP
	55	AHNAK	ENSG00000124942	see interaction	Multiple
	56	RAPH1	ENSG00000173166	see interaction	HITS-CLIP
	57	SYVN1	ENSG00000162298	see interaction	HITS-CLIP
	58	MAP3K5	ENSG00000197442	see interaction	HITS-CLIP
	59	GREM1	ENSG00000166923	see interaction	HITS-CLIP

## Sheet: 221-3p
Tarbase Experimentally Suppported Interactions for hsa-miR-221-3p
	#	Gene Name	Gene Ensembl id	Interactions	Tarbase Methods
	1	BMI1	ENSG00000168283	see interaction	HITS-CLIP
	2	VAPB	ENSG00000124164	see interaction	Multiple
	3	ESR1	ENSG00000091831	see interaction	Multiple
	4	BRK1	ENSG00000254999	see interaction	PAR-CLIP
	5	SLC25A44	ENSG00000160785	see interaction	PAR-CLIP
	6	CECR1	ENSG00000093072	see interaction	HITS-CLIP
	7	HOXB7	ENSG00000260027	see interaction	PAR-CLIP
	8	ACTB	ENSG00000075624	see interaction	Multiple
	9	EAF1	ENSG00000144597	see interaction	PAR-CLIP
	10	SLC38A1	ENSG00000111371	see interaction	HITS-CLIP
	11	SNAP23	ENSG00000092531	see interaction	HITS-CLIP
	12	IQCJ-SCHIP1	ENSG00000250588	see interaction	Multiple
	13	PPP1R2	ENSG00000184203	see interaction	PAR-CLIP
	14	FOS	ENSG00000170345	see interaction	Multiple
	15	ZEB2	ENSG00000169554	see interaction	Multiple
	16	TCF3	ENSG00000071564	see interaction	HITS-CLIP
	17	MTA3	ENSG00000057935	see interaction	HITS-CLIP
	18	BICD2	ENSG00000185963	see interaction	Multiple
	19	ADIPOR1	ENSG00000159346	see interaction	Multiple
	20	RNF44	ENSG00000146083	see interaction	PAR-CLIP
	21	CREBL2	ENSG00000111269	see interaction	PAR-CLIP
	22	WAPAL	ENSG00000062650	see interaction	HITS-CLIP
	23	PKIA	ENSG00000171033	see interaction	Multiple
	24	MFAP3	ENSG00000037749	see interaction	PAR-CLIP
	25	MYBL1	ENSG00000185697	see interaction	Multiple
	26	MGAT2	ENSG00000168282	see interaction	HITS-CLIP
	27	SPARC	ENSG00000113140	see interaction	Multiple
	28	UGCG	ENSG00000148154	see interaction	Multiple
	29	SAR1A	ENSG00000079332	see interaction	HITS-CLIP
	30	B3GNT5	ENSG00000176597	see interaction	HITS-CLIP
	31	RREB1	ENSG00000124782	see interaction	HITS-CLIP
	32	FERMT2	ENSG00000073712	see interaction	Multiple
	33	CDH2	ENSG00000170558	see interaction	PAR-CLIP
	34	G3BP1	ENSG00000145907	see interaction	Multiple
	35	ZNF638	ENSG00000075292	see interaction	HITS-CLIP
	36	DIRAS1	ENSG00000176490	see interaction	HITS-CLIP
	37	MORF4L1	ENSG00000185787	see interaction	Multiple
	38	HMG2L1(hsa)	HMG2L1(hsa)	see interaction	Microarrays
	39	GGCT	ENSG00000006625	see interaction	HITS-CLIP
	40	CHST3	ENSG00000122863	see interaction	AGO-IP
	41	RFESD	ENSG00000175449	see interaction	AGO-IP
	42	FAM53B	ENSG00000189319	see interaction	PAR-CLIP
	43	LRP6	ENSG00000070018	see interaction	CLASH
	44	IPO11	ENSG00000086200	see interaction	HITS-CLIP
	45	SMC1A	ENSG00000072501	see interaction	PAR-CLIP
	46	MEGF9	ENSG00000106780	see interaction	HITS-CLIP
	47	ZNF616	ENSG00000204611	see interaction	PAR-CLIP
	48	ADAMTS19	ENSG00000145808	see interaction	HITS-CLIP
	49	DDX3Y	ENSG00000067048	see interaction	HITS-CLIP
	50	ZBTB44	ENSG00000196323	see interaction	HITS-CLIP
	51	CDS2	ENSG00000101290	see interaction	PAR-CLIP
	52	ITGB8	ENSG00000105855	see interaction	HITS-CLIP
	53	FAM126B	ENSG00000155744	see interaction	PAR-CLIP
	54	ATF2	ENSG00000115966	see interaction	PAR-CLIP
	55	KCTD12	ENSG00000178695	see interaction	Multiple
	56	POU3F2	ENSG00000184486	see interaction	64141529
	57	USP36	ENSG00000055483	see interaction	HITS-CLIP
	58	HNRNPA1	ENSG00000135486	see interaction	HITS-CLIP
	59	DICER1	ENSG00000100697	see interaction	Multiple
	60	SDC1	ENSG00000115884	see interaction	PAR-CLIP
	61	ZBTB10	ENSG00000205189	see interaction	Multiple
	62	LRSAM1	ENSG00000148356	see interaction	HITS-CLIP
	63	GAX(hsa)	GAX(hsa)	see interaction	Multiple
	64	MTERFD2	ENSG00000122085	see interaction	PAR-CLIP
	65	MMGT1	ENSG00000169446	see interaction	HITS-CLIP
	66	PRKAA2	ENSG00000162409	see interaction	PAR-CLIP
	67	CRKL	ENSG00000099942	see interaction	Multiple
	68	DGKE	ENSG00000153933	see interaction	HITS-CLIP
	69	SLC7A6	ENSG00000103064	see interaction	Multiple
	70	YWHAE	ENSG00000108953	see interaction	CLASH
	71	TSC22D3	ENSG00000157514	see interaction	Multiple
	72	ELK4	ENSG00000158711	see interaction	HITS-CLIP
	73	TMEM59	ENSG00000116209	see interaction	PAR-CLIP
	74	CYR61	ENSG00000142871	see interaction	Multiple
	75	TMED7-TICAM2	ENSG00000251201	see interaction	PAR-CLIP
	76	ATP5F1	ENSG00000116459	see interaction	HITS-CLIP
	77	GNS	ENSG00000135677	see interaction	HITS-CLIP
	78	CLDN11	ENSG00000013297	see interaction	Multiple
	79	DCTN5	ENSG00000166847	see interaction	HITS-CLIP
	80	TCF4	ENSG00000196628	see interaction	HITS-CLIP
	81	GTF2H1	ENSG00000110768	see interaction	HITS-CLIP
	82	GOSR1	ENSG00000108587	see interaction	HITS-CLIP
	83	TMED7	ENSG00000134970	see interaction	PAR-CLIP
	84	PPAT	ENSG00000128059	see interaction	HITS-CLIP
	85	THBS1	ENSG00000137801	see interaction	Multiple
	86	UBTD2	ENSG00000168246	see interaction	PAR-CLIP
	87	ITGA8	ENSG00000077943	see interaction	HITS-CLIP
	88	CMBL	ENSG00000164237	see interaction	HITS-CLIP
	89	AGO3	ENSG00000126070	see interaction	PAR-CLIP
	90	DBN1	ENSG00000113758	see interaction	HITS-CLIP
	91	ETV3	ENSG00000117036	see interaction	PAR-CLIP
	92	ZNF681	ENSG00000196172	see interaction	Multiple
	93	CLCN3	ENSG00000109572	see interaction	PAR-CLIP
	94	TMEM248	ENSG00000106609	see interaction	PAR-CLIP
	95	MARVELD1	ENSG00000155254	see interaction	HITS-CLIP
	96	SSU72	ENSG00000160075	see interaction	PAR-CLIP
	97	HOOK3	ENSG00000168172	see interaction	HITS-CLIP
	98	B4GALT5	ENSG00000158470	see interaction	HITS-CLIP
	99	ZNF131	ENSG00000172262	see interaction	HITS-CLIP
	100	RBM28	ENSG00000106344	see interaction	HITS-CLIP
	101	UTP6	ENSG00000108651	see interaction	HITS-CLIP
	102	ZNF275	ENSG00000063587	see interaction	PAR-CLIP
	103	PITPNA	ENSG00000174238	see interaction	HITS-CLIP
	104	SGPL1	ENSG00000166224	see interaction	HITS-CLIP
	105	YWHAG	ENSG00000170027	see interaction	Multiple
	106	SEC23A	ENSG00000100934	see interaction	PAR-CLIP
	107	CCND2	ENSG00000118971	see interaction	HITS-CLIP
	108	PRKCDBP	ENSG00000170955	see interaction	HITS-CLIP
	109	ANXA1	ENSG00000135046	see interaction	Multiple
	110	DKK2	ENSG00000155011	see interaction	Multiple
	111	FAM35A	ENSG00000122376	see interaction	Multiple
	112	ETS2	ENSG00000157557	see interaction	Multiple
	113	RC3H2	ENSG00000056586	see interaction	PAR-CLIP
	114	LMBR1	ENSG00000105983	see interaction	PAR-CLIP
	115	TRIM35	ENSG00000104228	see interaction	HITS-CLIP
	116	MYOF	ENSG00000138119	see interaction	HITS-CLIP
	117	ABCG2	ENSG00000118777	see interaction	HITS-CLIP
	118	NKTR	ENSG00000114857	see interaction	PAR-CLIP
	119	ARNT	ENSG00000143437	see interaction	HITS-CLIP
	120	ETS1	ENSG00000134954	see interaction	Western Blot
	121	DPP8	ENSG00000074603	see interaction	HITS-CLIP
	122	TCF12	ENSG00000140262	see interaction	Multiple
	123	KCNAB3	ENSG00000170049	see interaction	HITS-CLIP
	124	FRS2	ENSG00000166225	see interaction	PAR-CLIP
	125	STX3	ENSG00000166900	see interaction	PAR-CLIP
	126	MEX3A	ENSG00000254726	see interaction	Multiple
	127	LTBP2	ENSG00000119681	see interaction	HITS-CLIP
	128	FICD	ENSG00000198855	see interaction	PAR-CLIP
	129	DNAJC10	ENSG00000077232	see interaction	HITS-CLIP
	130	ORMDL3	ENSG00000172057	see interaction	Multiple
	131	GPX1	ENSG00000233276	see interaction	HITS-CLIP
	132	GSE1	ENSG00000131149	see interaction	HITS-CLIP
	133	PARK7	ENSG00000116288	see interaction	HITS-CLIP
	134	RCSD1	ENSG00000198771	see interaction	PAR-CLIP
	135	SETD1B	ENSG00000139718	see interaction	HITS-CLIP
	136	IRGQ	ENSG00000167378	see interaction	PAR-CLIP
	137	TRPS1	ENSG00000104447	see interaction	HITS-CLIP
	138	RAF1	ENSG00000132155	see interaction	HITS-CLIP
	139	FRK	ENSG00000111816	see interaction	Multiple
	140	ATP7A	ENSG00000165240	see interaction	HITS-CLIP
	141	NHLRC3	ENSG00000188811	see interaction	HITS-CLIP
	142	TMEM64	ENSG00000180694	see interaction	PAR-CLIP
	143	TIAM2	ENSG00000146426	see interaction	PAR-CLIP
	144	NUP93	ENSG00000102900	see interaction	Multiple
	145	CCT5	ENSG00000150753	see interaction	HITS-CLIP
	146	GMNN	ENSG00000112312	see interaction	Multiple
	147	C18orf32	ENSG00000177576	see interaction	Multiple
	148	C20orf166	ENSG00000174407	see interaction	PAR-CLIP
	149	CPSF6	ENSG00000111605	see interaction	Multiple
	150	MPZL1	ENSG00000197965	see interaction	Multiple
	151	CDKN1B	ENSG00000111276	see interaction	Multiple
	152	TMED5	ENSG00000117500	see interaction	HITS-CLIP
	153	PTPRM	ENSG00000173482	see interaction	HITS-CLIP
	154	MYH9	ENSG00000100345	see interaction	HITS-CLIP
	155	DSTYK	ENSG00000133059	see interaction	HITS-CLIP
	156	BCAR1	ENSG00000050820	see interaction	HITS-CLIP
	157	SNTB2	ENSG00000168807	see interaction	HITS-CLIP
	158	PHACTR4	ENSG00000204138	see interaction	HITS-CLIP
	159	NUP88	ENSG00000108559	see interaction	PAR-CLIP
	160	HIPK3	ENSG00000110422	see interaction	Multiple
	161	PPP6C	ENSG00000119414	see interaction	PAR-CLIP
	162	CAND1	ENSG00000111530	see interaction	Multiple
	163	DDX20	ENSG00000064703	see interaction	HITS-CLIP
	164	UBE4A	ENSG00000110344	see interaction	Multiple
	165	HNRNPA0	ENSG00000177733	see interaction	Multiple
	166	SLC7A11	ENSG00000151012	see interaction	HITS-CLIP
	167	CDKN2B	ENSG00000147883	see interaction	PAR-CLIP
	168	TIAM1	ENSG00000156299	see interaction	CLASH
	169	HMGB2	ENSG00000164104	see interaction	PAR-CLIP
	170	CLN8	ENSG00000182372	see interaction	HITS-CLIP
	171	TNKS2	ENSG00000107854	see interaction	PAR-CLIP
	172	ZNF292	ENSG00000188994	see interaction	HITS-CLIP
	173	WEE1	ENSG00000166483	see interaction	Multiple
	174	CDK1	ENSG00000170312	see interaction	HITS-CLIP
	175	SETD5	ENSG00000168137	see interaction	HITS-CLIP
	176	SFT2D2	ENSG00000213064	see interaction	HITS-CLIP
	177	CD164	ENSG00000135535	see interaction	Multiple
	178	LSM14A	ENSG00000257103	see interaction	Multiple
	179	FMR1	ENSG00000102081	see interaction	Multiple
	180	DDX17	ENSG00000100201	see interaction	HITS-CLIP
	181	ZC3H15	ENSG00000065548	see interaction	HITS-CLIP
	182	KARS	ENSG00000065427	see interaction	HITS-CLIP
	183	ODC1	ENSG00000115758	see interaction	HITS-CLIP
	184	KPNA2	ENSG00000182481	see interaction	PAR-CLIP
	185	ZFHX3	ENSG00000140836	see interaction	Multiple
	186	ARF1	ENSG00000143761	see interaction	Multiple
	187	GEN1	ENSG00000178295	see interaction	PAR-CLIP
	188	TMOD3	ENSG00000138594	see interaction	PAR-CLIP
	189	ZNF226	ENSG00000167380	see interaction	HITS-CLIP
	190	SQSTM1	ENSG00000161011	see interaction	HITS-CLIP
	191	GNB1	ENSG00000078369	see interaction	HITS-CLIP
	192	MAP3K4	ENSG00000085511	see interaction	Multiple
	193	WWTR1	ENSG00000018408	see interaction	HITS-CLIP
	194	ASPH	ENSG00000198363	see interaction	HITS-CLIP
	195	RHOA	ENSG00000067560	see interaction	CLASH
	196	SPATS2L	ENSG00000196141	see interaction	Multiple
	197	ATAD5	ENSG00000176208	see interaction	HITS-CLIP
	198	GTF2B	ENSG00000137947	see interaction	PAR-CLIP
	199	CDK5R1	ENSG00000176749	see interaction	HITS-CLIP
	200	UBC	ENSG00000150991	see interaction	CLASH
	201	ZNF510	ENSG00000081386	see interaction	PAR-CLIP
	202	MCEE	ENSG00000124370	see interaction	HITS-CLIP
	203	CAV2	ENSG00000105971	see interaction	PAR-CLIP
	204	RAB1A	ENSG00000138069	see interaction	HITS-CLIP
	205	ERBB3	ENSG00000065361	see interaction	PAR-CLIP
	206	FOXC1	ENSG00000054598	see interaction	PAR-CLIP
	207	QSER1	ENSG00000060749	see interaction	HITS-CLIP
	208	ZKSCAN8	ENSG00000198315	see interaction	HITS-CLIP
	209	WDR6	ENSG00000178252	see interaction	PAR-CLIP
	210	GID8	ENSG00000101193	see interaction	PAR-CLIP
	211	CDK6	ENSG00000105810	see interaction	Multiple
	212	C10orf2	ENSG00000107815	see interaction	Multiple
	213	HEG1	ENSG00000173706	see interaction	HITS-CLIP
	214	ATP6V1G1	ENSG00000136888	see interaction	HITS-CLIP
	215	TFAP2A	ENSG00000137203	see interaction	PAR-CLIP
	216	DDX3X	ENSG00000215301	see interaction	Multiple
	217	SERINC1	ENSG00000111897	see interaction	Multiple
	218	CORO1C	ENSG00000110880	see interaction	HITS-CLIP
	219	C1orf35	ENSG00000143793	see interaction	PAR-CLIP
	220	PHF10	ENSG00000130024	see interaction	Multiple
	221	CPD	ENSG00000108582	see interaction	HITS-CLIP
	222	PPIA	ENSG00000196262	see interaction	HITS-CLIP
	223	MSN	ENSG00000147065	see interaction	HITS-CLIP
	224	SFT2D3	ENSG00000173349	see interaction	PAR-CLIP
	225	FARSA	ENSG00000179115	see interaction	CLASH
	226	SRSF2	ENSG00000161547	see interaction	Multiple
	227	DEK	ENSG00000124795	see interaction	PAR-CLIP
	228	CDK2AP1	ENSG00000111328	see interaction	Multiple
	229	LYSMD1	ENSG00000163155	see interaction	PAR-CLIP
	230	APP	ENSG00000142192	see interaction	HITS-CLIP
	231	TAOK1	ENSG00000160551	see interaction	HITS-CLIP
	232	DST	ENSG00000151914	see interaction	Multiple
	233	CANX	ENSG00000127022	see interaction	HITS-CLIP
	234	TIPARP	ENSG00000163659	see interaction	Multiple
	235	PDS5A	ENSG00000121892	see interaction	HITS-CLIP
	236	VPS13A	ENSG00000197969	see interaction	HITS-CLIP
	237	NSD1	ENSG00000165671	see interaction	Multiple
	238	RCN2	ENSG00000117906	see interaction	HITS-CLIP
	239	NCL	ENSG00000115053	see interaction	CLASH
	240	FAM222B	ENSG00000173065	see interaction	Multiple
	241	CSRNP2	ENSG00000110925	see interaction	HITS-CLIP
	242	C15orf39	ENSG00000167173	see interaction	HITS-CLIP
	243	INSIG1	ENSG00000186480	see interaction	HITS-CLIP
	244	PAQR4	ENSG00000162073	see interaction	HITS-CLIP
	245	CBFB	ENSG00000067955	see interaction	HITS-CLIP
	246	CUL4A	ENSG00000139842	see interaction	PAR-CLIP
	247	SIX1	ENSG00000126778	see interaction	HITS-CLIP
	248	ZNF197	ENSG00000186448	see interaction	PAR-CLIP
	249	MBD3	ENSG00000071655	see interaction	Multiple
	250	ZSWIM6	ENSG00000130449	see interaction	HITS-CLIP
	251	PANK3	ENSG00000120137	see interaction	Multiple
	252	PURB	ENSG00000146676	see interaction	HITS-CLIP
	253	SREBF2	ENSG00000198911	see interaction	HITS-CLIP
	254	ADAM17	ENSG00000151694	see interaction	HITS-CLIP
	255	EEF1D	ENSG00000104529	see interaction	Multiple
	256	STK39	ENSG00000198648	see interaction	Multiple
	257	PDE8B	ENSG00000113231	see interaction	HITS-CLIP
	258	TRIP12	ENSG00000153827	see interaction	HITS-CLIP
	259	BCAT1	ENSG00000060982	see interaction	HITS-CLIP
	260	STC1	ENSG00000159167	see interaction	HITS-CLIP
	261	DYRK2	ENSG00000127334	see interaction	HITS-CLIP
	262	NFYB	ENSG00000120837	see interaction	Multiple
	263	RELT	ENSG00000054967	see interaction	PAR-CLIP
	264	DCAF7	ENSG00000136485	see interaction	PAR-CLIP
	265	ETV5	ENSG00000244405	see interaction	HITS-CLIP
	266	FRAT2	ENSG00000181274	see interaction	AGO-IP
	267	PPP4R2	ENSG00000163605	see interaction	Multiple
	268	PRR14L	ENSG00000183530	see interaction	HITS-CLIP
	269	FAM46A	ENSG00000112773	see interaction	HITS-CLIP
	270	PPP3CA	ENSG00000138814	see interaction	HITS-CLIP
	271	AGPAT1	ENSG00000204310	see interaction	HITS-CLIP
	272	UBQLN2	ENSG00000188021	see interaction	HITS-CLIP
	273	MME	ENSG00000196549	see interaction	HITS-CLIP
	274	KIF16B	ENSG00000089177	see interaction	PAR-CLIP
	275	ARHGAP35	ENSG00000160007	see interaction	PAR-CLIP
	276	FOXP1	ENSG00000114861	see interaction	HITS-CLIP
	277	CNN2	ENSG00000064666	see interaction	HITS-CLIP
	278	NLK	ENSG00000087095	see interaction	Multiple
	279	HECTD2	ENSG00000165338	see interaction	PAR-CLIP
	280	ZBTB37	ENSG00000185278	see interaction	PAR-CLIP
	281	HADHA	ENSG00000084754	see interaction	HITS-CLIP
	282	PEG10	ENSG00000242265	see interaction	CLASH
	283	MLEC	ENSG00000110917	see interaction	HITS-CLIP
	284	WSB2	ENSG00000176871	see interaction	Multiple
	285	LARP4B	ENSG00000107929	see interaction	HITS-CLIP
	286	FAF2	ENSG00000113194	see interaction	Multiple
	287	SF3B6	ENSG00000115128	see interaction	PAR-CLIP
	288	KIF3B	ENSG00000101350	see interaction	PAR-CLIP
	289	ZFYVE16	ENSG00000039319	see interaction	Multiple
	290	RAB11FIP2	ENSG00000107560	see interaction	PAR-CLIP
	291	HDGF	ENSG00000143321	see interaction	Multiple
	292	DDIT4	ENSG00000168209	see interaction	Multiple
	293	CCSER1	ENSG00000184305	see interaction	HITS-CLIP
	294	RIF1	ENSG00000080345	see interaction	HITS-CLIP
	295	CDKN1C	ENSG00000129757	see interaction	Multiple
	296	CASP3	ENSG00000164305	see interaction	Multiple
	297	ZNF227	ENSG00000131115	see interaction	PAR-CLIP
	298	ZNF711	ENSG00000147180	see interaction	PAR-CLIP
	299	PPP1R15B	ENSG00000158615	see interaction	Multiple
	300	PTPRE	ENSG00000132334	see interaction	HITS-CLIP
	301	RNF4	ENSG00000063978	see interaction	HITS-CLIP
	302	TXLNA	ENSG00000084652	see interaction	PAR-CLIP
	303	BAG3	ENSG00000151929	see interaction	HITS-CLIP
	304	CCND1	ENSG00000110092	see interaction	HITS-CLIP
	305	LHFPL2	ENSG00000145685	see interaction	HITS-CLIP
	306	WDR82	ENSG00000164091	see interaction	PAR-CLIP
	307	RBM3	ENSG00000102317	see interaction	Multiple
	308	FNDC3B	ENSG00000075420	see interaction	HITS-CLIP
	309	MSH6	ENSG00000116062	see interaction	HITS-CLIP
	310	SLAMF6	ENSG00000162739	see interaction	Multiple
	311	PABPC3	ENSG00000151846	see interaction	Multiple
	312	METTL17	ENSG00000165792	see interaction	HITS-CLIP
	313	MYLIP	ENSG00000007944	see interaction	Multiple
	314	RBM17	ENSG00000134453	see interaction	HITS-CLIP
	315	QARS	ENSG00000172053	see interaction	HITS-CLIP
	316	CDV3	ENSG00000091527	see interaction	PAR-CLIP
	317	PGBD4	ENSG00000182405	see interaction	PAR-CLIP
	318	TMEM19	ENSG00000139291	see interaction	PAR-CLIP
	319	TPD52L2	ENSG00000101150	see interaction	HITS-CLIP
	320	C1orf198	ENSG00000119280	see interaction	HITS-CLIP
	321	E2F3	ENSG00000112242	see interaction	HITS-CLIP
	322	SMARCA5	ENSG00000153147	see interaction	HITS-CLIP
	323	PAIP2	ENSG00000120727	see interaction	Multiple
	324	RGMB	ENSG00000174136	see interaction	Multiple
	325	DPYSL2	ENSG00000092964	see interaction	Multiple
	326	ANP32B	ENSG00000136938	see interaction	Multiple
	327	RQCD1	ENSG00000144580	see interaction	PAR-CLIP
	328	ZC3H7B	ENSG00000100403	see interaction	HITS-CLIP
	329	HERC2	ENSG00000128731	see interaction	HITS-CLIP
	330	PPP2R2A	ENSG00000221914	see interaction	Multiple
	331	RNF24	ENSG00000101236	see interaction	HITS-CLIP
	332	YPEL3	ENSG00000090238	see interaction	HITS-CLIP
	333	LNPEP	ENSG00000113441	see interaction	Multiple
	334	FAM134C	ENSG00000141699	see interaction	HITS-CLIP
	335	ACTR2	ENSG00000138071	see interaction	HITS-CLIP
	336	SUPT16H	ENSG00000092201	see interaction	Multiple
	337	PPP1R15A	ENSG00000087074	see interaction	Multiple
	338	QKI	ENSG00000112531	see interaction	PAR-CLIP
	339	p27(hsa)	p27(hsa)	see interaction	qPCR
	340	ASXL3	ENSG00000141431	see interaction	PAR-CLIP
	341	EPM2A	ENSG00000112425	see interaction	HITS-CLIP
	342	CTDSPL	ENSG00000144677	see interaction	HITS-CLIP
	343	FBXO3	ENSG00000110429	see interaction	HITS-CLIP
	344	FAM83D	ENSG00000101447	see interaction	PAR-CLIP
	345	PRELID1	ENSG00000169230	see interaction	Multiple
	346	RPS24	ENSG00000138326	see interaction	CLASH
	347	VCAN	ENSG00000038427	see interaction	PAR-CLIP
	348	ELMSAN1	ENSG00000156030	see interaction	Multiple
	349	LIFR	ENSG00000113594	see interaction	HITS-CLIP
	350	ATXN1	ENSG00000124788	see interaction	Multiple
	351	ARID1A	ENSG00000117713	see interaction	PAR-CLIP
	352	CLDND1	ENSG00000080822	see interaction	PAR-CLIP
	353	AGPS	ENSG00000018510	see interaction	PAR-CLIP
	354	PPP2R1A	ENSG00000105568	see interaction	HITS-CLIP
	355	GALNT3	ENSG00000115339	see interaction	Multiple
	356	ZNF460	ENSG00000197714	see interaction	PAR-CLIP
	357	TFRC	ENSG00000072274	see interaction	HITS-CLIP
	358	BIRC6	ENSG00000115760	see interaction	HITS-CLIP
	359	KPNA1	ENSG00000114030	see interaction	PAR-CLIP
	360	CEP350	ENSG00000135837	see interaction	HITS-CLIP
	361	BRAP	ENSG00000089234	see interaction	Microarrays
	362	ARNTL2	ENSG00000029153	see interaction	PAR-CLIP
	363	VCP	ENSG00000165280	see interaction	PAR-CLIP
	364	CHD3	ENSG00000170004	see interaction	HITS-CLIP
	365	APLP2	ENSG00000084234	see interaction	Multiple
	366	CNNM4	ENSG00000158158	see interaction	HITS-CLIP
	367	NDUFV3	ENSG00000160194	see interaction	HITS-CLIP
	368	HES4	ENSG00000188290	see interaction	Multiple
	369	ZBTB5	ENSG00000168795	see interaction	PAR-CLIP
	370	MIA3	ENSG00000154305	see interaction	Multiple
	371	ERC2	ENSG00000187672	see interaction	HITS-CLIP
	372	KIT	ENSG00000157404	see interaction	Multiple
	373	PLIN3	ENSG00000105355	see interaction	HITS-CLIP
	374	TRIM33	ENSG00000197323	see interaction	Multiple
	375	CREBZF	ENSG00000137504	see interaction	Multiple
	376	ARIH2	ENSG00000177479	see interaction	Microarrays
	377	PABPC1	ENSG00000070756	see interaction	HITS-CLIP
	378	MAP3K10	ENSG00000130758	see interaction	HITS-CLIP
	379	DHX8	ENSG00000067596	see interaction	HITS-CLIP
	380	NOL11	ENSG00000130935	see interaction	HITS-CLIP
	381	BAZ2A	ENSG00000076108	see interaction	HITS-CLIP
	382	SATB1	ENSG00000182568	see interaction	Multiple
	383	CSNK2A1	ENSG00000101266	see interaction	Multiple
	384	JAK3	ENSG00000105639	see interaction	PAR-CLIP
	385	TMCC1	ENSG00000172765	see interaction	PAR-CLIP
	386	PTPN11	ENSG00000179295	see interaction	HITS-CLIP
	387	HSP90B1	ENSG00000166598	see interaction	HITS-CLIP
	388	PHC2	ENSG00000134686	see interaction	Multiple
	389	HDAC2	ENSG00000196591	see interaction	HITS-CLIP
	390	NRP1	ENSG00000099250	see interaction	HITS-CLIP
	391	SLC25A36	ENSG00000114120	see interaction	PAR-CLIP
	392	UBE2N	ENSG00000177889	see interaction	AGO-IP
	393	KLHL15	ENSG00000174010	see interaction	PAR-CLIP
	394	PFDN6	ENSG00000204220	see interaction	PAR-CLIP
	395	RCHY1	ENSG00000163743	see interaction	Multiple
	396	TBK1	ENSG00000183735	see interaction	Multiple
	397	ENTPD1	ENSG00000138185	see interaction	Multiple
	398	LARP4	ENSG00000161813	see interaction	HITS-CLIP
	399	PTPRJ	ENSG00000149177	see interaction	HITS-CLIP
	400	LDHA	ENSG00000134333	see interaction	Multiple
	401	SPRY4	ENSG00000187678	see interaction	HITS-CLIP
	402	IFRD1	ENSG00000006652	see interaction	HITS-CLIP
	403	CYBB	ENSG00000165168	see interaction	HITS-CLIP
	404	CTPS2	ENSG00000047230	see interaction	HITS-CLIP
	405	MESDC2	ENSG00000117899	see interaction	PAR-CLIP
	406	FGF2	ENSG00000138685	see interaction	PAR-CLIP
	407	DNMT3A	ENSG00000119772	see interaction	HITS-CLIP
	408	RNF219	ENSG00000152193	see interaction	HITS-CLIP
	409	BCL2L2	ENSG00000129473	see interaction	HITS-CLIP
	410	SESN2	ENSG00000130766	see interaction	Multiple
	411	C6orf89	ENSG00000198663	see interaction	HITS-CLIP
	412	CS	ENSG00000062485	see interaction	HITS-CLIP
	413	MXD1	ENSG00000059728	see interaction	HITS-CLIP
	414	C16orf72	ENSG00000182831	see interaction	Multiple
	415	TXLNG	ENSG00000086712	see interaction	Multiple
	416	BUB1B	ENSG00000156970	see interaction	HITS-CLIP
	417	PSMD12	ENSG00000197170	see interaction	HITS-CLIP
	418	CLASP1	ENSG00000074054	see interaction	HITS-CLIP
	419	ZC3H11A	ENSG00000058673	see interaction	PAR-CLIP
	420	ERCC4	ENSG00000175595	see interaction	Multiple
	421	HMG20A	ENSG00000140382	see interaction	HITS-CLIP
	422	RANBP2	ENSG00000153201	see interaction	HITS-CLIP
	423	SUV420H1	ENSG00000110066	see interaction	PAR-CLIP
	424	ULK3	ENSG00000140474	see interaction	HITS-CLIP
	425	HIVEP1	ENSG00000095951	see interaction	PAR-CLIP
	426	DAB2IP	ENSG00000136848	see interaction	HITS-CLIP
	427	NDUFA1	ENSG00000125356	see interaction	Multiple
	428	CLP1	ENSG00000172409	see interaction	HITS-CLIP
	429	RBPJ	ENSG00000168214	see interaction	PAR-CLIP
	430	SSR3	ENSG00000114850	see interaction	Multiple
	431	OSTM1	ENSG00000081087	see interaction	Multiple
	432	SLC39A6	ENSG00000141424	see interaction	Multiple
	433	FAM168B	ENSG00000152102	see interaction	Multiple
	434	PLXND1	ENSG00000004399	see interaction	HITS-CLIP
	435	AKIRIN1	ENSG00000174574	see interaction	PAR-CLIP
	436	NPTN	ENSG00000156642	see interaction	HITS-CLIP
	437	MARK1	ENSG00000116141	see interaction	HITS-CLIP
	438	TLE3	ENSG00000140332	see interaction	Multiple
	439	TSPAN17	ENSG00000048140	see interaction	PAR-CLIP
	440	PEAR1	ENSG00000187800	see interaction	HITS-CLIP
	441	UHRF1	ENSG00000034063	see interaction	CLASH
	442	NMT1	ENSG00000136448	see interaction	HITS-CLIP
	443	SLC20A1	ENSG00000144136	see interaction	Multiple
	444	PRKAB2	ENSG00000131791	see interaction	PAR-CLIP
	445	LAMC1	ENSG00000135862	see interaction	HITS-CLIP
	446	MKI67	ENSG00000148773	see interaction	Multiple
	447	METTL2B	ENSG00000165055	see interaction	PAR-CLIP
	448	MIDN	ENSG00000167470	see interaction	Multiple
	449	BBC3	ENSG00000105327	see interaction	Microarrays
	450	HDLBP	ENSG00000115677	see interaction	PAR-CLIP
	451	ZCCHC14	ENSG00000140948	see interaction	PAR-CLIP
	452	SLC44A1	ENSG00000070214	see interaction	HITS-CLIP
	453	DCUN1D1	ENSG00000043093	see interaction	HITS-CLIP
	454	CHSY1	ENSG00000131873	see interaction	Multiple
	455	TAX1BP1	ENSG00000106052	see interaction	HITS-CLIP
	456	PPP2CB	ENSG00000104695	see interaction	HITS-CLIP
	457	ZBTB7A	ENSG00000178951	see interaction	HITS-CLIP
	458	REV3L	ENSG00000009413	see interaction	Multiple
	459	RASEF	ENSG00000165105	see interaction	PAR-CLIP
	460	2015-09-01	ENSG00000183291	see interaction	PAR-CLIP
	461	HOXC10	ENSG00000180818	see interaction	qPCR
	462	COX15	ENSG00000014919	see interaction	HITS-CLIP
	463	TOPORS	ENSG00000197579	see interaction	HITS-CLIP
	464	H3F3B	ENSG00000132475	see interaction	HITS-CLIP
	465	SEC24B	ENSG00000138802	see interaction	HITS-CLIP
	466	BRD1	ENSG00000100425	see interaction	PAR-CLIP
	467	STAMBP	ENSG00000124356	see interaction	Multiple
	468	UBE2D1	ENSG00000072401	see interaction	PAR-CLIP
	469	RBBP7	ENSG00000102054	see interaction	Multiple
	470	LYRM4	ENSG00000214113	see interaction	HITS-CLIP
	471	MFF	ENSG00000168958	see interaction	HITS-CLIP
	472	KIAA0040	ENSG00000235750	see interaction	PAR-CLIP
	473	PDGFD	ENSG00000170962	see interaction	PAR-CLIP
	474	RC3H1	ENSG00000135870	see interaction	PAR-CLIP
	475	CDC27	ENSG00000004897	see interaction	PAR-CLIP
	476	KPNA6	ENSG00000025800	see interaction	HITS-CLIP
	477	GNAI2	ENSG00000114353	see interaction	Multiple
	478	MYO10	ENSG00000145555	see interaction	HITS-CLIP
	479	ZBTB33	ENSG00000177485	see interaction	HITS-CLIP
	480	SLC6A9	ENSG00000196517	see interaction	PAR-CLIP
	481	PDE7B	ENSG00000171408	see interaction	HITS-CLIP
	482	CYP1B1	ENSG00000138061	see interaction	Multiple
	483	SCD	ENSG00000099194	see interaction	HITS-CLIP
	484	SEH1L	ENSG00000085415	see interaction	HITS-CLIP
	485	VPS53	ENSG00000141252	see interaction	HITS-CLIP
	486	SDC2	ENSG00000169439	see interaction	PAR-CLIP
	487	NUF2	ENSG00000143228	see interaction	HITS-CLIP
	488	NGRN	ENSG00000182768	see interaction	PAR-CLIP
	489	PCDHGA4	ENSG00000262576	see interaction	HITS-CLIP
	490	NUP43	ENSG00000120253	see interaction	Multiple
	491	KIAA0368	ENSG00000136813	see interaction	Multiple
	492	VEZF1	ENSG00000136451	see interaction	HITS-CLIP
	493	TRIM5	ENSG00000132256	see interaction	HITS-CLIP
	494	p27kip1(hsa)	p27kip1(hsa)	see interaction	Western Blot
	495	UBN2	ENSG00000157741	see interaction	PAR-CLIP
	496	GATAD2B	ENSG00000143614	see interaction	HITS-CLIP
	497	SGTA	ENSG00000104969	see interaction	CLASH
	498	ABHD3	ENSG00000158201	see interaction	PAR-CLIP
	499	CTCF	ENSG00000102974	see interaction	Multiple
	500	GJA1	ENSG00000152661	see interaction	Multiple
	501	STMN1	ENSG00000117632	see interaction	Multiple
	502	BIRC3	ENSG00000023445	see interaction	Multiple
	503	POFUT1	ENSG00000101346	see interaction	HITS-CLIP
	504	NAPEPLD	ENSG00000161048	see interaction	PAR-CLIP
	505	CCNJ	ENSG00000107443	see interaction	HITS-CLIP
	506	HIAT1	ENSG00000156875	see interaction	HITS-CLIP
	507	MBNL1	ENSG00000152601	see interaction	Multiple
	508	TMEM201	ENSG00000188807	see interaction	PAR-CLIP
	509	OXR1	ENSG00000164830	see interaction	PAR-CLIP
	510	SEMA6D	ENSG00000137872	see interaction	HITS-CLIP
	511	ZBTB18	ENSG00000179456	see interaction	PAR-CLIP
	512	CSTF2T	ENSG00000177613	see interaction	Multiple
	513	VGLL4	ENSG00000144560	see interaction	HITS-CLIP
	514	CAD	ENSG00000084774	see interaction	HITS-CLIP
	515	SESN3	ENSG00000149212	see interaction	PAR-CLIP
	516	COPA	ENSG00000122218	see interaction	Multiple
	517	HNRNPA2B1	ENSG00000122566	see interaction	HITS-CLIP
	518	PER2	ENSG00000132326	see interaction	HITS-CLIP
	519	ZIK1	ENSG00000171649	see interaction	PAR-CLIP
	520	BNIP3L	ENSG00000104765	see interaction	Multiple
	521	NR2C2AP	ENSG00000184162	see interaction	HITS-CLIP
	522	BCOR	ENSG00000183337	see interaction	PAR-CLIP
	523	EIF5A2	ENSG00000163577	see interaction	Multiple
	524	TUB	ENSG00000166402	see interaction	PAR-CLIP
	525	CUL3	ENSG00000036257	see interaction	HITS-CLIP
	526	MMRN1	ENSG00000138722	see interaction	HITS-CLIP
	527	FAM214A	ENSG00000047346	see interaction	Multiple
	528	HIPK1	ENSG00000163349	see interaction	Multiple
	529	AHNAK	ENSG00000124942	see interaction	Multiple
	530	YES1	ENSG00000176105	see interaction	PAR-CLIP
	531	AP1G1	ENSG00000166747	see interaction	Multiple
	532	PAFAH1B2	ENSG00000168092	see interaction	Multiple
	533	EHD2	ENSG00000024422	see interaction	HITS-CLIP
	534	TMEM127	ENSG00000135956	see interaction	HITS-CLIP
	535	ZNF367	ENSG00000165244	see interaction	PAR-CLIP
	536	MTOR	ENSG00000198793	see interaction	HITS-CLIP
	537	ZFP36L2	ENSG00000152518	see interaction	Multiple
	538	OSBPL8	ENSG00000091039	see interaction	PAR-CLIP
	539	ZNF106	ENSG00000103994	see interaction	HITS-CLIP
	540	ABCC5	ENSG00000114770	see interaction	HITS-CLIP
	541	NKRF	ENSG00000186416	see interaction	HITS-CLIP
	542	DYRK1A	ENSG00000157540	see interaction	Multiple
	543	FUT8	ENSG00000033170	see interaction	HITS-CLIP
	544	KLHL24	ENSG00000114796	see interaction	HITS-CLIP
	545	CTDSPL2	ENSG00000137770	see interaction	HITS-CLIP
	546	LEPROT	ENSG00000213625	see interaction	HITS-CLIP
	547	DPH2	ENSG00000132768	see interaction	HITS-CLIP
	548	UBXN2B	ENSG00000215114	see interaction	PAR-CLIP
	549	ACIN1	ENSG00000100813	see interaction	CLASH
	550	ATP1A1	ENSG00000163399	see interaction	HITS-CLIP
	551	SUN2	ENSG00000100242	see interaction	Multiple
	552	NAPA	ENSG00000105402	see interaction	HITS-CLIP
	553	TRIM71	ENSG00000206557	see interaction	HITS-CLIP
	554	C9orf156	ENSG00000136932	see interaction	PAR-CLIP
	555	PTEN	ENSG00000171862	see interaction	Multiple
	556	ZNF652	ENSG00000198740	see interaction	HITS-CLIP
	557	NFATC3	ENSG00000072736	see interaction	Multiple
	558	TRAM1	ENSG00000067167	see interaction	Multiple
	559	FERMT3	ENSG00000149781	see interaction	HITS-CLIP
	560	ISCA1	ENSG00000135070	see interaction	AGO-IP
	561	SLC35F6	ENSG00000213699	see interaction	PAR-CLIP
	562	ALDH1A1	ENSG00000165092	see interaction	HITS-CLIP
	563	PPFIA1	ENSG00000131626	see interaction	Multiple
	564	FNDC3A	ENSG00000102531	see interaction	PAR-CLIP
	565	SDCBP	ENSG00000137575	see interaction	Multiple
	566	NUPL1	ENSG00000139496	see interaction	Multiple
	567	SUCLG1	ENSG00000163541	see interaction	HITS-CLIP
	568	TET2	ENSG00000168769	see interaction	Multiple
	569	USP18	ENSG00000184979	see interaction	64152334
	570	SLC40A1	ENSG00000138449	see interaction	HITS-CLIP
	571	SCARB2	ENSG00000138760	see interaction	HITS-CLIP
	572	AP3M1	ENSG00000185009	see interaction	PAR-CLIP
	573	KMT2C	ENSG00000055609	see interaction	Multiple
	574	HELLS	ENSG00000119969	see interaction	HITS-CLIP
	575	HOXA10	ENSG00000253293	see interaction	HITS-CLIP
	576	RNF26	ENSG00000173456	see interaction	HITS-CLIP
	577	SERBP1	ENSG00000142864	see interaction	PAR-CLIP
	578	DVL2	ENSG00000004975	see interaction	Multiple
	579	TAF3	ENSG00000165632	see interaction	PAR-CLIP
	580	ARF4	ENSG00000168374	see interaction	HITS-CLIP
	581	ZCCHC24	ENSG00000165424	see interaction	PAR-CLIP
	582	MRPL19	ENSG00000115364	see interaction	PAR-CLIP
	583	BRWD1	ENSG00000185658	see interaction	Multiple
	584	TBL1XR1	ENSG00000177565	see interaction	Multiple
	585	ERO1LB	ENSG00000086619	see interaction	HITS-CLIP
	586	ZNF91	ENSG00000167232	see interaction	HITS-CLIP
	587	HYOU1	ENSG00000149428	see interaction	Multiple
	588	BZW2	ENSG00000136261	see interaction	HITS-CLIP
	589	SECISBP2L	ENSG00000138593	see interaction	Multiple
	590	EIF1	ENSG00000173812	see interaction	Multiple
	591	PTCD3	ENSG00000132300	see interaction	HITS-CLIP
	592	TFG	ENSG00000114354	see interaction	PAR-CLIP
	593	MAML1	ENSG00000161021	see interaction	PAR-CLIP
	594	ZFAND3	ENSG00000156639	see interaction	Multiple
	595	TSPAN13	ENSG00000106537	see interaction	Multiple
	596	ARHGAP5	ENSG00000100852	see interaction	HITS-CLIP
	597	RAPH1	ENSG00000173166	see interaction	Multiple
	598	RAB5B	ENSG00000111540	see interaction	Multiple
	599	MDM2	ENSG00000135679	see interaction	Multiple
	600	PSMB5	ENSG00000100804	see interaction	CLASH
	601	PGK1	ENSG00000102144	see interaction	HITS-CLIP
	602	ZNF629	ENSG00000102870	see interaction	Multiple
	603	UBE2J2	ENSG00000160087	see interaction	HITS-CLIP
	604	TAF6L	ENSG00000162227	see interaction	PAR-CLIP
	605	BMPR2	ENSG00000204217	see interaction	Multiple
	606	TMBIM6	ENSG00000139644	see interaction	PAR-CLIP
	607	TOR1AIP1	ENSG00000143337	see interaction	HITS-CLIP
	608	ATF4	ENSG00000128272	see interaction	Multiple
	609	BCL2L11	ENSG00000153094	see interaction	Multiple
	610	DUSP19	ENSG00000162999	see interaction	HITS-CLIP
	611	MTF1	ENSG00000188786	see interaction	PAR-CLIP
	612	LIN7C	ENSG00000148943	see interaction	PAR-CLIP
	613	PLS3	ENSG00000102024	see interaction	HITS-CLIP
	614	PIN4	ENSG00000102309	see interaction	PAR-CLIP
	615	USP34	ENSG00000115464	see interaction	HITS-CLIP
	616	MIER3	ENSG00000155545	see interaction	PAR-CLIP
	617	SLC30A1	ENSG00000170385	see interaction	PAR-CLIP
	618	UBR4	ENSG00000127481	see interaction	Multiple
	619	NACC2	ENSG00000148411	see interaction	HITS-CLIP
	620	TCTEX1D2	ENSG00000213123	see interaction	HITS-CLIP
	621	FNIP2	ENSG00000052795	see interaction	PAR-CLIP
	622	ANAPC16	ENSG00000166295	see interaction	PAR-CLIP
	623	KDM5B	ENSG00000117139	see interaction	PAR-CLIP
	624	EFNA1	ENSG00000169242	see interaction	HITS-CLIP
	625	ELF1	ENSG00000120690	see interaction	PAR-CLIP
	626	ACACA	ENSG00000278540	see interaction	HITS-CLIP
	627	MLLT6	ENSG00000275023	see interaction	AGO-IP
	628	ZNF749	ENSG00000186230	see interaction	PAR-CLIP

## Sheet: 143-3p
Tarbase Experimentally Suppported Interactions for hsa-miR-143-3p
	#	Gene Name	Gene Ensembl id	Interactions	Tarbase Methods
	1	RGP1	ENSG00000107185	see interaction	HITS-CLIP
	2	RTN4	ENSG00000115310	see interaction	HITS-CLIP
	3	ARPC5	ENSG00000162704	see interaction	Multiple
	4	ZNF503	ENSG00000165655	see interaction	Multiple
	5	PFN1	ENSG00000108518	see interaction	HITS-CLIP
	6	TMEM120A	ENSG00000189077	see interaction	Multiple
	7	SLC25A44	ENSG00000160785	see interaction	HITS-CLIP
	8	GABBR1	ENSG00000204681	see interaction	HITS-CLIP
	9	RNF11	ENSG00000123091	see interaction	Multiple
	10	POU2F1	ENSG00000143190	see interaction	PAR-CLIP
	11	FASN	ENSG00000169710	see interaction	HITS-CLIP
	12	SLC38A1	ENSG00000111371	see interaction	Multiple
	13	FOXJ2	ENSG00000065970	see interaction	HITS-CLIP
	14	IGFBP5	ENSG00000115461	see interaction	Multiple
	15	JARID2	ENSG00000008083	see interaction	Multiple
	16	HS6ST2	ENSG00000171004	see interaction	HITS-CLIP
	17	HIPK2	ENSG00000064393	see interaction	HITS-CLIP
	18	WIPF2	ENSG00000171475	see interaction	HITS-CLIP
	19	CRTC3	ENSG00000140577	see interaction	HITS-CLIP
	20	BRWD3	ENSG00000165288	see interaction	HITS-CLIP
	21	SLC15A4	ENSG00000139370	see interaction	HITS-CLIP
	22	SETMAR	ENSG00000170364	see interaction	PAR-CLIP
	23	VWA9	ENSG00000138614	see interaction	HITS-CLIP
	24	EFCAB14	ENSG00000159658	see interaction	HITS-CLIP
	25	UBE2Z	ENSG00000159202	see interaction	HITS-CLIP
	26	GLG1	ENSG00000090863	see interaction	HITS-CLIP
	27	CSNK2A2	ENSG00000070770	see interaction	PAR-CLIP
	28	ELL2	ENSG00000118985	see interaction	HITS-CLIP
	29	HSPA1A	ENSG00000204389	see interaction	HITS-CLIP
	30	CTH	ENSG00000116761	see interaction	HITS-CLIP
	31	UBE2R2	ENSG00000107341	see interaction	Multiple
	32	ADAM10	ENSG00000137845	see interaction	PAR-CLIP
	33	PDE4DIP	ENSG00000178104	see interaction	HITS-CLIP
	34	NAT6	ENSG00000243477	see interaction	HITS-CLIP
	35	EMP1	ENSG00000134531	see interaction	Multiple
	36	ISG20L2	ENSG00000143319	see interaction	HITS-CLIP
	37	UNKL	ENSG00000059145	see interaction	HITS-CLIP
	38	OAZ1	ENSG00000104904	see interaction	Multiple
	39	IPO11	ENSG00000086200	see interaction	HITS-CLIP
	40	SMC1A	ENSG00000072501	see interaction	HITS-CLIP
	41	SIPA1L3	ENSG00000105738	see interaction	HITS-CLIP
	42	SSH2	ENSG00000141298	see interaction	HITS-CLIP
	43	HNF4A	ENSG00000101076	see interaction	HITS-CLIP
	44	SDR39U1	ENSG00000100445	see interaction	HITS-CLIP
	45	VPS45	ENSG00000136631	see interaction	HITS-CLIP
	46	SOCS4	ENSG00000180008	see interaction	PAR-CLIP
	47	ZFAND5	ENSG00000107372	see interaction	HITS-CLIP
	48	EIF2AK1	ENSG00000086232	see interaction	HITS-CLIP
	49	UBE2E3	ENSG00000170035	see interaction	HITS-CLIP
	50	PACS1	ENSG00000175115	see interaction	Multiple
	51	ATXN7L3	ENSG00000087152	see interaction	HITS-CLIP
	52	GATM	ENSG00000171766	see interaction	HITS-CLIP
	53	KAT6A	ENSG00000083168	see interaction	HITS-CLIP
	54	SYCE1	ENSG00000171772	see interaction	PAR-CLIP
	55	PLEC	ENSG00000178209	see interaction	HITS-CLIP
	56	ANKRD11	ENSG00000167522	see interaction	HITS-CLIP
	57	WDR12	ENSG00000138442	see interaction	Multiple
	58	CDK4	ENSG00000135446	see interaction	HITS-CLIP
	59	TMED2	ENSG00000086598	see interaction	HITS-CLIP
	60	LCT	ENSG00000115850	see interaction	PAR-CLIP
	61	NUCKS1	ENSG00000069275	see interaction	Multiple
	62	POLR2C	ENSG00000102978	see interaction	HITS-CLIP
	63	NF-ÃŽÂºB(hsa)	NF-ÃŽÂºB(hsa)	see interaction	Western Blot
	64	RAD23B	ENSG00000119318	see interaction	HITS-CLIP
	65	BNIP3	ENSG00000176171	see interaction	HITS-CLIP
	66	ABCA2	ENSG00000107331	see interaction	HITS-CLIP
	67	BRD2	ENSG00000204256	see interaction	HITS-CLIP
	68	CASP4	ENSG00000196954	see interaction	HITS-CLIP
	69	BCL3	ENSG00000069399	see interaction	Multiple
	70	TMEM205	ENSG00000105518	see interaction	HITS-CLIP
	71	DRG1	ENSG00000185721	see interaction	HITS-CLIP
	72	MLF2	ENSG00000089693	see interaction	Multiple
	73	RBM12	ENSG00000244462	see interaction	HITS-CLIP
	74	DIEXF	ENSG00000117597	see interaction	Multiple
	75	IAPP	ENSG00000121351	see interaction	HITS-CLIP
	76	NSUN4	ENSG00000117481	see interaction	HITS-CLIP
	77	PTPN23	ENSG00000076201	see interaction	PAR-CLIP
	78	HN1	ENSG00000189159	see interaction	HITS-CLIP
	79	CNOT4	ENSG00000080802	see interaction	HITS-CLIP
	80	SLC25A46	ENSG00000164209	see interaction	PAR-CLIP
	81	SLC7A6	ENSG00000103064	see interaction	HITS-CLIP
	82	ELK4	ENSG00000158711	see interaction	HITS-CLIP
	83	COA1	ENSG00000106603	see interaction	HITS-CLIP
	84	TAF10	ENSG00000166337	see interaction	HITS-CLIP
	85	CHD1	ENSG00000153922	see interaction	HITS-CLIP
	86	ZNF83	ENSG00000167766	see interaction	HITS-CLIP
	87	GPATCH8	ENSG00000186566	see interaction	Multiple
	88	DCAF8	ENSG00000132716	see interaction	HITS-CLIP
	89	CALM3	ENSG00000160014	see interaction	HITS-CLIP
	90	CALM1	ENSG00000198668	see interaction	HITS-CLIP
	91	FAM107B	ENSG00000065809	see interaction	HITS-CLIP
	92	NUP153	ENSG00000124789	see interaction	HITS-CLIP
	93	ZNFX1	ENSG00000124201	see interaction	Multiple
	94	YOD1	ENSG00000180667	see interaction	HITS-CLIP
	95	GUCY1A3	ENSG00000164116	see interaction	HITS-CLIP
	96	ODF2L	ENSG00000122417	see interaction	HITS-CLIP
	97	COL12A1	ENSG00000111799	see interaction	Multiple
	98	ARRDC4	ENSG00000140450	see interaction	HITS-CLIP
	99	SIK1	ENSG00000142178	see interaction	HITS-CLIP
	100	MED14	ENSG00000180182	see interaction	HITS-CLIP
	101	THBS1	ENSG00000137801	see interaction	HITS-CLIP
	102	EIF4A3	ENSG00000141543	see interaction	HITS-CLIP
	103	USP6NL	ENSG00000148429	see interaction	Multiple
	104	CPSF7	ENSG00000149532	see interaction	HITS-CLIP
	105	TMEM101	ENSG00000091947	see interaction	HITS-CLIP
	106	ZMYND11	ENSG00000015171	see interaction	Multiple
	107	MAPK7	ENSG00000166484	see interaction	Western Blot
	108	MED12	ENSG00000184634	see interaction	Multiple
	109	LGR4	ENSG00000205213	see interaction	HITS-CLIP
	110	UQCC1	ENSG00000101019	see interaction	HITS-CLIP
	111	TMEM248	ENSG00000106609	see interaction	HITS-CLIP
	112	ANKRD52	ENSG00000139645	see interaction	Multiple
	113	PRRC2B	ENSG00000130723	see interaction	HITS-CLIP
	114	ELK3	ENSG00000111145	see interaction	PAR-CLIP
	115	HOOK3	ENSG00000168172	see interaction	HITS-CLIP
	116	GTF3C3	ENSG00000119041	see interaction	PAR-CLIP
	117	BCL2L13	ENSG00000099968	see interaction	HITS-CLIP
	118	NPAT	ENSG00000149308	see interaction	HITS-CLIP
	119	DPYSL3	ENSG00000113657	see interaction	HITS-CLIP
	120	TUBA1B	ENSG00000123416	see interaction	HITS-CLIP
	121	CA2	ENSG00000104267	see interaction	HITS-CLIP
	122	AP2B1	ENSG00000006125	see interaction	HITS-CLIP
	123	DLG1	ENSG00000075711	see interaction	HITS-CLIP
	124	E2F8	ENSG00000129173	see interaction	HITS-CLIP
	125	CSNK1G3	ENSG00000151292	see interaction	HITS-CLIP
	126	PURA	ENSG00000185129	see interaction	HITS-CLIP
	127	TENM4	ENSG00000149256	see interaction	HITS-CLIP
	128	PCDHGA8	ENSG00000253767	see interaction	HITS-CLIP
	129	HTT	ENSG00000197386	see interaction	HITS-CLIP
	130	MUC13	ENSG00000173702	see interaction	HITS-CLIP
	131	LMBR1L	ENSG00000139636	see interaction	HITS-CLIP
	132	FAM46C	ENSG00000183508	see interaction	HITS-CLIP
	133	PTPN4	ENSG00000088179	see interaction	HITS-CLIP
	134	CD83	ENSG00000112149	see interaction	HITS-CLIP
	135	HLA-E	ENSG00000204592	see interaction	HITS-CLIP
	136	TNIP1	ENSG00000145901	see interaction	PAR-CLIP
	137	TAOK2	ENSG00000149930	see interaction	HITS-CLIP
	138	FOXM1	ENSG00000111206	see interaction	Multiple
	139	RC3H2	ENSG00000056586	see interaction	HITS-CLIP
	140	GLI2	ENSG00000074047	see interaction	HITS-CLIP
	141	KAT6B	ENSG00000156650	see interaction	PAR-CLIP
	142	PERP	ENSG00000112378	see interaction	HITS-CLIP
	143	ARPP19	ENSG00000128989	see interaction	HITS-CLIP
	144	PDE3A	ENSG00000172572	see interaction	HITS-CLIP
	145	TALDO1	ENSG00000177156	see interaction	HITS-CLIP
	146	NKTR	ENSG00000114857	see interaction	HITS-CLIP
	147	HUWE1	ENSG00000086758	see interaction	Multiple
	148	ETFDH	ENSG00000171503	see interaction	PAR-CLIP
	149	GNL3L	ENSG00000130119	see interaction	HITS-CLIP
	150	GOLGA8B	ENSG00000215252	see interaction	HITS-CLIP
	151	RBFOX2	ENSG00000100320	see interaction	HITS-CLIP
	152	ZNF121	ENSG00000197961	see interaction	HITS-CLIP
	153	DRAM1	ENSG00000136048	see interaction	Multiple
	154	SLC25A25	ENSG00000148339	see interaction	HITS-CLIP
	155	LMO7	ENSG00000136153	see interaction	HITS-CLIP
	156	ACLY	ENSG00000131473	see interaction	HITS-CLIP
	157	GPR180	ENSG00000152749	see interaction	HITS-CLIP
	158	SOAT1	ENSG00000057252	see interaction	HITS-CLIP
	159	ZFP36	ENSG00000128016	see interaction	PAR-CLIP
	160	INPP5F	ENSG00000198825	see interaction	HITS-CLIP
	161	PSPC1	ENSG00000121390	see interaction	HITS-CLIP
	162	WNK1	ENSG00000060237	see interaction	HITS-CLIP
	163	RPL37	ENSG00000145592	see interaction	HITS-CLIP
	164	NPR3	ENSG00000113389	see interaction	HITS-CLIP
	165	SRCAP	ENSG00000080603	see interaction	Multiple
	166	MGA	ENSG00000174197	see interaction	Multiple
	167	HINT1	ENSG00000169567	see interaction	HITS-CLIP
	168	APPL2	ENSG00000136044	see interaction	HITS-CLIP
	169	PLCL2	ENSG00000154822	see interaction	Multiple
	170	EXOSC10	ENSG00000171824	see interaction	HITS-CLIP
	171	CCDC93	ENSG00000125633	see interaction	HITS-CLIP
	172	RANBP10	ENSG00000141084	see interaction	HITS-CLIP
	173	ZSCAN22	ENSG00000182318	see interaction	HITS-CLIP
	174	BCL2	ENSG00000171791	see interaction	Multiple
	175	CAT	ENSG00000121691	see interaction	HITS-CLIP
	176	DBF4	ENSG00000006634	see interaction	HITS-CLIP
	177	TMED5	ENSG00000117500	see interaction	HITS-CLIP
	178	DSTYK	ENSG00000133059	see interaction	Multiple
	179	TUBB	ENSG00000196230	see interaction	Multiple
	180	KIAA0430	ENSG00000166783	see interaction	HITS-CLIP
	181	HIPK3	ENSG00000110422	see interaction	HITS-CLIP
	182	CAND1	ENSG00000111530	see interaction	Multiple
	183	FAM127B	ENSG00000203950	see interaction	HITS-CLIP
	184	ANKRD17	ENSG00000132466	see interaction	HITS-CLIP
	185	EPG5	ENSG00000152223	see interaction	HITS-CLIP
	186	AGAP1	ENSG00000157985	see interaction	Multiple
	187	DHX30	ENSG00000132153	see interaction	HITS-CLIP
	188	SLC38A7	ENSG00000103042	see interaction	HITS-CLIP
	189	MARCH9	ENSG00000139266	see interaction	PAR-CLIP
	190	MEF2D	ENSG00000116604	see interaction	HITS-CLIP
	191	CXCL12	ENSG00000107562	see interaction	HITS-CLIP
	192	SP3	ENSG00000172845	see interaction	HITS-CLIP
	193	ELMO2	ENSG00000062598	see interaction	HITS-CLIP
	194	YWHAB	ENSG00000166913	see interaction	Multiple
	195	CCDC117	ENSG00000159873	see interaction	HITS-CLIP
	196	TNFAIP3	ENSG00000118503	see interaction	Multiple
	197	DAD1	ENSG00000129562	see interaction	HITS-CLIP
	198	FAM83H	ENSG00000180921	see interaction	HITS-CLIP
	199	WEE1	ENSG00000166483	see interaction	HITS-CLIP
	200	MLLT3	ENSG00000171843	see interaction	PAR-CLIP
	201	SFT2D2	ENSG00000213064	see interaction	HITS-CLIP
	202	PHF3	ENSG00000118482	see interaction	HITS-CLIP
	203	SLC26A6	ENSG00000225697	see interaction	HITS-CLIP
	204	MINK1	ENSG00000141503	see interaction	HITS-CLIP
	205	ZC3H15	ENSG00000065548	see interaction	HITS-CLIP
	206	DCUN1D2	ENSG00000150401	see interaction	HITS-CLIP
	207	KARS	ENSG00000065427	see interaction	HITS-CLIP
	208	ZFHX3	ENSG00000140836	see interaction	HITS-CLIP
	209	RPL13	ENSG00000167526	see interaction	Multiple
	210	SQSTM1	ENSG00000161011	see interaction	PAR-CLIP
	211	HEATR1	ENSG00000119285	see interaction	Multiple
	212	GLS	ENSG00000115419	see interaction	HITS-CLIP
	213	AHRR	ENSG00000063438	see interaction	HITS-CLIP
	214	IMPDH2	ENSG00000178035	see interaction	HITS-CLIP
	215	ASPH	ENSG00000198363	see interaction	Multiple
	216	SEC61A1	ENSG00000058262	see interaction	HITS-CLIP
	217	RPP30	ENSG00000148688	see interaction	HITS-CLIP
	218	KDM2A	ENSG00000173120	see interaction	HITS-CLIP
	219	PMP22	ENSG00000109099	see interaction	HITS-CLIP
	220	SLC25A42	ENSG00000181035	see interaction	HITS-CLIP
	221	PRSS23	ENSG00000150687	see interaction	HITS-CLIP
	222	PDP1	ENSG00000164951	see interaction	Multiple
	223	TMEM179B	ENSG00000185475	see interaction	HITS-CLIP
	224	QSER1	ENSG00000060749	see interaction	Multiple
	225	TAB2	ENSG00000055208	see interaction	Multiple
	226	HSDL1	ENSG00000103160	see interaction	HITS-CLIP
	227	MGARP	ENSG00000137463	see interaction	HITS-CLIP
	228	HSPH1	ENSG00000120694	see interaction	Multiple
	229	SLC7A5	ENSG00000103257	see interaction	HITS-CLIP
	230	WDR6	ENSG00000178252	see interaction	HITS-CLIP
	231	WIZ	ENSG00000011451	see interaction	HITS-CLIP
	232	CDK6	ENSG00000105810	see interaction	Multiple
	233	KIF23	ENSG00000137807	see interaction	HITS-CLIP
	234	AC139100.2	ENSG00000267270	see interaction	HITS-CLIP
	235	USP54	ENSG00000166348	see interaction	HITS-CLIP
	236	RER1	ENSG00000157916	see interaction	HITS-CLIP
	237	ARPC1B	ENSG00000130429	see interaction	HITS-CLIP
	238	AP1M1	ENSG00000072958	see interaction	HITS-CLIP
	239	PRKCE	ENSG00000171132	see interaction	HITS-CLIP
	240	FNBP1	ENSG00000187239	see interaction	HITS-CLIP
	241	PPIA	ENSG00000196262	see interaction	HITS-CLIP
	242	TPM3	ENSG00000143549	see interaction	HITS-CLIP
	243	CELF1	ENSG00000149187	see interaction	Multiple
	244	NUDCD1	ENSG00000120526	see interaction	HITS-CLIP
	245	LZTR1	ENSG00000099949	see interaction	HITS-CLIP
	246	HIST1H2BD	ENSG00000158373	see interaction	HITS-CLIP
	247	DST	ENSG00000151914	see interaction	HITS-CLIP
	248	ABHD2	ENSG00000140526	see interaction	Multiple
	249	CANX	ENSG00000127022	see interaction	HITS-CLIP
	250	ADIPOR2	ENSG00000006831	see interaction	HITS-CLIP
	251	CLPTM1L	ENSG00000049656	see interaction	HITS-CLIP
	252	FAM60A	ENSG00000139146	see interaction	HITS-CLIP
	253	IER3	ENSG00000137331	see interaction	Multiple
	254	RFX7	ENSG00000181827	see interaction	HITS-CLIP
	255	HK2	ENSG00000159399	see interaction	Multiple
	256	LIMD1	ENSG00000144791	see interaction	HITS-CLIP
	257	IFNAR2	ENSG00000159110	see interaction	HITS-CLIP
	258	GIGYF1	ENSG00000146830	see interaction	HITS-CLIP
	259	SP2	ENSG00000167182	see interaction	HITS-CLIP
	260	YWHAQ	ENSG00000134308	see interaction	HITS-CLIP
	261	NSD1	ENSG00000165671	see interaction	HITS-CLIP
	262	TSPAN11	ENSG00000110900	see interaction	HITS-CLIP
	263	PIP4K2A	ENSG00000150867	see interaction	HITS-CLIP
	264	ZDHHC3	ENSG00000163812	see interaction	HITS-CLIP
	265	SFXN2	ENSG00000156398	see interaction	HITS-CLIP
	266	G6PD	ENSG00000160211	see interaction	HITS-CLIP
	267	USP12	ENSG00000152484	see interaction	HITS-CLIP
	268	ATXN10	ENSG00000130638	see interaction	HITS-CLIP
	269	ERK5(hsa)	ERK5(hsa)	see interaction	Multiple
	270	TNRC6B	ENSG00000100354	see interaction	Multiple
	271	RHOT1	ENSG00000126858	see interaction	HITS-CLIP
	272	MITF	ENSG00000187098	see interaction	HITS-CLIP
	273	PPP1R11	ENSG00000204619	see interaction	HITS-CLIP
	274	DDX21	ENSG00000165732	see interaction	HITS-CLIP
	275	PRRC2C	ENSG00000117523	see interaction	Multiple
	276	MRPL18	ENSG00000112110	see interaction	HITS-CLIP
	277	RICTOR	ENSG00000164327	see interaction	Multiple
	278	ASH1L	ENSG00000116539	see interaction	HITS-CLIP
	279	PANK3	ENSG00000120137	see interaction	HITS-CLIP
	280	RBBP6	ENSG00000122257	see interaction	HITS-CLIP
	281	KLHL11	ENSG00000178502	see interaction	HITS-CLIP
	282	HDHD1	ENSG00000130021	see interaction	PAR-CLIP
	283	HIF1AN	ENSG00000166135	see interaction	HITS-CLIP
	284	ZMIZ2	ENSG00000122515	see interaction	HITS-CLIP
	285	EEF1D	ENSG00000104529	see interaction	HITS-CLIP
	286	GYG1	ENSG00000163754	see interaction	HITS-CLIP
	287	PKP2	ENSG00000057294	see interaction	HITS-CLIP
	288	RBMS1	ENSG00000153250	see interaction	HITS-CLIP
	289	PPP4R2	ENSG00000163605	see interaction	HITS-CLIP
	290	FAM76B	ENSG00000077458	see interaction	HITS-CLIP
	291	GAL	ENSG00000069482	see interaction	HITS-CLIP
	292	CHPF2	ENSG00000033100	see interaction	PAR-CLIP
	293	ARL8B	ENSG00000134108	see interaction	HITS-CLIP
	294	HECTD1	ENSG00000092148	see interaction	Multiple
	295	APAF1	ENSG00000120868	see interaction	HITS-CLIP
	296	CRAMP1L	ENSG00000007545	see interaction	HITS-CLIP
	297	AGPAT1	ENSG00000204310	see interaction	HITS-CLIP
	298	SLC7A1	ENSG00000139514	see interaction	HITS-CLIP
	299	EIF5	ENSG00000100664	see interaction	HITS-CLIP
	300	NPM1	ENSG00000181163	see interaction	HITS-CLIP
	301	MON1A	ENSG00000164077	see interaction	HITS-CLIP
	302	EIF2AK2	ENSG00000055332	see interaction	HITS-CLIP
	303	GTF3C2	ENSG00000115207	see interaction	HITS-CLIP
	304	ETNK1	ENSG00000139163	see interaction	HITS-CLIP
	305	ARHGAP18	ENSG00000146376	see interaction	PAR-CLIP
	306	PISD	ENSG00000241878	see interaction	HITS-CLIP
	307	TFDP2	ENSG00000269905	see interaction	HITS-CLIP
	308	ZNF217	ENSG00000171940	see interaction	Multiple
	309	MCM2	ENSG00000073111	see interaction	HITS-CLIP
	310	PSD3	ENSG00000156011	see interaction	HITS-CLIP
	311	SH3BP4	ENSG00000130147	see interaction	HITS-CLIP
	312	KIAA1147	ENSG00000257093	see interaction	HITS-CLIP
	313	CSRP1	ENSG00000159176	see interaction	HITS-CLIP
	314	TRAK2	ENSG00000115993	see interaction	HITS-CLIP
	315	CRTC2	ENSG00000160741	see interaction	HITS-CLIP
	316	CSE1L	ENSG00000124207	see interaction	Multiple
	317	DUS1L	ENSG00000169718	see interaction	HITS-CLIP
	318	KANSL1	ENSG00000120071	see interaction	HITS-CLIP
	319	OSBPL2	ENSG00000130703	see interaction	PAR-CLIP
	320	SFXN1	ENSG00000164466	see interaction	HITS-CLIP
	321	SENP2	ENSG00000163904	see interaction	HITS-CLIP
	322	NFAT5	ENSG00000102908	see interaction	HITS-CLIP
	323	TFAP4	ENSG00000090447	see interaction	HITS-CLIP
	324	TET3	ENSG00000187605	see interaction	Multiple
	325	CCSER1	ENSG00000184305	see interaction	HITS-CLIP
	326	MMP2	ENSG00000087245	see interaction	HITS-CLIP
	327	EPN1	ENSG00000063245	see interaction	HITS-CLIP
	328	CD28	ENSG00000178562	see interaction	PAR-CLIP
	329	SF3B3	ENSG00000189091	see interaction	Multiple
	330	AGO1	ENSG00000092847	see interaction	HITS-CLIP
	331	GGA2	ENSG00000103365	see interaction	HITS-CLIP
	332	VGLL3	ENSG00000206538	see interaction	HITS-CLIP
	333	SMG9	ENSG00000105771	see interaction	HITS-CLIP
	334	BTG2	ENSG00000159388	see interaction	PAR-CLIP
	335	ZNF395	ENSG00000186918	see interaction	HITS-CLIP
	336	GPD1L	ENSG00000152642	see interaction	Multiple
	337	MMP-13(hsa)	MMP-13(hsa)	see interaction	Multiple
	338	ALG10B	ENSG00000175548	see interaction	HITS-CLIP
	339	ZNF711	ENSG00000147180	see interaction	HITS-CLIP
	340	MCM3AP	ENSG00000160294	see interaction	HITS-CLIP
	341	ZDHHC2	ENSG00000104219	see interaction	HITS-CLIP
	342	PPP1R15B	ENSG00000158615	see interaction	HITS-CLIP
	343	DCP2	ENSG00000172795	see interaction	PAR-CLIP
	344	MARS2	ENSG00000247626	see interaction	HITS-CLIP
	345	HMGXB4	ENSG00000100281	see interaction	HITS-CLIP
	346	WDR82	ENSG00000164091	see interaction	HITS-CLIP
	347	FNDC3B	ENSG00000075420	see interaction	Multiple
	348	ZFP37	ENSG00000136866	see interaction	HITS-CLIP
	349	PTBP3	ENSG00000119314	see interaction	HITS-CLIP
	350	VTI1B	ENSG00000100568	see interaction	Multiple
	351	RAE1	ENSG00000101146	see interaction	HITS-CLIP
	352	TUBA1C	ENSG00000167553	see interaction	HITS-CLIP
	353	CTNNA1	ENSG00000044115	see interaction	HITS-CLIP
	354	FBXO38	ENSG00000145868	see interaction	HITS-CLIP
	355	WDR76	ENSG00000092470	see interaction	HITS-CLIP
	356	GFPT1	ENSG00000198380	see interaction	HITS-CLIP
	357	STRBP	ENSG00000165209	see interaction	HITS-CLIP
	358	TMEM19	ENSG00000139291	see interaction	HITS-CLIP
	359	NUFIP2	ENSG00000108256	see interaction	Multiple
	360	ALPI	ENSG00000163295	see interaction	HITS-CLIP
	361	CLN3	ENSG00000188603	see interaction	HITS-CLIP
	362	POGZ	ENSG00000143442	see interaction	HITS-CLIP
	363	RGMB	ENSG00000174136	see interaction	Multiple
	364	TMEM97	ENSG00000109084	see interaction	HITS-CLIP
	365	AKAP8	ENSG00000105127	see interaction	HITS-CLIP
	366	ATL2	ENSG00000119787	see interaction	HITS-CLIP
	367	RIT1	ENSG00000143622	see interaction	HITS-CLIP
	368	FOSB	ENSG00000125740	see interaction	HITS-CLIP
	369	CREBRF	ENSG00000164463	see interaction	HITS-CLIP
	370	CCR5	ENSG00000160791	see interaction	Multiple
	371	PPP2R2A	ENSG00000221914	see interaction	HITS-CLIP
	372	AP5B1	ENSG00000254470	see interaction	HITS-CLIP
	373	FAM134C	ENSG00000141699	see interaction	HITS-CLIP
	374	PPP1R15A	ENSG00000087074	see interaction	HITS-CLIP
	375	QKI	ENSG00000112531	see interaction	HITS-CLIP
	376	TATDN2	ENSG00000157014	see interaction	PAR-CLIP
	377	NR2C2	ENSG00000177463	see interaction	HITS-CLIP
	378	VOPP1	ENSG00000154978	see interaction	HITS-CLIP
	379	SON	ENSG00000159140	see interaction	Multiple
	380	SF3B2	ENSG00000087365	see interaction	Multiple
	381	TMEM178B	ENSG00000261115	see interaction	HITS-CLIP
	382	ASB8	ENSG00000177981	see interaction	HITS-CLIP
	383	COPS3	ENSG00000141030	see interaction	HITS-CLIP
	384	ANKRD12	ENSG00000101745	see interaction	HITS-CLIP
	385	VEZT	ENSG00000028203	see interaction	PAR-CLIP
	386	RPTOR	ENSG00000141564	see interaction	HITS-CLIP
	387	WDR11	ENSG00000120008	see interaction	HITS-CLIP
	388	GPRC5A	ENSG00000013588	see interaction	Multiple
	389	LIFR	ENSG00000113594	see interaction	HITS-CLIP
	390	DIAPH1	ENSG00000131504	see interaction	Multiple
	391	IGF2	ENSG00000167244	see interaction	HITS-CLIP
	392	EIF3A	ENSG00000107581	see interaction	Multiple
	393	CHERP	ENSG00000085872	see interaction	HITS-CLIP
	394	ZFP36L1	ENSG00000185650	see interaction	Multiple
	395	COL5A1	ENSG00000130635	see interaction	HITS-CLIP
	396	BLOC1S5-TXNDC5	ENSG00000259040	see interaction	HITS-CLIP
	397	STRAP	ENSG00000023734	see interaction	HITS-CLIP
	398	IGF2R	ENSG00000197081	see interaction	Multiple
	399	YARS	ENSG00000134684	see interaction	Multiple
	400	DAPK1	ENSG00000196730	see interaction	HITS-CLIP
	401	ABHD4	ENSG00000100439	see interaction	HITS-CLIP
	402	NEK6	ENSG00000119408	see interaction	HITS-CLIP
	403	TMED10	ENSG00000170348	see interaction	HITS-CLIP
	404	KPNA1	ENSG00000114030	see interaction	Multiple
	405	REL	ENSG00000162924	see interaction	HITS-CLIP
	406	HOXB2	ENSG00000173917	see interaction	HITS-CLIP
	407	AAR2	ENSG00000131043	see interaction	Multiple
	408	PIM1	ENSG00000137193	see interaction	HITS-CLIP
	409	MBD2	ENSG00000134046	see interaction	PAR-CLIP
	410	COL1A1	ENSG00000108821	see interaction	HITS-CLIP
	411	EIF2S3L	ENSG00000180574	see interaction	HITS-CLIP
	412	CBX6	ENSG00000183741	see interaction	HITS-CLIP
	413	FNDC1	ENSG00000164694	see interaction	HITS-CLIP
	414	XPR1	ENSG00000143324	see interaction	HITS-CLIP
	415	AARS	ENSG00000090861	see interaction	HITS-CLIP
	416	C6orf106	ENSG00000196821	see interaction	HITS-CLIP
	417	PDIA5	ENSG00000065485	see interaction	HITS-CLIP
	418	ANKLE2	ENSG00000176915	see interaction	HITS-CLIP
	419	ENPP2	ENSG00000136960	see interaction	HITS-CLIP
	420	KANK2	ENSG00000197256	see interaction	HITS-CLIP
	421	R3HCC1L	ENSG00000166024	see interaction	HITS-CLIP
	422	LRP1	ENSG00000123384	see interaction	HITS-CLIP
	423	SLC38A2	ENSG00000134294	see interaction	Multiple
	424	EIF4G1	ENSG00000114867	see interaction	Multiple
	425	VASH1	ENSG00000071246	see interaction	Multiple
	426	KDM3B	ENSG00000120733	see interaction	HITS-CLIP
	427	JMJD1C	ENSG00000171988	see interaction	HITS-CLIP
	428	CACNA1E	ENSG00000198216	see interaction	HITS-CLIP
	429	TRIM33	ENSG00000197323	see interaction	HITS-CLIP
	430	ELOVL5	ENSG00000012660	see interaction	HITS-CLIP
	431	CREBZF	ENSG00000137504	see interaction	Multiple
	432	TGOLN2	ENSG00000152291	see interaction	HITS-CLIP
	433	PTGS2	ENSG00000073756	see interaction	Multiple
	434	SAP130	ENSG00000136715	see interaction	Multiple
	435	MCMBP	ENSG00000197771	see interaction	HITS-CLIP
	436	LOXL4	ENSG00000138131	see interaction	HITS-CLIP
	437	RBBP4	ENSG00000162521	see interaction	HITS-CLIP
	438	FZD2	ENSG00000180340	see interaction	HITS-CLIP
	439	TCF20	ENSG00000100207	see interaction	HITS-CLIP
	440	PXK	ENSG00000168297	see interaction	PAR-CLIP
	441	SMARCC1	ENSG00000173473	see interaction	HITS-CLIP
	442	PTPN11	ENSG00000179295	see interaction	PAR-CLIP
	443	SLC25A36	ENSG00000114120	see interaction	HITS-CLIP
	444	SPRED3	ENSG00000188766	see interaction	HITS-CLIP
	445	WDR81	ENSG00000167716	see interaction	HITS-CLIP
	446	TAF4B	ENSG00000141384	see interaction	HITS-CLIP
	447	FIGNL1	ENSG00000132436	see interaction	HITS-CLIP
	448	TMPO	ENSG00000120802	see interaction	HITS-CLIP
	449	SRRM2	ENSG00000167978	see interaction	Multiple
	450	AGPAT6	ENSG00000158669	see interaction	HITS-CLIP
	451	ARSD	ENSG00000006756	see interaction	HITS-CLIP
	452	ASCC3	ENSG00000112249	see interaction	HITS-CLIP
	453	ZC3H14	ENSG00000100722	see interaction	HITS-CLIP
	454	SLC35B2	ENSG00000157593	see interaction	HITS-CLIP
	455	IRS1	ENSG00000169047	see interaction	HITS-CLIP
	456	S100A10	ENSG00000197747	see interaction	HITS-CLIP
	457	OTUD4	ENSG00000164164	see interaction	Multiple
	458	PTP4A1	ENSG00000112245	see interaction	Multiple
	459	KMT2D	ENSG00000167548	see interaction	Multiple
	460	GORAB	ENSG00000120370	see interaction	HITS-CLIP
	461	FSCN1	ENSG00000075618	see interaction	Multiple
	462	KDM6B	ENSG00000132510	see interaction	HITS-CLIP
	463	SAE1	ENSG00000142230	see interaction	HITS-CLIP
	464	EIF2B1	ENSG00000111361	see interaction	HITS-CLIP
	465	SESN2	ENSG00000130766	see interaction	Multiple
	466	CDC7	ENSG00000097046	see interaction	HITS-CLIP
	467	HSPA4L	ENSG00000164070	see interaction	HITS-CLIP
	468	TNFRSF10B	ENSG00000120889	see interaction	Multiple
	469	ZBTB22	ENSG00000236104	see interaction	HITS-CLIP
	470	NLGN2	ENSG00000169992	see interaction	HITS-CLIP
	471	KDELR1	ENSG00000105438	see interaction	HITS-CLIP
	472	CIPC	ENSG00000198894	see interaction	HITS-CLIP
	473	C16orf72	ENSG00000182831	see interaction	HITS-CLIP
	474	RAD1	ENSG00000113456	see interaction	HITS-CLIP
	475	UBTF	ENSG00000108312	see interaction	Multiple
	476	DYNLL2	ENSG00000264364	see interaction	HITS-CLIP
	477	CALD1	ENSG00000122786	see interaction	HITS-CLIP
	478	ZC3H11A	ENSG00000058673	see interaction	Multiple
	479	FTL	ENSG00000087086	see interaction	Multiple
	480	JPH1	ENSG00000104369	see interaction	HITS-CLIP
	481	STRN	ENSG00000115808	see interaction	HITS-CLIP
	482	KDM1A	ENSG00000004487	see interaction	HITS-CLIP
	483	SERPINB1	ENSG00000021355	see interaction	HITS-CLIP
	484	HIVEP1	ENSG00000095951	see interaction	Multiple
	485	ARID5B	ENSG00000150347	see interaction	HITS-CLIP
	486	LURAP1L	ENSG00000153714	see interaction	HITS-CLIP
	487	MCRS1	ENSG00000187778	see interaction	HITS-CLIP
	488	PDCD11	ENSG00000148843	see interaction	HITS-CLIP
	489	KRT80	ENSG00000167767	see interaction	HITS-CLIP
	490	ANKH	ENSG00000154122	see interaction	HITS-CLIP
	491	BTF3L4	ENSG00000134717	see interaction	HITS-CLIP
	492	SMIM13	ENSG00000224531	see interaction	Multiple
	493	CDC73	ENSG00000134371	see interaction	HITS-CLIP
	494	CCDC61	ENSG00000104983	see interaction	HITS-CLIP
	495	ARRDC3	ENSG00000113369	see interaction	Multiple
	496	USP42	ENSG00000106346	see interaction	HITS-CLIP
	497	DOT1L	ENSG00000104885	see interaction	HITS-CLIP
	498	PRKAB2	ENSG00000131791	see interaction	HITS-CLIP
	499	LAMC1	ENSG00000135862	see interaction	Multiple
	500	POC5	ENSG00000152359	see interaction	HITS-CLIP
	501	ACD	ENSG00000102977	see interaction	HITS-CLIP
	502	MYADM	ENSG00000179820	see interaction	Multiple
	503	PROSER1	ENSG00000120685	see interaction	HITS-CLIP
	504	EP300	ENSG00000100393	see interaction	HITS-CLIP
	505	CNOT10	ENSG00000182973	see interaction	HITS-CLIP
	506	MIDN	ENSG00000167470	see interaction	Multiple
	507	PRDM2	ENSG00000116731	see interaction	Multiple
	508	BBC3	ENSG00000105327	see interaction	HITS-CLIP
	509	HDLBP	ENSG00000115677	see interaction	Multiple
	510	TMEM245	ENSG00000106771	see interaction	Multiple
	511	ZBTB3	ENSG00000185670	see interaction	HITS-CLIP
	512	BCCIP	ENSG00000107949	see interaction	HITS-CLIP
	513	PLAG1	ENSG00000181690	see interaction	HITS-CLIP
	514	ATXN7L3B	ENSG00000253719	see interaction	HITS-CLIP
	515	AHR	ENSG00000106546	see interaction	HITS-CLIP
	516	REV3L	ENSG00000009413	see interaction	HITS-CLIP
	517	2003-09-01	ENSG00000100167	see interaction	HITS-CLIP
	518	JDP2	ENSG00000140044	see interaction	HITS-CLIP
	519	ATF7IP	ENSG00000171681	see interaction	HITS-CLIP
	520	CAST	ENSG00000153113	see interaction	HITS-CLIP
	521	ZNF281	ENSG00000162702	see interaction	HITS-CLIP
	522	UBE2E1	ENSG00000170142	see interaction	HITS-CLIP
	523	KAT7	ENSG00000136504	see interaction	Multiple
	524	CREB3L2	ENSG00000182158	see interaction	HITS-CLIP
	525	ATXN7	ENSG00000163635	see interaction	HITS-CLIP
	526	LYRM4	ENSG00000214113	see interaction	HITS-CLIP
	527	ZNF23	ENSG00000167377	see interaction	HITS-CLIP
	528	ARCN1	ENSG00000095139	see interaction	HITS-CLIP
	529	DHDDS	ENSG00000117682	see interaction	PAR-CLIP
	530	ESYT2	ENSG00000117868	see interaction	HITS-CLIP
	531	CPA4	ENSG00000128510	see interaction	Multiple
	532	GNB2L1	ENSG00000204628	see interaction	HITS-CLIP
	533	KIAA0355	ENSG00000166398	see interaction	HITS-CLIP
	534	FBXO31	ENSG00000103264	see interaction	HITS-CLIP
	535	CYP1B1	ENSG00000138061	see interaction	HITS-CLIP
	536	MVD	ENSG00000167508	see interaction	HITS-CLIP
	537	FAM102A	ENSG00000167106	see interaction	HITS-CLIP
	538	RARG	ENSG00000172819	see interaction	HITS-CLIP
	539	CEP95	ENSG00000258890	see interaction	HITS-CLIP
	540	RHBDD2	ENSG00000005486	see interaction	HITS-CLIP
	541	UBAP2L	ENSG00000143569	see interaction	HITS-CLIP
	542	TPP1	ENSG00000166340	see interaction	HITS-CLIP
	543	ZHX2	ENSG00000178764	see interaction	Multiple
	544	TULP4	ENSG00000130338	see interaction	HITS-CLIP
	545	ATF3	ENSG00000162772	see interaction	HITS-CLIP
	546	WDFY1	ENSG00000085449	see interaction	HITS-CLIP
	547	GATAD2B	ENSG00000143614	see interaction	HITS-CLIP
	548	ANXA11	ENSG00000122359	see interaction	HITS-CLIP
	549	PXDN	ENSG00000130508	see interaction	HITS-CLIP
	550	MATR3	ENSG00000015479	see interaction	Multiple
	551	CALR	ENSG00000179218	see interaction	Multiple
	552	C5orf38	ENSG00000186493	see interaction	HITS-CLIP
	553	UHMK1	ENSG00000152332	see interaction	HITS-CLIP
	554	PKD2	ENSG00000118762	see interaction	HITS-CLIP
	555	CDC42EP3	ENSG00000163171	see interaction	PAR-CLIP
	556	GPT2	ENSG00000166123	see interaction	HITS-CLIP
	557	TNRC6A	ENSG00000090905	see interaction	Multiple
	558	GABPB2	ENSG00000143458	see interaction	Multiple
	559	SRSF11	ENSG00000116754	see interaction	HITS-CLIP
	560	ATP2B4	ENSG00000058668	see interaction	HITS-CLIP
	561	PAN3	ENSG00000152520	see interaction	HITS-CLIP
	562	CCDC80	ENSG00000091986	see interaction	HITS-CLIP
	563	ZBTB18	ENSG00000179456	see interaction	HITS-CLIP
	564	CARM1	ENSG00000142453	see interaction	HITS-CLIP
	565	SLC39A10	ENSG00000196950	see interaction	HITS-CLIP
	566	D2HGDH	ENSG00000180902	see interaction	HITS-CLIP
	567	HNRNPA2B1	ENSG00000122566	see interaction	Multiple
	568	EIF1AD	ENSG00000175376	see interaction	HITS-CLIP
	569	TXNL4B	ENSG00000140830	see interaction	HITS-CLIP
	570	ZNF559	ENSG00000188321	see interaction	HITS-CLIP
	571	NUP155	ENSG00000113569	see interaction	HITS-CLIP
	572	ZBTB4	ENSG00000174282	see interaction	HITS-CLIP
	573	NOL8	ENSG00000198000	see interaction	HITS-CLIP
	574	SLC1A3	ENSG00000079215	see interaction	HITS-CLIP
	575	AASDHPPT	ENSG00000149313	see interaction	PAR-CLIP
	576	CCNI	ENSG00000118816	see interaction	HITS-CLIP
	577	HOXC6	ENSG00000197757	see interaction	HITS-CLIP
	578	ERGIC1	ENSG00000113719	see interaction	HITS-CLIP
	579	AHNAK	ENSG00000124942	see interaction	Multiple
	580	RINT1	ENSG00000135249	see interaction	Multiple
	581	PAFAH1B2	ENSG00000168092	see interaction	Multiple
	582	RAN	ENSG00000132341	see interaction	HITS-CLIP
	583	MKNK2	ENSG00000099875	see interaction	HITS-CLIP
	584	ZIC5	ENSG00000139800	see interaction	Multiple
	585	ZNF3	ENSG00000166526	see interaction	HITS-CLIP
	586	PSMA4	ENSG00000041357	see interaction	HITS-CLIP
	587	AGPAT3	ENSG00000160216	see interaction	HITS-CLIP
	588	GATAD1	ENSG00000157259	see interaction	HITS-CLIP
	589	NR1D2	ENSG00000174738	see interaction	Multiple
	590	UHRF1BP1	ENSG00000065060	see interaction	HITS-CLIP
	591	CDKN2AIPNL	ENSG00000237190	see interaction	HITS-CLIP
	592	MOB1A	ENSG00000114978	see interaction	PAR-CLIP
	593	PRDM4	ENSG00000110851	see interaction	HITS-CLIP
	594	IVNS1ABP	ENSG00000116679	see interaction	HITS-CLIP
	595	C11orf68	ENSG00000175573	see interaction	HITS-CLIP
	596	PDZD8	ENSG00000165650	see interaction	HITS-CLIP
	597	TMCO3	ENSG00000150403	see interaction	HITS-CLIP
	598	RAB11FIP1	ENSG00000156675	see interaction	HITS-CLIP
	599	ZNF417	ENSG00000173480	see interaction	HITS-CLIP
	600	ZNF618	ENSG00000157657	see interaction	HITS-CLIP
	601	PTEN	ENSG00000171862	see interaction	HITS-CLIP
	602	RBM33	ENSG00000184863	see interaction	HITS-CLIP
	603	SCARB1	ENSG00000073060	see interaction	Luciferase Reporter Assay
	604	DUSP16	ENSG00000111266	see interaction	Multiple
	605	PALLD	ENSG00000129116	see interaction	HITS-CLIP
	606	SPTBN1	ENSG00000115306	see interaction	HITS-CLIP
	607	CHD6	ENSG00000124177	see interaction	HITS-CLIP
	608	C9orf91	ENSG00000157693	see interaction	HITS-CLIP
	609	SCN11A	ENSG00000168356	see interaction	HITS-CLIP
	610	RNF213	ENSG00000173821	see interaction	HITS-CLIP
	611	LMAN2	ENSG00000169223	see interaction	HITS-CLIP
	612	MAPK1	ENSG00000100030	see interaction	HITS-CLIP
	613	NIPBL	ENSG00000164190	see interaction	PAR-CLIP
	614	AMER1	ENSG00000184675	see interaction	HITS-CLIP
	615	FNDC3A	ENSG00000102531	see interaction	HITS-CLIP
	616	SDCBP	ENSG00000137575	see interaction	HITS-CLIP
	617	MTMR3	ENSG00000100330	see interaction	HITS-CLIP
	618	YPEL5	ENSG00000119801	see interaction	Multiple
	619	LRRC41	ENSG00000132128	see interaction	HITS-CLIP
	620	TLN1	ENSG00000137076	see interaction	HITS-CLIP
	621	CD84	ENSG00000066294	see interaction	PAR-CLIP
	622	AMOTL1	ENSG00000166025	see interaction	HITS-CLIP
	623	DYRK1B	ENSG00000105204	see interaction	Multiple
	624	ABL2	ENSG00000143322	see interaction	HITS-CLIP
	625	TET2	ENSG00000168769	see interaction	HITS-CLIP
	626	SERPINE1	ENSG00000106366	see interaction	Multiple
	627	LYN	ENSG00000254087	see interaction	HITS-CLIP
	628	AP3M1	ENSG00000185009	see interaction	Multiple
	629	GAS1	ENSG00000180447	see interaction	HITS-CLIP
	630	PLAU	ENSG00000122861	see interaction	Western Blot
	631	FGFR1OP	ENSG00000213066	see interaction	HITS-CLIP
	632	CYB5R3	ENSG00000100243	see interaction	HITS-CLIP
	633	DLGAP4	ENSG00000080845	see interaction	HITS-CLIP
	634	SLC6A18	ENSG00000164363	see interaction	Multiple
	635	BAP1	ENSG00000163930	see interaction	HITS-CLIP
	636	HMGB1	ENSG00000189403	see interaction	HITS-CLIP
	637	ZNF709	ENSG00000242852	see interaction	HITS-CLIP
	638	ATF7	ENSG00000170653	see interaction	Multiple
	639	NCKIPSD	ENSG00000213672	see interaction	HITS-CLIP
	640	CBX5	ENSG00000094916	see interaction	Multiple
	641	TBL1XR1	ENSG00000177565	see interaction	HITS-CLIP
	642	Bcl-2(hsa)	Bcl-2(hsa)	see interaction	Western Blot
	643	NR2F1	ENSG00000175745	see interaction	HITS-CLIP
	644	HYOU1	ENSG00000149428	see interaction	HITS-CLIP
	645	ASXL2	ENSG00000143970	see interaction	HITS-CLIP
	646	SECISBP2L	ENSG00000138593	see interaction	Multiple
	647	EIF1	ENSG00000173812	see interaction	PAR-CLIP
	648	SLC39A1	ENSG00000143570	see interaction	HITS-CLIP
	649	TONSL	ENSG00000160949	see interaction	HITS-CLIP
	650	MED22	ENSG00000148297	see interaction	HITS-CLIP
	651	MDC1	ENSG00000137337	see interaction	Multiple
	652	NBEA	ENSG00000172915	see interaction	HITS-CLIP
	653	AKAP11	ENSG00000023516	see interaction	HITS-CLIP
	654	MDM2	ENSG00000135679	see interaction	Western Blot
	655	PGD	ENSG00000142657	see interaction	HITS-CLIP
	656	CMPK1	ENSG00000162368	see interaction	HITS-CLIP
	657	VKORC1L1	ENSG00000196715	see interaction	HITS-CLIP
	658	BAZ1B	ENSG00000009954	see interaction	Multiple
	659	AMIGO1	ENSG00000181754	see interaction	HITS-CLIP
	660	MCM3	ENSG00000112118	see interaction	HITS-CLIP
	661	KIAA1551	ENSG00000174718	see interaction	HITS-CLIP
	662	TMBIM6	ENSG00000139644	see interaction	HITS-CLIP
	663	KIF5B	ENSG00000170759	see interaction	HITS-CLIP
	664	CCDC6	ENSG00000108091	see interaction	HITS-CLIP
	665	RNH1	ENSG00000023191	see interaction	HITS-CLIP
	666	SOBP	ENSG00000112320	see interaction	Multiple
	667	HCCS	ENSG00000004961	see interaction	HITS-CLIP
	668	MLLT10	ENSG00000078403	see interaction	HITS-CLIP
	669	SRRM1	ENSG00000133226	see interaction	HITS-CLIP
	670	CD44	ENSG00000026508	see interaction	Multiple
	671	SARS	ENSG00000031698	see interaction	HITS-CLIP
	672	MAP1B	ENSG00000131711	see interaction	Multiple
	673	TRIM26	ENSG00000234127	see interaction	HITS-CLIP
	674	SENP5	ENSG00000119231	see interaction	HITS-CLIP
	675	TRAPPC8	ENSG00000153339	see interaction	HITS-CLIP
	676	YTHDC1	ENSG00000083896	see interaction	HITS-CLIP
	677	INO80D	ENSG00000114933	see interaction	HITS-CLIP
	678	PANK1	ENSG00000152782	see interaction	HITS-CLIP
	679	EFNA1	ENSG00000169242	see interaction	HITS-CLIP
	680	RMND5A	ENSG00000153561	see interaction	HITS-CLIP
	681	CPB1	ENSG00000153002	see interaction	HITS-CLIP
	682	RPS6KA2	ENSG00000071242	see interaction	HITS-CLIP
	683	LIX1L	ENSG00000271601	see interaction	HITS-CLIP
	684	RASSF5	ENSG00000266094	see interaction	HITS-CLIP

## Sheet: 30a-3p
Tarbase Experimentally Suppported Interactions for hsa-miR-30a-3p
	#	Gene Name	Gene Ensembl id	Interactions	Tarbase Methods
	1	AHI1	ENSG00000135541	see interaction	HITS-CLIP
	2	CCNT2	ENSG00000082258	see interaction	HITS-CLIP
	3	GOLPH3L	ENSG00000143457	see interaction	HITS-CLIP
	4	TMEM255A	ENSG00000125355	see interaction	HITS-CLIP
	5	B2M	ENSG00000166710	see interaction	HITS-CLIP
	6	CELF2	ENSG00000048740	see interaction	Multiple
	7	SLC25A44	ENSG00000160785	see interaction	HITS-CLIP
	8	KLHL28	ENSG00000179454	see interaction	Multiple
	9	LAMB2	ENSG00000172037	see interaction	HITS-CLIP
	10	CDC6	ENSG00000094804	see interaction	HITS-CLIP
	11	CCNG1	ENSG00000113328	see interaction	HITS-CLIP
	12	PHLPP2	ENSG00000040199	see interaction	HITS-CLIP
	13	DCP1A	ENSG00000272886	see interaction	HITS-CLIP
	14	IGFBP5	ENSG00000115461	see interaction	HITS-CLIP
	15	RAB3GAP1	ENSG00000115839	see interaction	HITS-CLIP
	16	PDLIM5	ENSG00000163110	see interaction	HITS-CLIP
	17	MLK4	ENSG00000143674	see interaction	HITS-CLIP
	18	ZMAT3	ENSG00000172667	see interaction	HITS-CLIP
	19	SLX4IP	ENSG00000149346	see interaction	Multiple
	20	HIPK2	ENSG00000064393	see interaction	HITS-CLIP
	21	CXADR	ENSG00000154639	see interaction	Multiple
	22	MOV10	ENSG00000155363	see interaction	Multiple
	23	WAPAL	ENSG00000062650	see interaction	HITS-CLIP
	24	PHKA2	ENSG00000044446	see interaction	HITS-CLIP
	25	OLFM1	ENSG00000130558	see interaction	HITS-CLIP
	26	OTUD1	ENSG00000165312	see interaction	HITS-CLIP
	27	DAZAP2	ENSG00000183283	see interaction	Multiple
	28	KDM1B	ENSG00000165097	see interaction	HITS-CLIP
	29	ALS2	ENSG00000003393	see interaction	PAR-CLIP
	30	SCAMP3	ENSG00000116521	see interaction	HITS-CLIP
	31	FST	ENSG00000134363	see interaction	HITS-CLIP
	32	TP53RK	ENSG00000172315	see interaction	Multiple
	33	CWF19L1	ENSG00000095485	see interaction	HITS-CLIP
	34	TRIM11	ENSG00000154370	see interaction	HITS-CLIP
	35	BRMS1L	ENSG00000100916	see interaction	HITS-CLIP
	36	DVL3	ENSG00000161202	see interaction	HITS-CLIP
	37	ETAA1	ENSG00000143971	see interaction	HITS-CLIP
	38	RREB1	ENSG00000124782	see interaction	HITS-CLIP
	39	UTP15	ENSG00000164338	see interaction	HITS-CLIP
	40	UBE2Z	ENSG00000159202	see interaction	Multiple
	41	FERMT2	ENSG00000073712	see interaction	HITS-CLIP
	42	BECN1	ENSG00000126581	see interaction	Multiple
	43	G3BP1	ENSG00000145907	see interaction	Multiple
	44	TGFBR1	ENSG00000106799	see interaction	HITS-CLIP
	45	MACC1	ENSG00000183742	see interaction	PAR-CLIP
	46	MORF4L1	ENSG00000185787	see interaction	Multiple
	47	ADAMTS5	ENSG00000154736	see interaction	Multiple
	48	GGCT	ENSG00000006625	see interaction	HITS-CLIP
	49	ANKRD13A	ENSG00000076513	see interaction	PAR-CLIP
	50	DSC2	ENSG00000134755	see interaction	HITS-CLIP
	51	OSBP	ENSG00000110048	see interaction	HITS-CLIP
	52	NFKB1	ENSG00000109320	see interaction	HITS-CLIP
	53	IRF4	ENSG00000137265	see interaction	Multiple
	54	SNX11	ENSG00000002919	see interaction	HITS-CLIP
	55	MET	ENSG00000105976	see interaction	HITS-CLIP
	56	TROVE2	ENSG00000116747	see interaction	Multiple
	57	SPRYD4	ENSG00000176422	see interaction	PAR-CLIP
	58	SLC4A1AP	ENSG00000163798	see interaction	HITS-CLIP
	59	ZDHHC21	ENSG00000175893	see interaction	HITS-CLIP
	60	CCNB1	ENSG00000134057	see interaction	Multiple
	61	TRNT1	ENSG00000072756	see interaction	HITS-CLIP
	62	SRR	ENSG00000167720	see interaction	HITS-CLIP
	63	TACC1	ENSG00000147526	see interaction	HITS-CLIP
	64	YAP1	ENSG00000137693	see interaction	HITS-CLIP
	65	ZBED4	ENSG00000100426	see interaction	HITS-CLIP
	66	OST4	ENSG00000228474	see interaction	HITS-CLIP
	67	SPIRE1	ENSG00000134278	see interaction	HITS-CLIP
	68	PACS1	ENSG00000175115	see interaction	HITS-CLIP
	69	ZDHHC23	ENSG00000184307	see interaction	HITS-CLIP
	70	ZIC2	ENSG00000043355	see interaction	Multiple
	71	RNF38	ENSG00000137075	see interaction	HITS-CLIP
	72	ZBTB38	ENSG00000177311	see interaction	PAR-CLIP
	73	ZSCAN32	ENSG00000140987	see interaction	HITS-CLIP
	74	IL17RA	ENSG00000177663	see interaction	HITS-CLIP
	75	TRAPPC11	ENSG00000168538	see interaction	HITS-CLIP
	76	TCERG1	ENSG00000113649	see interaction	HITS-CLIP
	77	CDK4	ENSG00000135446	see interaction	HITS-CLIP
	78	PTPLB	ENSG00000206527	see interaction	HITS-CLIP
	79	ATF2	ENSG00000115966	see interaction	HITS-CLIP
	80	NUCKS1	ENSG00000069275	see interaction	Multiple
	81	IARS	ENSG00000196305	see interaction	Multiple
	82	CHCHD1	ENSG00000172586	see interaction	HITS-CLIP
	83	SMAD2	ENSG00000175387	see interaction	HITS-CLIP
	84	GARS	ENSG00000106105	see interaction	HITS-CLIP
	85	C11orf95	ENSG00000188070	see interaction	HITS-CLIP
	86	USP38	ENSG00000170185	see interaction	HITS-CLIP
	87	DICER1	ENSG00000100697	see interaction	Multiple
	88	CTR9	ENSG00000198730	see interaction	Multiple
	89	ACOX1	ENSG00000161533	see interaction	HITS-CLIP
	90	DRG1	ENSG00000185721	see interaction	HITS-CLIP
	91	RCN1	ENSG00000049449	see interaction	HITS-CLIP
	92	SCAI	ENSG00000173611	see interaction	Multiple
	93	IL18R1	ENSG00000115604	see interaction	PAR-CLIP
	94	DNAJC3	ENSG00000102580	see interaction	HITS-CLIP
	95	RPL27	ENSG00000131469	see interaction	HITS-CLIP
	96	HIST1H1C	ENSG00000187837	see interaction	HITS-CLIP
	97	TMEM194A	ENSG00000166881	see interaction	HITS-CLIP
	98	SORL1	ENSG00000137642	see interaction	HITS-CLIP
	99	ZMYM6NB	ENSG00000243749	see interaction	HITS-CLIP
	100	MTHFD2	ENSG00000065911	see interaction	Multiple
	101	TSPAN5	ENSG00000168785	see interaction	PAR-CLIP
	102	SLC7A6	ENSG00000103064	see interaction	Multiple
	103	YWHAE	ENSG00000108953	see interaction	Multiple
	104	TSC22D3	ENSG00000157514	see interaction	PAR-CLIP
	105	ELK4	ENSG00000158711	see interaction	Multiple
	106	TMEM59	ENSG00000116209	see interaction	HITS-CLIP
	107	PEX26	ENSG00000215193	see interaction	HITS-CLIP
	108	MSMO1	ENSG00000052802	see interaction	HITS-CLIP
	109	CYR61	ENSG00000142871	see interaction	Multiple
	110	CHD1	ENSG00000153922	see interaction	HITS-CLIP
	111	TMEM39A	ENSG00000176142	see interaction	HITS-CLIP
	112	CCT7	ENSG00000135624	see interaction	HITS-CLIP
	113	RUVBL1	ENSG00000175792	see interaction	HITS-CLIP
	114	SFMBT2	ENSG00000198879	see interaction	HITS-CLIP
	115	FAM107B	ENSG00000065809	see interaction	HITS-CLIP
	116	FAM193A	ENSG00000125386	see interaction	PAR-CLIP
	117	ZNF724P	ENSG00000196081	see interaction	HITS-CLIP
	118	C5orf42	ENSG00000197603	see interaction	HITS-CLIP
	119	BRPF3	ENSG00000096070	see interaction	HITS-CLIP
	120	BRD8	ENSG00000112983	see interaction	HITS-CLIP
	121	COL12A1	ENSG00000111799	see interaction	Multiple
	122	UBR5	ENSG00000104517	see interaction	Multiple
	123	ARF3	ENSG00000134287	see interaction	Multiple
	124	ARRDC4	ENSG00000140450	see interaction	Multiple
	125	SIK1	ENSG00000142178	see interaction	HITS-CLIP
	126	HOXB8	ENSG00000120068	see interaction	HITS-CLIP
	127	THBS1	ENSG00000137801	see interaction	Multiple
	128	TMEM167A	ENSG00000174695	see interaction	HITS-CLIP
	129	HSPA4	ENSG00000170606	see interaction	Multiple
	130	TOR1AIP2	ENSG00000169905	see interaction	HITS-CLIP
	131	PHACTR2	ENSG00000112419	see interaction	HITS-CLIP
	132	ITGA8	ENSG00000077943	see interaction	HITS-CLIP
	133	TCF25	ENSG00000141002	see interaction	PAR-CLIP
	134	ZNF267	ENSG00000185947	see interaction	HITS-CLIP
	135	DHCR24	ENSG00000116133	see interaction	HITS-CLIP
	136	MORC4	ENSG00000133131	see interaction	HITS-CLIP
	137	PAK2	ENSG00000180370	see interaction	HITS-CLIP
	138	FKBP4	ENSG00000004478	see interaction	HITS-CLIP
	139	ANKRD52	ENSG00000139645	see interaction	Multiple
	140	SPAG5	ENSG00000076382	see interaction	HITS-CLIP
	141	SETD7	ENSG00000145391	see interaction	HITS-CLIP
	142	CEBPZ	ENSG00000115816	see interaction	HITS-CLIP
	143	CAV1	ENSG00000105974	see interaction	Multiple
	144	CEP128	ENSG00000100629	see interaction	HITS-CLIP
	145	B4GALT5	ENSG00000158470	see interaction	HITS-CLIP
	146	FAM175A	ENSG00000163322	see interaction	HITS-CLIP
	147	NPAT	ENSG00000149308	see interaction	Multiple
	148	EXTL3	ENSG00000012232	see interaction	HITS-CLIP
	149	ADAR	ENSG00000160710	see interaction	HITS-CLIP
	150	USP31	ENSG00000103404	see interaction	Multiple
	151	DIDO1	ENSG00000101191	see interaction	HITS-CLIP
	152	MTX3	ENSG00000177034	see interaction	Multiple
	153	RBM28	ENSG00000106344	see interaction	HITS-CLIP
	154	TSC22D1	ENSG00000102804	see interaction	HITS-CLIP
	155	NR6A1	ENSG00000148200	see interaction	HITS-CLIP
	156	PPP4R4	ENSG00000119698	see interaction	HITS-CLIP
	157	RSF1	ENSG00000048649	see interaction	HITS-CLIP
	158	PURA	ENSG00000185129	see interaction	HITS-CLIP
	159	PRPF40A	ENSG00000196504	see interaction	Multiple
	160	SOWAHC	ENSG00000198142	see interaction	Multiple
	161	ARHGEF12	ENSG00000196914	see interaction	HITS-CLIP
	162	YTHDF1	ENSG00000149658	see interaction	HITS-CLIP
	163	LMBR1L	ENSG00000139636	see interaction	HITS-CLIP
	164	MCL1	ENSG00000143384	see interaction	Multiple
	165	PGM1	ENSG00000079739	see interaction	HITS-CLIP
	166	CCND2	ENSG00000118971	see interaction	PAR-CLIP
	167	CAPNS1	ENSG00000126247	see interaction	HITS-CLIP
	168	RABGAP1	ENSG00000011454	see interaction	HITS-CLIP
	169	CNTN1	ENSG00000018236	see interaction	HITS-CLIP
	170	LSG1	ENSG00000041802	see interaction	PAR-CLIP
	171	TTC33	ENSG00000113638	see interaction	HITS-CLIP
	172	RC3H2	ENSG00000056586	see interaction	Multiple
	173	U2SURP	ENSG00000163714	see interaction	HITS-CLIP
	174	SMC6	ENSG00000163029	see interaction	HITS-CLIP
	175	ARPP19	ENSG00000128989	see interaction	HITS-CLIP
	176	AKAP9	ENSG00000127914	see interaction	Multiple
	177	OTUD6B	ENSG00000155100	see interaction	HITS-CLIP
	178	DYNC1H1	ENSG00000197102	see interaction	HITS-CLIP
	179	SYPL1	ENSG00000008282	see interaction	HITS-CLIP
	180	PSME3	ENSG00000131467	see interaction	Multiple
	181	EFTUD2	ENSG00000108883	see interaction	HITS-CLIP
	182	PHF1	ENSG00000112511	see interaction	HITS-CLIP
	183	CCDC12	ENSG00000160799	see interaction	HITS-CLIP
	184	HERC5	ENSG00000138646	see interaction	HITS-CLIP
	185	DRAM1	ENSG00000136048	see interaction	HITS-CLIP
	186	MCM4	ENSG00000104738	see interaction	Multiple
	187	GLRX3	ENSG00000108010	see interaction	HITS-CLIP
	188	FZD6	ENSG00000164930	see interaction	HITS-CLIP
	189	SAMD9	ENSG00000205413	see interaction	HITS-CLIP
	190	TOB1	ENSG00000141232	see interaction	HITS-CLIP
	191	ADAT2	ENSG00000189007	see interaction	HITS-CLIP
	192	WAC	ENSG00000095787	see interaction	Multiple
	193	MNT	ENSG00000070444	see interaction	Multiple
	194	NBR1	ENSG00000188554	see interaction	HITS-CLIP
	195	TRPS1	ENSG00000104447	see interaction	HITS-CLIP
	196	MGA	ENSG00000174197	see interaction	HITS-CLIP
	197	BPTF	ENSG00000171634	see interaction	HITS-CLIP
	198	NET1	ENSG00000173848	see interaction	HITS-CLIP
	199	C5orf34	ENSG00000172244	see interaction	HITS-CLIP
	200	LSS	ENSG00000160285	see interaction	HITS-CLIP
	201	CCT4	ENSG00000115484	see interaction	HITS-CLIP
	202	TMEM64	ENSG00000180694	see interaction	Multiple
	203	LIMCH1	ENSG00000064042	see interaction	HITS-CLIP
	204	RANBP10	ENSG00000141084	see interaction	HITS-CLIP
	205	KLHL20	ENSG00000076321	see interaction	PAR-CLIP
	206	HOXD11	ENSG00000128713	see interaction	HITS-CLIP
	207	VPS36	ENSG00000136100	see interaction	HITS-CLIP
	208	ZNF664	ENSG00000179195	see interaction	HITS-CLIP
	209	MAP4K4	ENSG00000071054	see interaction	HITS-CLIP
	210	SF3B1	ENSG00000115524	see interaction	HITS-CLIP
	211	PTDSS1	ENSG00000156471	see interaction	HITS-CLIP
	212	URB2	ENSG00000135763	see interaction	HITS-CLIP
	213	MPZL1	ENSG00000197965	see interaction	HITS-CLIP
	214	APPBP2	ENSG00000062725	see interaction	HITS-CLIP
	215	LRP11	ENSG00000120256	see interaction	HITS-CLIP
	216	CDKN1B	ENSG00000111276	see interaction	Multiple
	217	ZNHIT6	ENSG00000117174	see interaction	Multiple
	218	FOXK1	ENSG00000164916	see interaction	Multiple
	219	OSTF1	ENSG00000134996	see interaction	HITS-CLIP
	220	DSTYK	ENSG00000133059	see interaction	HITS-CLIP
	221	TUBB	ENSG00000196230	see interaction	HITS-CLIP
	222	CUL1	ENSG00000055130	see interaction	HITS-CLIP
	223	TMTC3	ENSG00000139324	see interaction	HITS-CLIP
	224	HLA-B	ENSG00000234745	see interaction	Multiple
	225	ANKIB1	ENSG00000001629	see interaction	HITS-CLIP
	226	SH3GL1	ENSG00000141985	see interaction	Multiple
	227	PER3	ENSG00000049246	see interaction	HITS-CLIP
	228	PPP6C	ENSG00000119414	see interaction	Multiple
	229	ATP6V1E1	ENSG00000131100	see interaction	Multiple
	230	BOD1L1	ENSG00000038219	see interaction	HITS-CLIP
	231	TMX1	ENSG00000139921	see interaction	HITS-CLIP
	232	RAB2A	ENSG00000104388	see interaction	HITS-CLIP
	233	ZSCAN29	ENSG00000140265	see interaction	PAR-CLIP
	234	AFF4	ENSG00000072364	see interaction	Multiple
	235	IBTK	ENSG00000005700	see interaction	HITS-CLIP
	236	EPG5	ENSG00000152223	see interaction	HITS-CLIP
	237	AGAP1	ENSG00000157985	see interaction	HITS-CLIP
	238	HNRNPA0	ENSG00000177733	see interaction	Multiple
	239	CSDE1	ENSG00000009307	see interaction	Multiple
	240	PRUNE2	ENSG00000106772	see interaction	HITS-CLIP
	241	LMNB1	ENSG00000113368	see interaction	Multiple
	242	SP3	ENSG00000172845	see interaction	Multiple
	243	TOMM70A	ENSG00000154174	see interaction	Multiple
	244	FBLN7	ENSG00000144152	see interaction	HITS-CLIP
	245	ARID4A	ENSG00000032219	see interaction	HITS-CLIP
	246	RNF217	ENSG00000146373	see interaction	PAR-CLIP
	247	SETD5	ENSG00000168137	see interaction	HITS-CLIP
	248	SFT2D2	ENSG00000213064	see interaction	Multiple
	249	PHF3	ENSG00000118482	see interaction	Multiple
	250	NUP160	ENSG00000030066	see interaction	Multiple
	251	ST3GAL1	ENSG00000008513	see interaction	HITS-CLIP
	252	SLC26A6	ENSG00000225697	see interaction	HITS-CLIP
	253	SH3D19	ENSG00000109686	see interaction	HITS-CLIP
	254	TIFA	ENSG00000145365	see interaction	HITS-CLIP
	255	TNFSF10	ENSG00000121858	see interaction	HITS-CLIP
	256	DDX17	ENSG00000100201	see interaction	Multiple
	257	NME2	ENSG00000011052	see interaction	HITS-CLIP
	258	KPNA2	ENSG00000182481	see interaction	Multiple
	259	ZFHX3	ENSG00000140836	see interaction	HITS-CLIP
	260	RPL13	ENSG00000167526	see interaction	Multiple
	261	GNAI3	ENSG00000065135	see interaction	HITS-CLIP
	262	RAB23	ENSG00000112210	see interaction	Multiple
	263	SERPINH1	ENSG00000149257	see interaction	HITS-CLIP
	264	ZNF226	ENSG00000167380	see interaction	Multiple
	265	CLTC	ENSG00000141367	see interaction	Multiple
	266	SPCS3	ENSG00000129128	see interaction	HITS-CLIP
	267	NOTCH2	ENSG00000134250	see interaction	Multiple
	268	HEATR1	ENSG00000119285	see interaction	Multiple
	269	ZNF800	ENSG00000048405	see interaction	HITS-CLIP
	270	GLS	ENSG00000115419	see interaction	HITS-CLIP
	271	C6orf48	ENSG00000204387	see interaction	HITS-CLIP
	272	LOX	ENSG00000113083	see interaction	HITS-CLIP
	273	PA2G4	ENSG00000170515	see interaction	Multiple
	274	ERCC6	ENSG00000225830	see interaction	HITS-CLIP
	275	CSPP1	ENSG00000104218	see interaction	HITS-CLIP
	276	PSMA7	ENSG00000101182	see interaction	HITS-CLIP
	277	ITM2B	ENSG00000136156	see interaction	HITS-CLIP
	278	SNAI1	ENSG00000124216	see interaction	HITS-CLIP
	279	HNRNPH3	ENSG00000096746	see interaction	Multiple
	280	HN1L	ENSG00000206053	see interaction	HITS-CLIP
	281	SF1	ENSG00000168066	see interaction	HITS-CLIP
	282	SMIM14	ENSG00000163683	see interaction	HITS-CLIP
	283	ENSA	ENSG00000143420	see interaction	HITS-CLIP
	284	ZNF765	ENSG00000196417	see interaction	HITS-CLIP
	285	PMP22	ENSG00000109099	see interaction	HITS-CLIP
	286	BNC1	ENSG00000169594	see interaction	HITS-CLIP
	287	ISCU	ENSG00000136003	see interaction	Multiple
	288	FOXC1	ENSG00000054598	see interaction	Multiple
	289	GAS2L3	ENSG00000139354	see interaction	HITS-CLIP
	290	ATG16L1	ENSG00000085978	see interaction	HITS-CLIP
	291	QSER1	ENSG00000060749	see interaction	Multiple
	292	RAB31	ENSG00000168461	see interaction	HITS-CLIP
	293	HSPH1	ENSG00000120694	see interaction	HITS-CLIP
	294	GID8	ENSG00000101193	see interaction	HITS-CLIP
	295	CDK6	ENSG00000105810	see interaction	Multiple
	296	HEG1	ENSG00000173706	see interaction	HITS-CLIP
	297	PLOD2	ENSG00000152952	see interaction	HITS-CLIP
	298	KIF23	ENSG00000137807	see interaction	HITS-CLIP
	299	TRA2A	ENSG00000164548	see interaction	HITS-CLIP
	300	HEY2	ENSG00000135547	see interaction	HITS-CLIP
	301	IPO7	ENSG00000205339	see interaction	Multiple
	302	WBP2	ENSG00000132471	see interaction	HITS-CLIP
	303	KAZN	ENSG00000189337	see interaction	HITS-CLIP
	304	DDX3X	ENSG00000215301	see interaction	HITS-CLIP
	305	INIP	ENSG00000148153	see interaction	HITS-CLIP
	306	CORO1C	ENSG00000110880	see interaction	HITS-CLIP
	307	FKBP1A	ENSG00000088832	see interaction	HITS-CLIP
	308	CHD4	ENSG00000111642	see interaction	HITS-CLIP
	309	ZBTB41	ENSG00000177888	see interaction	Multiple
	310	SYNDIG1L	ENSG00000183379	see interaction	HITS-CLIP
	311	ZNF107	ENSG00000196247	see interaction	HITS-CLIP
	312	CDK2AP1	ENSG00000111328	see interaction	HITS-CLIP
	313	ADD3	ENSG00000148700	see interaction	HITS-CLIP
	314	MTMR10	ENSG00000166912	see interaction	HITS-CLIP
	315	EPAS1	ENSG00000116016	see interaction	Multiple
	316	MED12L	ENSG00000144893	see interaction	HITS-CLIP
	317	LBR	ENSG00000143815	see interaction	HITS-CLIP
	318	TAOK1	ENSG00000160551	see interaction	HITS-CLIP
	319	MYO6	ENSG00000196586	see interaction	HITS-CLIP
	320	CAPZA1	ENSG00000116489	see interaction	HITS-CLIP
	321	CANX	ENSG00000127022	see interaction	HITS-CLIP
	322	CLPTM1L	ENSG00000049656	see interaction	HITS-CLIP
	323	FAT4	ENSG00000196159	see interaction	HITS-CLIP
	324	MYSM1	ENSG00000162601	see interaction	HITS-CLIP
	325	MBIP	ENSG00000151332	see interaction	HITS-CLIP
	326	DOK6	ENSG00000206052	see interaction	HITS-CLIP
	327	GIGYF1	ENSG00000146830	see interaction	Multiple
	328	PLEKHA8	ENSG00000106086	see interaction	HITS-CLIP
	329	NCL	ENSG00000115053	see interaction	HITS-CLIP
	330	PIP4K2A	ENSG00000150867	see interaction	PAR-CLIP
	331	PNMA2	ENSG00000240694	see interaction	HITS-CLIP
	332	UNG	ENSG00000076248	see interaction	HITS-CLIP
	333	ACP1	ENSG00000143727	see interaction	HITS-CLIP
	334	ATXN10	ENSG00000130638	see interaction	Multiple
	335	ZNF354B	ENSG00000178338	see interaction	HITS-CLIP
	336	SOCS6	ENSG00000170677	see interaction	Multiple
	337	TNRC6B	ENSG00000100354	see interaction	Multiple
	338	SPTY2D1	ENSG00000179119	see interaction	HITS-CLIP
	339	TUBA1A	ENSG00000167552	see interaction	qPCR
	340	ATP9B	ENSG00000166377	see interaction	HITS-CLIP
	341	ALDH5A1	ENSG00000112294	see interaction	HITS-CLIP
	342	ADAMTSL3	ENSG00000156218	see interaction	HITS-CLIP
	343	CHST10	ENSG00000115526	see interaction	HITS-CLIP
	344	PRRC2C	ENSG00000117523	see interaction	Multiple
	345	RPL23	ENSG00000125691	see interaction	HITS-CLIP
	346	ACBD3	ENSG00000182827	see interaction	HITS-CLIP
	347	ASH1L	ENSG00000116539	see interaction	HITS-CLIP
	348	RBBP6	ENSG00000122257	see interaction	HITS-CLIP
	349	PURB	ENSG00000146676	see interaction	HITS-CLIP
	350	HIF1AN	ENSG00000166135	see interaction	HITS-CLIP
	351	SENP6	ENSG00000112701	see interaction	HITS-CLIP
	352	DPF2	ENSG00000133884	see interaction	HITS-CLIP
	353	TRIP12	ENSG00000153827	see interaction	Multiple
	354	RALGPS2	ENSG00000116191	see interaction	Multiple
	355	POSTN	ENSG00000133110	see interaction	HITS-CLIP
	356	DYRK2	ENSG00000127334	see interaction	Multiple
	357	DCAF7	ENSG00000136485	see interaction	HITS-CLIP
	358	IKBKB	ENSG00000104365	see interaction	Multiple
	359	RIOK2	ENSG00000058729	see interaction	HITS-CLIP
	360	CCSAP	ENSG00000154429	see interaction	Multiple
	361	PRPF3	ENSG00000117360	see interaction	HITS-CLIP
	362	CSGALNACT2	ENSG00000169826	see interaction	HITS-CLIP
	363	CCNT1	ENSG00000129315	see interaction	HITS-CLIP
	364	SLFN11	ENSG00000172716	see interaction	HITS-CLIP
	365	C7orf73	ENSG00000243317	see interaction	HITS-CLIP
	366	HECTD1	ENSG00000092148	see interaction	HITS-CLIP
	367	NCK1	ENSG00000158092	see interaction	HITS-CLIP
	368	NUMA1	ENSG00000137497	see interaction	Multiple
	369	LAPTM4A	ENSG00000068697	see interaction	Multiple
	370	FAM46A	ENSG00000112773	see interaction	HITS-CLIP
	371	ICE1	ENSG00000164151	see interaction	HITS-CLIP
	372	ZNF136	ENSG00000196646	see interaction	HITS-CLIP
	373	ST3GAL5	ENSG00000115525	see interaction	HITS-CLIP
	374	VPS4B	ENSG00000119541	see interaction	HITS-CLIP
	375	MRPS7	ENSG00000125445	see interaction	HITS-CLIP
	376	PTPN13	ENSG00000163629	see interaction	HITS-CLIP
	377	TRUB1	ENSG00000165832	see interaction	HITS-CLIP
	378	XPO7	ENSG00000130227	see interaction	HITS-CLIP
	379	EIF2S3	ENSG00000130741	see interaction	Multiple
	380	STK38L	ENSG00000211455	see interaction	PAR-CLIP
	381	ZBTB37	ENSG00000185278	see interaction	HITS-CLIP
	382	EIF2AK2	ENSG00000055332	see interaction	HITS-CLIP
	383	MOB3B	ENSG00000120162	see interaction	HITS-CLIP
	384	ARHGAP18	ENSG00000146376	see interaction	HITS-CLIP
	385	WSB2	ENSG00000176871	see interaction	Multiple
	386	TPM4	ENSG00000167460	see interaction	PAR-CLIP
	387	ZNF217	ENSG00000171940	see interaction	HITS-CLIP
	388	LARP4B	ENSG00000107929	see interaction	HITS-CLIP
	389	NUP214	ENSG00000126883	see interaction	HITS-CLIP
	390	NAA50	ENSG00000121579	see interaction	Multiple
	391	LARP1	ENSG00000155506	see interaction	HITS-CLIP
	392	HNRNPUL2	ENSG00000214753	see interaction	Multiple
	393	KIF3B	ENSG00000101350	see interaction	HITS-CLIP
	394	DMWD	ENSG00000185800	see interaction	HITS-CLIP
	395	CSRP1	ENSG00000159176	see interaction	HITS-CLIP
	396	CSE1L	ENSG00000124207	see interaction	HITS-CLIP
	397	TSKU	ENSG00000182704	see interaction	Multiple
	398	ANP32A	ENSG00000140350	see interaction	Multiple
	399	URB1	ENSG00000142207	see interaction	HITS-CLIP
	400	RAB11FIP2	ENSG00000107560	see interaction	HITS-CLIP
	401	KEAP1	ENSG00000079999	see interaction	HITS-CLIP
	402	NFAT5	ENSG00000102908	see interaction	HITS-CLIP
	403	DROSHA	ENSG00000113360	see interaction	Multiple
	404	ME2	ENSG00000082212	see interaction	PAR-CLIP
	405	APOLD1	ENSG00000178878	see interaction	HITS-CLIP
	406	RIF1	ENSG00000080345	see interaction	Multiple
	407	SF3B3	ENSG00000189091	see interaction	CLASH
	408	TYMS	ENSG00000176890	see interaction	PAR-CLIP
	409	SGMS2	ENSG00000164023	see interaction	HITS-CLIP
	410	PCNX	ENSG00000100731	see interaction	Multiple
	411	TTC37	ENSG00000198677	see interaction	HITS-CLIP
	412	BBIP1	ENSG00000214413	see interaction	HITS-CLIP
	413	KHSRP	ENSG00000088247	see interaction	HITS-CLIP
	414	DCN	ENSG00000011465	see interaction	HITS-CLIP
	415	CASP3	ENSG00000164305	see interaction	HITS-CLIP
	416	PDLIM1	ENSG00000107438	see interaction	HITS-CLIP
	417	NCOR2	ENSG00000196498	see interaction	HITS-CLIP
	418	ANKRD49	ENSG00000168876	see interaction	HITS-CLIP
	419	AK6	ENSG00000273841	see interaction	HITS-CLIP
	420	CRTAP	ENSG00000170275	see interaction	HITS-CLIP
	421	FANCL	ENSG00000115392	see interaction	HITS-CLIP
	422	SYAP1	ENSG00000169895	see interaction	HITS-CLIP
	423	FAM208B	ENSG00000108021	see interaction	HITS-CLIP
	424	FAM117B	ENSG00000138439	see interaction	HITS-CLIP
	425	WDR82	ENSG00000164091	see interaction	Multiple
	426	JUNB	ENSG00000171223	see interaction	HITS-CLIP
	427	C10orf12	ENSG00000155640	see interaction	HITS-CLIP
	428	LPAR1	ENSG00000198121	see interaction	HITS-CLIP
	429	TBC1D24	ENSG00000162065	see interaction	HITS-CLIP
	430	ANXA7	ENSG00000138279	see interaction	HITS-CLIP
	431	PTBP3	ENSG00000119314	see interaction	HITS-CLIP
	432	RRP8	ENSG00000132275	see interaction	HITS-CLIP
	433	WDR76	ENSG00000092470	see interaction	PAR-CLIP
	434	KDM4A	ENSG00000066135	see interaction	HITS-CLIP
	435	GFPT1	ENSG00000198380	see interaction	HITS-CLIP
	436	SSFA2	ENSG00000138434	see interaction	HITS-CLIP
	437	LYRM2	ENSG00000083099	see interaction	HITS-CLIP
	438	FARSB	ENSG00000116120	see interaction	HITS-CLIP
	439	NRD1	ENSG00000078618	see interaction	HITS-CLIP
	440	SBNO1	ENSG00000139697	see interaction	HITS-CLIP
	441	GIGYF2	ENSG00000204120	see interaction	Multiple
	442	CDV3	ENSG00000091527	see interaction	HITS-CLIP
	443	SKP2	ENSG00000145604	see interaction	HITS-CLIP
	444	ZNF264	ENSG00000083844	see interaction	HITS-CLIP
	445	GCN1L1	ENSG00000089154	see interaction	HITS-CLIP
	446	NUFIP2	ENSG00000108256	see interaction	Multiple
	447	RPL36	ENSG00000130255	see interaction	Multiple
	448	RAPGEF2	ENSG00000109756	see interaction	Multiple
	449	TMEM87A	ENSG00000103978	see interaction	HITS-CLIP
	450	NFATC2IP	ENSG00000176953	see interaction	HITS-CLIP
	451	RNPS1	ENSG00000205937	see interaction	HITS-CLIP
	452	COL4A2	ENSG00000134871	see interaction	HITS-CLIP
	453	SLC4A7	ENSG00000033867	see interaction	HITS-CLIP
	454	PM20D2	ENSG00000146281	see interaction	HITS-CLIP
	455	POGZ	ENSG00000143442	see interaction	HITS-CLIP
	456	SACS	ENSG00000151835	see interaction	HITS-CLIP
	457	VPS37A	ENSG00000155975	see interaction	Multiple
	458	ANP32B	ENSG00000136938	see interaction	Multiple
	459	CCDC25	ENSG00000147419	see interaction	HITS-CLIP
	460	TLK2	ENSG00000146872	see interaction	HITS-CLIP
	461	ATL2	ENSG00000119787	see interaction	Multiple
	462	DNAJB9	ENSG00000128590	see interaction	HITS-CLIP
	463	CSNK1A1	ENSG00000113712	see interaction	Multiple
	464	GCNT3	ENSG00000140297	see interaction	HITS-CLIP
	465	PPP2R2A	ENSG00000221914	see interaction	HITS-CLIP
	466	STAU1	ENSG00000124214	see interaction	Multiple
	467	ACTR2	ENSG00000138071	see interaction	HITS-CLIP
	468	SUPT16H	ENSG00000092201	see interaction	HITS-CLIP
	469	MYC	ENSG00000136997	see interaction	Multiple
	470	PPP6R3	ENSG00000110075	see interaction	HITS-CLIP
	471	SRPK1	ENSG00000096063	see interaction	Multiple
	472	NFKB2	ENSG00000077150	see interaction	HITS-CLIP
	473	VOPP1	ENSG00000154978	see interaction	HITS-CLIP
	474	CENPF	ENSG00000117724	see interaction	HITS-CLIP
	475	IKZF5	ENSG00000095574	see interaction	HITS-CLIP
	476	SON	ENSG00000159140	see interaction	HITS-CLIP
	477	HNRNPC	ENSG00000092199	see interaction	HITS-CLIP
	478	CD46	ENSG00000117335	see interaction	HITS-CLIP
	479	GALNT1	ENSG00000141429	see interaction	HITS-CLIP
	480	NIPSNAP3A	ENSG00000136783	see interaction	HITS-CLIP
	481	PSAT1	ENSG00000135069	see interaction	HITS-CLIP
	482	RAD23A	ENSG00000179262	see interaction	HITS-CLIP
	483	VEZT	ENSG00000028203	see interaction	qPCR
	484	PLEKHO2	ENSG00000241839	see interaction	HITS-CLIP
	485	TP53INP1	ENSG00000164938	see interaction	HITS-CLIP
	486	CCL7	ENSG00000108688	see interaction	HITS-CLIP
	487	WDR36	ENSG00000134987	see interaction	HITS-CLIP
	488	LIFR	ENSG00000113594	see interaction	HITS-CLIP
	489	DIAPH1	ENSG00000131504	see interaction	HITS-CLIP
	490	C21orf91	ENSG00000154642	see interaction	HITS-CLIP
	491	RBM19	ENSG00000122965	see interaction	HITS-CLIP
	492	ATXN1	ENSG00000124788	see interaction	HITS-CLIP
	493	ARID1A	ENSG00000117713	see interaction	HITS-CLIP
	494	CCDC82	ENSG00000149231	see interaction	HITS-CLIP
	495	AGPS	ENSG00000018510	see interaction	HITS-CLIP
	496	PPP2R1A	ENSG00000105568	see interaction	HITS-CLIP
	497	IGF2R	ENSG00000197081	see interaction	HITS-CLIP
	498	PCBP1	ENSG00000169564	see interaction	HITS-CLIP
	499	YARS	ENSG00000134684	see interaction	Multiple
	500	DYNLT1	ENSG00000146425	see interaction	HITS-CLIP
	501	ZNF460	ENSG00000197714	see interaction	Multiple
	502	DLG3	ENSG00000082458	see interaction	Multiple
	503	DYRK3	ENSG00000143479	see interaction	HITS-CLIP
	504	ZAK	ENSG00000091436	see interaction	HITS-CLIP
	505	COG8	ENSG00000213380	see interaction	HITS-CLIP
	506	FAN1	ENSG00000198690	see interaction	HITS-CLIP
	507	CCDC47	ENSG00000108588	see interaction	Multiple
	508	CEP350	ENSG00000135837	see interaction	Multiple
	509	FRMD6	ENSG00000139926	see interaction	HITS-CLIP
	510	CALML4	ENSG00000129007	see interaction	HITS-CLIP
	511	ATRX	ENSG00000085224	see interaction	HITS-CLIP
	512	ZC3H12C	ENSG00000149289	see interaction	HITS-CLIP
	513	SLC25A17	ENSG00000100372	see interaction	HITS-CLIP
	514	ANKLE2	ENSG00000176915	see interaction	HITS-CLIP
	515	ZMYM2	ENSG00000121741	see interaction	Multiple
	516	SMURF1	ENSG00000198742	see interaction	HITS-CLIP
	517	C19orf48	ENSG00000167747	see interaction	HITS-CLIP
	518	WASF2	ENSG00000158195	see interaction	Multiple
	519	TM2D3	ENSG00000184277	see interaction	Multiple
	520	TSPAN6	ENSG00000000003	see interaction	HITS-CLIP
	521	PRNP	ENSG00000171867	see interaction	HITS-CLIP
	522	ZFYVE9	ENSG00000157077	see interaction	HITS-CLIP
	523	C11orf58	ENSG00000110696	see interaction	Multiple
	524	SLC38A2	ENSG00000134294	see interaction	HITS-CLIP
	525	BAZ1A	ENSG00000198604	see interaction	HITS-CLIP
	526	RNF19A	ENSG00000034677	see interaction	HITS-CLIP
	527	FASTKD1	ENSG00000138399	see interaction	HITS-CLIP
	528	EIF4G1	ENSG00000114867	see interaction	HITS-CLIP
	529	RAB11A	ENSG00000103769	see interaction	HITS-CLIP
	530	CEMIP	ENSG00000103888	see interaction	HITS-CLIP
	531	RAB18	ENSG00000099246	see interaction	HITS-CLIP
	532	HIRA	ENSG00000100084	see interaction	HITS-CLIP
	533	XYLT2	ENSG00000015532	see interaction	HITS-CLIP
	534	HNRNPM	ENSG00000099783	see interaction	HITS-CLIP
	535	TIMP3	ENSG00000100234	see interaction	HITS-CLIP
	536	KIAA2013	ENSG00000116685	see interaction	HITS-CLIP
	537	AAMP	ENSG00000127837	see interaction	Multiple
	538	ERCC1	ENSG00000012061	see interaction	HITS-CLIP
	539	FLNA	ENSG00000196924	see interaction	HITS-CLIP
	540	CYP2R1	ENSG00000186104	see interaction	Multiple
	541	C5orf51	ENSG00000205765	see interaction	HITS-CLIP
	542	C19orf47	ENSG00000160392	see interaction	HITS-CLIP
	543	TRIM33	ENSG00000197323	see interaction	HITS-CLIP
	544	PTGS2	ENSG00000073756	see interaction	HITS-CLIP
	545	AGGF1	ENSG00000164252	see interaction	CLASH
	546	SFPQ	ENSG00000116560	see interaction	Multiple
	547	NCOA2	ENSG00000140396	see interaction	HITS-CLIP
	548	SAP130	ENSG00000136715	see interaction	HITS-CLIP
	549	NDUFA4	ENSG00000189043	see interaction	HITS-CLIP
	550	SEC24A	ENSG00000113615	see interaction	Multiple
	551	ARMCX3	ENSG00000102401	see interaction	HITS-CLIP
	552	RB1	ENSG00000139687	see interaction	PAR-CLIP
	553	BCAP29	ENSG00000075790	see interaction	HITS-CLIP
	554	BAZ2A	ENSG00000076108	see interaction	Multiple
	555	CSNK2A1	ENSG00000101266	see interaction	HITS-CLIP
	556	ETV1	ENSG00000006468	see interaction	HITS-CLIP
	557	TXNDC12	ENSG00000117862	see interaction	HITS-CLIP
	558	CPEB2	ENSG00000137449	see interaction	PAR-CLIP
	559	PTPN11	ENSG00000179295	see interaction	HITS-CLIP
	560	HSP90B1	ENSG00000166598	see interaction	HITS-CLIP
	561	KIAA1328	ENSG00000150477	see interaction	HITS-CLIP
	562	YWHAZ	ENSG00000164924	see interaction	HITS-CLIP
	563	EIF4ENIF1	ENSG00000184708	see interaction	HITS-CLIP
	564	GLCCI1	ENSG00000106415	see interaction	HITS-CLIP
	565	FBXL19	ENSG00000099364	see interaction	HITS-CLIP
	566	PRKAR2A	ENSG00000114302	see interaction	HITS-CLIP
	567	SLC25A36	ENSG00000114120	see interaction	HITS-CLIP
	568	L2HGDH	ENSG00000087299	see interaction	HITS-CLIP
	569	ERCC6-PGBD3	ENSG00000258838	see interaction	HITS-CLIP
	570	TUT1	ENSG00000149016	see interaction	HITS-CLIP
	571	RGS2	ENSG00000116741	see interaction	HITS-CLIP
	572	ACTR1B	ENSG00000115073	see interaction	HITS-CLIP
	573	SRRM2	ENSG00000167978	see interaction	Multiple
	574	SS18L1	ENSG00000184402	see interaction	HITS-CLIP
	575	PTPRG	ENSG00000144724	see interaction	HITS-CLIP
	576	TEX261	ENSG00000144043	see interaction	HITS-CLIP
	577	DLGAP5	ENSG00000126787	see interaction	HITS-CLIP
	578	EOGT	ENSG00000163378	see interaction	Multiple
	579	FXR1	ENSG00000114416	see interaction	HITS-CLIP
	580	SLC30A9	ENSG00000014824	see interaction	HITS-CLIP
	581	GNPNAT1	ENSG00000100522	see interaction	HITS-CLIP
	582	DDX5	ENSG00000108654	see interaction	Multiple
	583	CERS5	ENSG00000139624	see interaction	HITS-CLIP
	584	INSR	ENSG00000171105	see interaction	Multiple
	585	H3F3C	ENSG00000188375	see interaction	HITS-CLIP
	586	C6orf62	ENSG00000112308	see interaction	Multiple
	587	STC2	ENSG00000113739	see interaction	HITS-CLIP
	588	PRKAA1	ENSG00000132356	see interaction	PAR-CLIP
	589	CAP2	ENSG00000112186	see interaction	HITS-CLIP
	590	PTP4A1	ENSG00000112245	see interaction	Multiple
	591	FGF2	ENSG00000138685	see interaction	Multiple
	592	DNMT3A	ENSG00000119772	see interaction	HITS-CLIP
	593	PMPCB	ENSG00000105819	see interaction	PAR-CLIP
	594	KDM6A	ENSG00000147050	see interaction	HITS-CLIP
	595	NUP50	ENSG00000093000	see interaction	HITS-CLIP
	596	KDM6B	ENSG00000132510	see interaction	HITS-CLIP
	597	SESN1	ENSG00000080546	see interaction	HITS-CLIP
	598	AIMP1	ENSG00000164022	see interaction	HITS-CLIP
	599	STX12	ENSG00000117758	see interaction	HITS-CLIP
	600	SESN2	ENSG00000130766	see interaction	HITS-CLIP
	601	SCO1	ENSG00000133028	see interaction	HITS-CLIP
	602	SRSF4	ENSG00000116350	see interaction	HITS-CLIP
	603	PSMD1	ENSG00000173692	see interaction	HITS-CLIP
	604	MPI	ENSG00000178802	see interaction	HITS-CLIP
	605	MXD1	ENSG00000059728	see interaction	HITS-CLIP
	606	ZNF518B	ENSG00000178163	see interaction	HITS-CLIP
	607	PAWR	ENSG00000177425	see interaction	HITS-CLIP
	608	TMEM2	ENSG00000135048	see interaction	qPCR
	609	DHX15	ENSG00000109606	see interaction	HITS-CLIP
	610	CDC20	ENSG00000117399	see interaction	HITS-CLIP
	611	LRRC45	ENSG00000169683	see interaction	HITS-CLIP
	612	CLASP1	ENSG00000074054	see interaction	HITS-CLIP
	613	FIGN	ENSG00000182263	see interaction	HITS-CLIP
	614	IGBP1	ENSG00000089289	see interaction	PAR-CLIP
	615	NIFK	ENSG00000155438	see interaction	HITS-CLIP
	616	RANBP2	ENSG00000153201	see interaction	HITS-CLIP
	617	FGF5	ENSG00000138675	see interaction	HITS-CLIP
	618	SUV420H1	ENSG00000110066	see interaction	HITS-CLIP
	619	ZSCAN23	ENSG00000187987	see interaction	PAR-CLIP
	620	YY1	ENSG00000100811	see interaction	HITS-CLIP
	621	HIVEP1	ENSG00000095951	see interaction	Multiple
	622	SP1	ENSG00000185591	see interaction	HITS-CLIP
	623	RARS	ENSG00000113643	see interaction	HITS-CLIP
	624	COL1A2	ENSG00000164692	see interaction	HITS-CLIP
	625	EHF	ENSG00000135373	see interaction	HITS-CLIP
	626	ACAT2	ENSG00000120437	see interaction	HITS-CLIP
	627	SYNJ2	ENSG00000078269	see interaction	Multiple
	628	ANKH	ENSG00000154122	see interaction	HITS-CLIP
	629	BTF3L4	ENSG00000134717	see interaction	HITS-CLIP
	630	SMIM13	ENSG00000224531	see interaction	PAR-CLIP
	631	FAM168B	ENSG00000152102	see interaction	HITS-CLIP
	632	MAT2A	ENSG00000168906	see interaction	Multiple
	633	PTPLAD1	ENSG00000074696	see interaction	HITS-CLIP
	634	ZNF451	ENSG00000112200	see interaction	Multiple
	635	TLE3	ENSG00000140332	see interaction	HITS-CLIP
	636	NRARP	ENSG00000198435	see interaction	Multiple
	637	GFM1	ENSG00000168827	see interaction	HITS-CLIP
	638	SLC20A1	ENSG00000144136	see interaction	HITS-CLIP
	639	PRKAB2	ENSG00000131791	see interaction	HITS-CLIP
	640	FOXJ3	ENSG00000198815	see interaction	HITS-CLIP
	641	ERC1	ENSG00000082805	see interaction	HITS-CLIP
	642	MKI67	ENSG00000148773	see interaction	HITS-CLIP
	643	LMAN1	ENSG00000074695	see interaction	HITS-CLIP
	644	TGFBR3	ENSG00000069702	see interaction	HITS-CLIP
	645	UBE2V2	ENSG00000169139	see interaction	HITS-CLIP
	646	PRKAR1A	ENSG00000108946	see interaction	Multiple
	647	VMA21	ENSG00000160131	see interaction	HITS-CLIP
	648	FAM160B1	ENSG00000151553	see interaction	HITS-CLIP
	649	GNAL	ENSG00000141404	see interaction	HITS-CLIP
	650	EP300	ENSG00000100393	see interaction	HITS-CLIP
	651	PRDM2	ENSG00000116731	see interaction	Multiple
	652	ZNF714	ENSG00000160352	see interaction	PAR-CLIP
	653	CBLL1	ENSG00000105879	see interaction	HITS-CLIP
	654	BTG3	ENSG00000154640	see interaction	HITS-CLIP
	655	POU2F2	ENSG00000028277	see interaction	PAR-CLIP
	656	ICK	ENSG00000112144	see interaction	HITS-CLIP
	657	CHSY1	ENSG00000131873	see interaction	HITS-CLIP
	658	GPCPD1	ENSG00000125772	see interaction	HITS-CLIP
	659	CKB	ENSG00000166165	see interaction	Multiple
	660	RASSF9	ENSG00000198774	see interaction	HITS-CLIP
	661	PLAG1	ENSG00000181690	see interaction	Multiple
	662	S100PBP	ENSG00000116497	see interaction	HITS-CLIP
	663	PUM2	ENSG00000055917	see interaction	Multiple
	664	THUMPD1	ENSG00000066654	see interaction	HITS-CLIP
	665	AHR	ENSG00000106546	see interaction	Multiple
	666	TRMT10B	ENSG00000165275	see interaction	HITS-CLIP
	667	REV3L	ENSG00000009413	see interaction	Multiple
	668	AKT3	ENSG00000117020	see interaction	HITS-CLIP
	669	TIMM50	ENSG00000105197	see interaction	HITS-CLIP
	670	BRD3	ENSG00000169925	see interaction	HITS-CLIP
	671	PDGFC	ENSG00000145431	see interaction	HITS-CLIP
	672	AKAP3	ENSG00000111254	see interaction	HITS-CLIP
	673	DYNLT3	ENSG00000165169	see interaction	HITS-CLIP
	674	COL11A1	ENSG00000060718	see interaction	HITS-CLIP
	675	POMK	ENSG00000185900	see interaction	HITS-CLIP
	676	ZNF281	ENSG00000162702	see interaction	HITS-CLIP
	677	HERC4	ENSG00000148634	see interaction	HITS-CLIP
	678	SCAF11	ENSG00000139218	see interaction	HITS-CLIP
	679	CKAP4	ENSG00000136026	see interaction	HITS-CLIP
	680	POLQ	ENSG00000051341	see interaction	HITS-CLIP
	681	TCTA	ENSG00000145022	see interaction	HITS-CLIP
	682	SYTL2	ENSG00000137501	see interaction	HITS-CLIP
	683	RPL37A	ENSG00000197756	see interaction	HITS-CLIP
	684	G3BP2	ENSG00000138757	see interaction	HITS-CLIP
	685	SOD2	ENSG00000112096	see interaction	HITS-CLIP
	686	MFF	ENSG00000168958	see interaction	PAR-CLIP
	687	ARCN1	ENSG00000095139	see interaction	HITS-CLIP
	688	HNRNPH1	ENSG00000169045	see interaction	Multiple
	689	KPNA6	ENSG00000025800	see interaction	HITS-CLIP
	690	ESYT2	ENSG00000117868	see interaction	HITS-CLIP
	691	SH3BP5L	ENSG00000175137	see interaction	HITS-CLIP
	692	TLCD1	ENSG00000160606	see interaction	HITS-CLIP
	693	GALNT2	ENSG00000143641	see interaction	Multiple
	694	LONRF2	ENSG00000170500	see interaction	HITS-CLIP
	695	NTN4	ENSG00000074527	see interaction	HITS-CLIP
	696	LAPTM4B	ENSG00000104341	see interaction	Multiple
	697	UBE2D2	ENSG00000131508	see interaction	HITS-CLIP
	698	SEPW1	ENSG00000178980	see interaction	HITS-CLIP
	699	NGRN	ENSG00000182768	see interaction	HITS-CLIP
	700	PSKH2	ENSG00000147613	see interaction	HITS-CLIP
	701	ZNF644	ENSG00000122482	see interaction	HITS-CLIP
	702	ZNF462	ENSG00000148143	see interaction	HITS-CLIP
	703	ACTR1A	ENSG00000138107	see interaction	HITS-CLIP
	704	PUS3	ENSG00000110060	see interaction	HITS-CLIP
	705	KMT2A	ENSG00000118058	see interaction	Multiple
	706	RPN2	ENSG00000118705	see interaction	Multiple
	707	KIAA0368	ENSG00000136813	see interaction	Multiple
	708	GOLGB1	ENSG00000173230	see interaction	HITS-CLIP
	709	CLK2	ENSG00000176444	see interaction	HITS-CLIP
	710	UBAP2L	ENSG00000143569	see interaction	HITS-CLIP
	711	MPP2	ENSG00000108852	see interaction	HITS-CLIP
	712	RLF	ENSG00000117000	see interaction	HITS-CLIP
	713	FBXO22	ENSG00000167196	see interaction	PAR-CLIP
	714	DRG2	ENSG00000108591	see interaction	HITS-CLIP
	715	TULP4	ENSG00000130338	see interaction	Multiple
	716	FN1	ENSG00000115414	see interaction	HITS-CLIP
	717	FMN2	ENSG00000155816	see interaction	HITS-CLIP
	718	UBN2	ENSG00000157741	see interaction	PAR-CLIP
	719	GATAD2B	ENSG00000143614	see interaction	HITS-CLIP
	720	CTCF	ENSG00000102974	see interaction	HITS-CLIP
	721	TXN2	ENSG00000100348	see interaction	HITS-CLIP
	722	ZNF92	ENSG00000146757	see interaction	HITS-CLIP
	723	STMN1	ENSG00000117632	see interaction	Multiple
	724	UHMK1	ENSG00000152332	see interaction	HITS-CLIP
	725	NAPEPLD	ENSG00000161048	see interaction	Multiple
	726	KIAA0232	ENSG00000170871	see interaction	Multiple
	727	SYNE2	ENSG00000054654	see interaction	HITS-CLIP
	728	JRK	ENSG00000234616	see interaction	PAR-CLIP
	729	RCN3	ENSG00000142552	see interaction	HITS-CLIP
	730	TNFRSF12A	ENSG00000006327	see interaction	HITS-CLIP
	731	AAK1	ENSG00000115977	see interaction	Multiple
	732	TNRC6A	ENSG00000090905	see interaction	Multiple
	733	MAP3K2	ENSG00000169967	see interaction	HITS-CLIP
	734	AKR7A2	ENSG00000053371	see interaction	HITS-CLIP
	735	FAM213A	ENSG00000122378	see interaction	HITS-CLIP
	736	MBNL1	ENSG00000152601	see interaction	Multiple
	737	CHEK2	ENSG00000183765	see interaction	HITS-CLIP
	738	WDR43	ENSG00000163811	see interaction	HITS-CLIP
	739	MKNK1	ENSG00000079277	see interaction	HITS-CLIP
	740	AVL9	ENSG00000105778	see interaction	HITS-CLIP
	741	BHLHB9	ENSG00000198908	see interaction	HITS-CLIP
	742	TNFAIP1	ENSG00000109079	see interaction	HITS-CLIP
	743	ZBTB18	ENSG00000179456	see interaction	Multiple
	744	EIF4EBP2	ENSG00000148730	see interaction	HITS-CLIP
	745	CSTF2T	ENSG00000177613	see interaction	HITS-CLIP
	746	SLC39A10	ENSG00000196950	see interaction	HITS-CLIP
	747	TGIF2	ENSG00000118707	see interaction	HITS-CLIP
	748	C17orf51	ENSG00000212719	see interaction	HITS-CLIP
	749	NAA25	ENSG00000111300	see interaction	HITS-CLIP
	750	EIF1AD	ENSG00000175376	see interaction	HITS-CLIP
	751	DONSON	ENSG00000159147	see interaction	HITS-CLIP
	752	DCK	ENSG00000156136	see interaction	HITS-CLIP
	753	ZNF483	ENSG00000173258	see interaction	HITS-CLIP
	754	CALCB	ENSG00000175868	see interaction	HITS-CLIP
	755	TNPO2	ENSG00000105576	see interaction	Multiple
	756	TRIM2	ENSG00000109654	see interaction	HITS-CLIP
	757	PTPN12	ENSG00000127947	see interaction	HITS-CLIP
	758	AASDHPPT	ENSG00000149313	see interaction	HITS-CLIP
	759	BCOR	ENSG00000183337	see interaction	Multiple
	760	NCBP1	ENSG00000136937	see interaction	HITS-CLIP
	761	LIMA1	ENSG00000050405	see interaction	Multiple
	762	HMGN4	ENSG00000182952	see interaction	HITS-CLIP
	763	ZNF235	ENSG00000159917	see interaction	HITS-CLIP
	764	STAT1	ENSG00000115415	see interaction	HITS-CLIP
	765	HIPK1	ENSG00000163349	see interaction	HITS-CLIP
	766	AHNAK	ENSG00000124942	see interaction	Multiple
	767	YTHDF3	ENSG00000185728	see interaction	Multiple
	768	PRKDC	ENSG00000253729	see interaction	Multiple
	769	RINT1	ENSG00000135249	see interaction	HITS-CLIP
	770	SMAD7	ENSG00000101665	see interaction	HITS-CLIP
	771	NDUFV1	ENSG00000167792	see interaction	HITS-CLIP
	772	TRIQK	ENSG00000205133	see interaction	HITS-CLIP
	773	RPL35	ENSG00000136942	see interaction	HITS-CLIP
	774	NDUFB5	ENSG00000136521	see interaction	HITS-CLIP
	775	TGFBI	ENSG00000120708	see interaction	Multiple
	776	NCKAP1	ENSG00000061676	see interaction	Multiple
	777	ABCC5	ENSG00000114770	see interaction	HITS-CLIP
	778	UPF1	ENSG00000005007	see interaction	HITS-CLIP
	779	NR1D2	ENSG00000174738	see interaction	PAR-CLIP
	780	UBXN2B	ENSG00000215114	see interaction	HITS-CLIP
	781	IVNS1ABP	ENSG00000116679	see interaction	HITS-CLIP
	782	PDZD8	ENSG00000165650	see interaction	HITS-CLIP
	783	ATP1A1	ENSG00000163399	see interaction	Multiple
	784	SCRN3	ENSG00000144306	see interaction	PAR-CLIP
	785	PHLDB1	ENSG00000019144	see interaction	Multiple
	786	ZNF518A	ENSG00000177853	see interaction	HITS-CLIP
	787	CLSTN1	ENSG00000171603	see interaction	HITS-CLIP
	788	GTF2A1	ENSG00000165417	see interaction	HITS-CLIP
	789	XPO1	ENSG00000082898	see interaction	Multiple
	790	EPHA4	ENSG00000116106	see interaction	HITS-CLIP
	791	TRIM71	ENSG00000206557	see interaction	HITS-CLIP
	792	PTEN	ENSG00000171862	see interaction	HITS-CLIP
	793	MTF2	ENSG00000143033	see interaction	Multiple
	794	DUSP16	ENSG00000111266	see interaction	HITS-CLIP
	795	SIX4	ENSG00000100625	see interaction	HITS-CLIP
	796	DNAJB4	ENSG00000162616	see interaction	PAR-CLIP
	797	ATL3	ENSG00000184743	see interaction	Multiple
	798	CD55	ENSG00000196352	see interaction	HITS-CLIP
	799	CAP1	ENSG00000131236	see interaction	HITS-CLIP
	800	RNF213	ENSG00000173821	see interaction	HITS-CLIP
	801	SCML2	ENSG00000102098	see interaction	HITS-CLIP
	802	RNF141	ENSG00000110315	see interaction	HITS-CLIP
	803	FNDC3A	ENSG00000102531	see interaction	Multiple
	804	YPEL5	ENSG00000119801	see interaction	HITS-CLIP
	805	ITPR2	ENSG00000123104	see interaction	HITS-CLIP
	806	DYRK1B	ENSG00000105204	see interaction	HITS-CLIP
	807	ERCC6L	ENSG00000186871	see interaction	HITS-CLIP
	808	CHD9	ENSG00000177200	see interaction	HITS-CLIP
	809	SESTD1	ENSG00000187231	see interaction	Multiple
	810	TET2	ENSG00000168769	see interaction	HITS-CLIP
	811	GAS1	ENSG00000180447	see interaction	HITS-CLIP
	812	KMT2C	ENSG00000055609	see interaction	Multiple
	813	HEATR2	ENSG00000164818	see interaction	HITS-CLIP
	814	FGFR1OP	ENSG00000213066	see interaction	HITS-CLIP
	815	GRB2	ENSG00000177885	see interaction	HITS-CLIP
	816	RBM6	ENSG00000004534	see interaction	HITS-CLIP
	817	PCDH9	ENSG00000184226	see interaction	HITS-CLIP
	818	MSRB3	ENSG00000174099	see interaction	HITS-CLIP
	819	LYSMD3	ENSG00000176018	see interaction	HITS-CLIP
	820	COL5A2	ENSG00000204262	see interaction	HITS-CLIP
	821	ITPK1	ENSG00000100605	see interaction	HITS-CLIP
	822	ZNF891	ENSG00000214029	see interaction	HITS-CLIP
	823	RAB20	ENSG00000139832	see interaction	HITS-CLIP
	824	EXOSC2	ENSG00000130713	see interaction	CLASH
	825	MAPKAPK2	ENSG00000162889	see interaction	Multiple
	826	BRWD1	ENSG00000185658	see interaction	Multiple
	827	CBX5	ENSG00000094916	see interaction	Multiple
	828	SYNGR3	ENSG00000127561	see interaction	HITS-CLIP
	829	SETX	ENSG00000107290	see interaction	HITS-CLIP
	830	ZNF91	ENSG00000167232	see interaction	HITS-CLIP
	831	DUSP1	ENSG00000120129	see interaction	HITS-CLIP
	832	DHX36	ENSG00000174953	see interaction	HITS-CLIP
	833	SPOPL	ENSG00000144228	see interaction	HITS-CLIP
	834	HYOU1	ENSG00000149428	see interaction	HITS-CLIP
	835	IREB2	ENSG00000136381	see interaction	HITS-CLIP
	836	EIF1	ENSG00000173812	see interaction	HITS-CLIP
	837	TFG	ENSG00000114354	see interaction	HITS-CLIP
	838	RPL15	ENSG00000174748	see interaction	Multiple
	839	SGK1	ENSG00000118515	see interaction	Multiple
	840	HIBCH	ENSG00000198130	see interaction	Multiple
	841	KHDRBS1	ENSG00000121774	see interaction	HITS-CLIP
	842	JAK1	ENSG00000162434	see interaction	HITS-CLIP
	843	RPA2	ENSG00000117748	see interaction	HITS-CLIP
	844	AKAP11	ENSG00000023516	see interaction	Multiple
	845	ZNF142	ENSG00000115568	see interaction	HITS-CLIP
	846	MDM2	ENSG00000135679	see interaction	Multiple
	847	ARMCX2	ENSG00000184867	see interaction	Multiple
	848	MTDH	ENSG00000147649	see interaction	Multiple
	849	LPGAT1	ENSG00000123684	see interaction	HITS-CLIP
	850	TNRC6C	ENSG00000078687	see interaction	HITS-CLIP
	851	ABL1	ENSG00000097007	see interaction	HITS-CLIP
	852	VKORC1L1	ENSG00000196715	see interaction	HITS-CLIP
	853	SMG1	ENSG00000157106	see interaction	HITS-CLIP
	854	HTATSF1	ENSG00000102241	see interaction	HITS-CLIP
	855	STK24	ENSG00000102572	see interaction	HITS-CLIP
	856	BMPR2	ENSG00000204217	see interaction	Multiple
	857	GINM1	ENSG00000055211	see interaction	Multiple
	858	EIF4G2	ENSG00000110321	see interaction	HITS-CLIP
	859	ZNF703	ENSG00000183779	see interaction	HITS-CLIP
	860	SYT16	ENSG00000139973	see interaction	HITS-CLIP
	861	KIF5B	ENSG00000170759	see interaction	Multiple
	862	LIN7C	ENSG00000148943	see interaction	HITS-CLIP
	863	PRRX1	ENSG00000116132	see interaction	HITS-CLIP
	864	MLLT10	ENSG00000078403	see interaction	HITS-CLIP
	865	RPS6KB1	ENSG00000108443	see interaction	HITS-CLIP
	866	CD44	ENSG00000026508	see interaction	HITS-CLIP
	867	NPTX1	ENSG00000171246	see interaction	HITS-CLIP
	868	MAP1B	ENSG00000131711	see interaction	Multiple
	869	FLCN	ENSG00000154803	see interaction	HITS-CLIP
	870	TMF1	ENSG00000144747	see interaction	HITS-CLIP
	871	SLC30A1	ENSG00000170385	see interaction	HITS-CLIP
	872	SENP5	ENSG00000119231	see interaction	HITS-CLIP
	873	BNIP2	ENSG00000140299	see interaction	HITS-CLIP
	874	LAMA4	ENSG00000112769	see interaction	Multiple
	875	DSEL	ENSG00000171451	see interaction	HITS-CLIP
	876	ELF1	ENSG00000120690	see interaction	PAR-CLIP
	877	C5orf22	ENSG00000082213	see interaction	Multiple
	878	GREM1	ENSG00000166923	see interaction	Multiple
	879	HIST1H4D	ENSG00000277157	see interaction	HITS-CLIP
	880	SRSF8	ENSG00000263465	see interaction	HITS-CLIP
	881	LIX1L	ENSG00000271601	see interaction	HITS-CLIP
	882	ZFP91	ENSG00000186660	see interaction	HITS-CLIP

## Sheet: 92a-3p
Tarbase Experimentally Suppported Interactions for hsa-miR-92a-3p
	#	Gene Name	Gene Ensembl id	Interactions	Tarbase Methods
	1	EFNB2	ENSG00000125266	see interaction	PAR-CLIP
	2	RTN4	ENSG00000115310	see interaction	Multiple
	3	ARPC5	ENSG00000162704	see interaction	HITS-CLIP
	4	ZNF503	ENSG00000165655	see interaction	Multiple
	5	PELI1	ENSG00000197329	see interaction	PAR-CLIP
	6	DDI2	ENSG00000197312	see interaction	Multiple
	7	C5orf28	ENSG00000151881	see interaction	PAR-CLIP
	8	IRS2	ENSG00000185950	see interaction	Multiple
	9	KLHL28	ENSG00000179454	see interaction	PAR-CLIP
	10	RNF11	ENSG00000123091	see interaction	Multiple
	11	BRAF	ENSG00000157764	see interaction	Multiple
	12	FHL2	ENSG00000115641	see interaction	Multiple
	13	POU2F1	ENSG00000143190	see interaction	HITS-CLIP
	14	ANP32E	ENSG00000143401	see interaction	Multiple
	15	TNFRSF11B	ENSG00000164761	see interaction	HITS-CLIP
	16	ACTB	ENSG00000075624	see interaction	CLASH
	17	DUSP4	ENSG00000120875	see interaction	Multiple
	18	LONRF3	ENSG00000175556	see interaction	PAR-CLIP
	19	PHLPP2	ENSG00000040199	see interaction	Multiple
	20	MTO1	ENSG00000135297	see interaction	HITS-CLIP
	21	TMEM50A	ENSG00000183726	see interaction	Multiple
	22	BRI3BP	ENSG00000184992	see interaction	HITS-CLIP
	23	NEK7	ENSG00000151414	see interaction	PAR-CLIP
	24	RAPGEF3	ENSG00000079337	see interaction	HITS-CLIP
	25	SAP18	ENSG00000150459	see interaction	Multiple
	26	SERTAD3	ENSG00000167565	see interaction	Multiple
	27	IGFBP5	ENSG00000115461	see interaction	HITS-CLIP
	28	PPP1R37	ENSG00000104866	see interaction	Multiple
	29	PCGF6	ENSG00000156374	see interaction	Multiple
	30	JARID2	ENSG00000008083	see interaction	Multiple
	31	TCF3	ENSG00000071564	see interaction	Multiple
	32	HIPK2	ENSG00000064393	see interaction	HITS-CLIP
	33	SMAP2	ENSG00000084070	see interaction	CLASH
	34	EDRF1	ENSG00000107938	see interaction	HITS-CLIP
	35	WIPF2	ENSG00000171475	see interaction	CLASH
	36	GSK3B	ENSG00000082701	see interaction	Multiple
	37	RNF44	ENSG00000146083	see interaction	HITS-CLIP
	38	ALKBH3	ENSG00000166199	see interaction	Multiple
	39	ASB7	ENSG00000183475	see interaction	PAR-CLIP
	40	FAM120A	ENSG00000048828	see interaction	Multiple
	41	C5orf30	ENSG00000181751	see interaction	PAR-CLIP
	42	SOX4	ENSG00000124766	see interaction	Multiple
	43	PDPR	ENSG00000090857	see interaction	Multiple
	44	MCOLN2	ENSG00000153898	see interaction	Multiple
	45	VCPKMT	ENSG00000100483	see interaction	PAR-CLIP
	46	RBM27	ENSG00000091009	see interaction	HITS-CLIP
	47	PEAK1	ENSG00000173517	see interaction	PAR-CLIP
	48	BRMS1L	ENSG00000100916	see interaction	Multiple
	49	FREM2	ENSG00000150893	see interaction	HITS-CLIP
	50	PCNA	ENSG00000132646	see interaction	Multiple
	51	SPARC	ENSG00000113140	see interaction	HITS-CLIP
	52	ZSCAN26	ENSG00000197062	see interaction	PAR-CLIP
	53	RREB1	ENSG00000124782	see interaction	Multiple
	54	NAGA	ENSG00000198951	see interaction	PAR-CLIP
	55	CLPP	ENSG00000125656	see interaction	HITS-CLIP
	56	TNPO1	ENSG00000083312	see interaction	Multiple
	57	UTP15	ENSG00000164338	see interaction	Multiple
	58	EFCAB14	ENSG00000159658	see interaction	Multiple
	59	GALNT7	ENSG00000109586	see interaction	PAR-CLIP
	60	UBE2Z	ENSG00000159202	see interaction	Multiple
	61	MIER1	ENSG00000198160	see interaction	PAR-CLIP
	62	EID2B	ENSG00000176401	see interaction	Multiple
	63	ZNF420	ENSG00000197050	see interaction	CLASH
	64	ZSCAN25	ENSG00000197037	see interaction	HITS-CLIP
	65	CDS1	ENSG00000163624	see interaction	HITS-CLIP
	66	TGFBR1	ENSG00000106799	see interaction	Multiple
	67	ADAMTS5	ENSG00000154736	see interaction	HITS-CLIP
	68	CHMP7	ENSG00000147457	see interaction	HITS-CLIP
	69	TCEB3	ENSG00000011007	see interaction	PAR-CLIP
	70	COX8A	ENSG00000176340	see interaction	Multiple
	71	GGCT	ENSG00000006625	see interaction	PAR-CLIP
	72	TNFRSF13B	ENSG00000240505	see interaction	PAR-CLIP
	73	PLP2	ENSG00000102007	see interaction	HITS-CLIP
	74	FEM1B	ENSG00000169018	see interaction	Multiple
	75	SMC1A	ENSG00000072501	see interaction	CLASH
	76	UBXN4	ENSG00000144224	see interaction	Multiple
	77	SLC39A8	ENSG00000138821	see interaction	PAR-CLIP
	78	SPRYD4	ENSG00000176422	see interaction	Multiple
	79	TSTD2	ENSG00000136925	see interaction	HITS-CLIP
	80	GRAMD1B	ENSG00000023171	see interaction	PAR-CLIP
	81	UBR1	ENSG00000159459	see interaction	HITS-CLIP
	82	MED13L	ENSG00000123066	see interaction	Multiple
	83	UBE2Q2	ENSG00000140367	see interaction	PAR-CLIP
	84	CIC	ENSG00000079432	see interaction	Multiple
	85	PSMD5	ENSG00000095261	see interaction	Multiple
	86	DDX3Y	ENSG00000067048	see interaction	PAR-CLIP
	87	PTGER4	ENSG00000171522	see interaction	Multiple
	88	WASL	ENSG00000106299	see interaction	PAR-CLIP
	89	TRIM23	ENSG00000113595	see interaction	Multiple
	90	GATM	ENSG00000171766	see interaction	HITS-CLIP
	91	KAT6A	ENSG00000083168	see interaction	PAR-CLIP
	92	RNF38	ENSG00000137075	see interaction	Multiple
	93	FHL1	ENSG00000022267	see interaction	HITS-CLIP
	94	GCLC	ENSG00000001084	see interaction	Multiple
	95	ZNF827	ENSG00000151612	see interaction	PAR-CLIP
	96	IRAK1BP1	ENSG00000146243	see interaction	HITS-CLIP
	97	ITGB8	ENSG00000105855	see interaction	HITS-CLIP
	98	PGR	ENSG00000082175	see interaction	HITS-CLIP
	99	FAM126B	ENSG00000155744	see interaction	Multiple
	100	PWWP2A	ENSG00000170234	see interaction	Multiple
	101	BSDC1	ENSG00000160058	see interaction	Multiple
	102	FAM135A	ENSG00000082269	see interaction	Multiple
	103	ZNF793	ENSG00000188227	see interaction	PAR-CLIP
	104	NUCKS1	ENSG00000069275	see interaction	Multiple
	105	GPR137B	ENSG00000077585	see interaction	HITS-CLIP
	106	SCD5	ENSG00000145284	see interaction	CLASH
	107	RAD23B	ENSG00000119318	see interaction	HITS-CLIP
	108	SMAD2	ENSG00000175387	see interaction	Multiple
	109	SH3PXD2A	ENSG00000107957	see interaction	Multiple
	110	ZNF791	ENSG00000173875	see interaction	PAR-CLIP
	111	MRPS35	ENSG00000061794	see interaction	HITS-CLIP
	112	USP36	ENSG00000055483	see interaction	Multiple
	113	USP38	ENSG00000170185	see interaction	PAR-CLIP
	114	DICER1	ENSG00000100697	see interaction	Multiple
	115	TMEM205	ENSG00000105518	see interaction	HITS-CLIP
	116	CBX2	ENSG00000173894	see interaction	CLASH
	117	RBM12	ENSG00000244462	see interaction	HITS-CLIP
	118	PAM	ENSG00000145730	see interaction	HITS-CLIP
	119	MAST4	ENSG00000069020	see interaction	Multiple
	120	TMEM33	ENSG00000109133	see interaction	HITS-CLIP
	121	SLC37A3	ENSG00000157800	see interaction	Multiple
	122	HCN2	ENSG00000099822	see interaction	Multiple
	123	LRCH1	ENSG00000136141	see interaction	Multiple
	124	BCAT2	ENSG00000105552	see interaction	Multiple
	125	NRAS	ENSG00000213281	see interaction	HITS-CLIP
	126	CRKL	ENSG00000099942	see interaction	HITS-CLIP
	127	MTHFD2	ENSG00000065911	see interaction	Multiple
	128	CD59	ENSG00000085063	see interaction	HITS-CLIP
	129	ATXN1L	ENSG00000224470	see interaction	Multiple
	130	TPCN1	ENSG00000186815	see interaction	HITS-CLIP
	131	REXO1	ENSG00000079313	see interaction	Multiple
	132	ELK4	ENSG00000158711	see interaction	Multiple
	133	CLIC4	ENSG00000169504	see interaction	HITS-CLIP
	134	KBTBD2	ENSG00000170852	see interaction	Multiple
	135	ATP5F1	ENSG00000116459	see interaction	Multiple
	136	CLDN11	ENSG00000013297	see interaction	Multiple
	137	DR1	ENSG00000117505	see interaction	PAR-CLIP
	138	CCT7	ENSG00000135624	see interaction	qPCR
	139	EXOC5	ENSG00000070367	see interaction	Multiple
	140	DENND4B	ENSG00000198837	see interaction	Multiple
	141	GPATCH8	ENSG00000186566	see interaction	HITS-CLIP
	142	DCAF8	ENSG00000132716	see interaction	Multiple
	143	FBXO30	ENSG00000118496	see interaction	PAR-CLIP
	144	ERO1L	ENSG00000197930	see interaction	HITS-CLIP
	145	ZMYM4	ENSG00000146463	see interaction	HITS-CLIP
	146	RFFL	ENSG00000092871	see interaction	Multiple
	147	TCF4	ENSG00000196628	see interaction	HITS-CLIP
	148	NUP153	ENSG00000124789	see interaction	PAR-CLIP
	149	KIAA2022	ENSG00000050030	see interaction	HITS-CLIP
	150	INHBB	ENSG00000163083	see interaction	HITS-CLIP
	151	KRCC1	ENSG00000172086	see interaction	PAR-CLIP
	152	C5orf42	ENSG00000197603	see interaction	CLASH
	153	RRN3	ENSG00000085721	see interaction	PAR-CLIP
	154	HMGCR	ENSG00000113161	see interaction	Multiple
	155	CRK	ENSG00000167193	see interaction	HITS-CLIP
	156	FBXW7	ENSG00000109670	see interaction	Multiple
	157	GUCY1A3	ENSG00000164116	see interaction	PAR-CLIP
	158	SSH1	ENSG00000084112	see interaction	Multiple
	159	COL12A1	ENSG00000111799	see interaction	Multiple
	160	ARMC8	ENSG00000114098	see interaction	PAR-CLIP
	161	SLC35A1	ENSG00000164414	see interaction	HITS-CLIP
	162	ARRDC4	ENSG00000140450	see interaction	HITS-CLIP
	163	SIK1	ENSG00000142178	see interaction	Multiple
	164	RPL3	ENSG00000100316	see interaction	qPCR
	165	IPO9	ENSG00000198700	see interaction	HITS-CLIP
	166	SLC33A1	ENSG00000169359	see interaction	PAR-CLIP
	167	MTMR6	ENSG00000139505	see interaction	PAR-CLIP
	168	HMGA2	ENSG00000149948	see interaction	Multiple
	169	CPSF7	ENSG00000149532	see interaction	PAR-CLIP
	170	VANGL1	ENSG00000173218	see interaction	Multiple
	171	TOR1AIP2	ENSG00000169905	see interaction	HITS-CLIP
	172	GTF3C4	ENSG00000125484	see interaction	HITS-CLIP
	173	PHACTR2	ENSG00000112419	see interaction	HITS-CLIP
	174	UBTD2	ENSG00000168246	see interaction	PAR-CLIP
	175	ITGA8	ENSG00000077943	see interaction	PAR-CLIP
	176	PIK3CB	ENSG00000051382	see interaction	Multiple
	177	LGR4	ENSG00000205213	see interaction	PAR-CLIP
	178	ZNF267	ENSG00000185947	see interaction	HITS-CLIP
	179	DBN1	ENSG00000113758	see interaction	PAR-CLIP
	180	PIP5K1C	ENSG00000186111	see interaction	Multiple
	181	ZNF681	ENSG00000196172	see interaction	PAR-CLIP
	182	KIF20A	ENSG00000112984	see interaction	Multiple
	183	ATMIN	ENSG00000166454	see interaction	HITS-CLIP
	184	CDKAL1	ENSG00000145996	see interaction	HITS-CLIP
	185	FAM47E-STBD1	ENSG00000118804	see interaction	HITS-CLIP
	186	RECQL	ENSG00000004700	see interaction	CLASH
	187	CASK	ENSG00000147044	see interaction	HITS-CLIP
	188	C11orf30	ENSG00000158636	see interaction	Multiple
	189	LRRC27	ENSG00000148814	see interaction	CLASH
	190	PRRC2B	ENSG00000130723	see interaction	PAR-CLIP
	191	SPAG5	ENSG00000076382	see interaction	PAR-CLIP
	192	ELK3	ENSG00000111145	see interaction	PAR-CLIP
	193	TMEM184B	ENSG00000198792	see interaction	Multiple
	194	SETD7	ENSG00000145391	see interaction	Multiple
	195	EXTL2	ENSG00000162694	see interaction	HITS-CLIP
	196	LMNB2	ENSG00000176619	see interaction	CLASH
	197	GNPDA1	ENSG00000113552	see interaction	Multiple
	198	BCL2L13	ENSG00000099968	see interaction	PAR-CLIP
	199	SEL1L	ENSG00000071537	see interaction	HITS-CLIP
	200	TBC1D10B	ENSG00000169221	see interaction	Multiple
	201	ZNF431	ENSG00000196705	see interaction	HITS-CLIP
	202	CPEB4	ENSG00000113742	see interaction	Multiple
	203	UBIAD1	ENSG00000120942	see interaction	Multiple
	204	SUGP2	ENSG00000064607	see interaction	HITS-CLIP
	205	USP31	ENSG00000103404	see interaction	Multiple
	206	IL10RB	ENSG00000243646	see interaction	Multiple
	207	NF2	ENSG00000186575	see interaction	HITS-CLIP
	208	USP1	ENSG00000162607	see interaction	HITS-CLIP
	209	UBQLN1	ENSG00000135018	see interaction	HITS-CLIP
	210	WNT5A	ENSG00000114251	see interaction	HITS-CLIP
	211	CTBP1	ENSG00000159692	see interaction	HITS-CLIP
	212	TGFA	ENSG00000163235	see interaction	CLASH
	213	DPF3	ENSG00000205683	see interaction	PAR-CLIP
	214	PHGDH	ENSG00000092621	see interaction	HITS-CLIP
	215	RNF103	ENSG00000239305	see interaction	HITS-CLIP
	216	PPP4R4	ENSG00000119698	see interaction	HITS-CLIP
	217	PITPNA	ENSG00000174238	see interaction	PAR-CLIP
	218	KLF2	ENSG00000127528	see interaction	Multiple
	219	HTT	ENSG00000197386	see interaction	Multiple
	220	DUSP12	ENSG00000081721	see interaction	Multiple
	221	PWP1	ENSG00000136045	see interaction	Multiple
	222	S100A4	ENSG00000196154	see interaction	HITS-CLIP
	223	SZRD1	ENSG00000055070	see interaction	Multiple
	224	LMBR1L	ENSG00000139636	see interaction	Multiple
	225	SEC23A	ENSG00000100934	see interaction	HITS-CLIP
	226	MCL1	ENSG00000143384	see interaction	Multiple
	227	DUSP6	ENSG00000139318	see interaction	Multiple
	228	TGS1	ENSG00000137574	see interaction	Multiple
	229	HLA-E	ENSG00000204592	see interaction	Multiple
	230	TMEM98	ENSG00000006042	see interaction	PAR-CLIP
	231	SCLY	ENSG00000132330	see interaction	qPCR
	232	GNA13	ENSG00000120063	see interaction	PAR-CLIP
	233	ZDHHC5	ENSG00000156599	see interaction	Multiple
	234	CCND2	ENSG00000118971	see interaction	Multiple
	235	PSMD2	ENSG00000175166	see interaction	HITS-CLIP
	236	TBX3	ENSG00000135111	see interaction	PAR-CLIP
	237	TSPAN3	ENSG00000140391	see interaction	PAR-CLIP
	238	SATB2	ENSG00000119042	see interaction	Multiple
	239	MARS	ENSG00000166986	see interaction	Multiple
	240	HOXA9	ENSG00000078399	see interaction	HITS-CLIP
	241	TM9SF3	ENSG00000077147	see interaction	HITS-CLIP
	242	DBT	ENSG00000137992	see interaction	HITS-CLIP
	243	RC3H2	ENSG00000056586	see interaction	HITS-CLIP
	244	SLC25A32	ENSG00000164933	see interaction	Multiple
	245	SNX30	ENSG00000148158	see interaction	HITS-CLIP
	246	STK38	ENSG00000112079	see interaction	HITS-CLIP
	247	U2SURP	ENSG00000163714	see interaction	PAR-CLIP
	248	PMEPA1	ENSG00000124225	see interaction	HITS-CLIP
	249	ARPP19	ENSG00000128989	see interaction	Multiple
	250	ZNF551	ENSG00000204519	see interaction	Multiple
	251	RECQL5	ENSG00000108469	see interaction	HITS-CLIP
	252	ZNF148	ENSG00000163848	see interaction	Multiple
	253	OTUD6B	ENSG00000155100	see interaction	HITS-CLIP
	254	ZNF45	ENSG00000124459	see interaction	PAR-CLIP
	255	SYPL1	ENSG00000008282	see interaction	HITS-CLIP
	256	ZFC3H1	ENSG00000133858	see interaction	PAR-CLIP
	257	LINS	ENSG00000140471	see interaction	Multiple
	258	MAP4	ENSG00000047849	see interaction	CLASH
	259	CBX4	ENSG00000141582	see interaction	Multiple
	260	CASP1	ENSG00000137752	see interaction	HITS-CLIP
	261	SNRK	ENSG00000163788	see interaction	Multiple
	262	ITCH	ENSG00000078747	see interaction	HITS-CLIP
	263	HAND1	ENSG00000113196	see interaction	HITS-CLIP
	264	GOLGA8B	ENSG00000215252	see interaction	Multiple
	265	KLF12	ENSG00000118922	see interaction	PAR-CLIP
	266	SERINC5	ENSG00000164300	see interaction	HITS-CLIP
	267	ALG8	ENSG00000159063	see interaction	HITS-CLIP
	268	RAD54B	ENSG00000197275	see interaction	HITS-CLIP
	269	RBFOX2	ENSG00000100320	see interaction	Multiple
	270	MKRN2	ENSG00000075975	see interaction	Multiple
	271	PTPRD	ENSG00000153707	see interaction	PAR-CLIP
	272	LRRCC1	ENSG00000133739	see interaction	PAR-CLIP
	273	ZNF566	ENSG00000186017	see interaction	HITS-CLIP
	274	ZNF121	ENSG00000197961	see interaction	Multiple
	275	LCOR	ENSG00000196233	see interaction	Multiple
	276	FZD6	ENSG00000164930	see interaction	HITS-CLIP
	277	GPR180	ENSG00000152749	see interaction	HITS-CLIP
	278	ZNF24	ENSG00000172466	see interaction	Multiple
	279	HIST1H4C	ENSG00000197061	see interaction	CLASH
	280	TOB1	ENSG00000141232	see interaction	Multiple
	281	WAC	ENSG00000095787	see interaction	Multiple
	282	GAN	ENSG00000261609	see interaction	Multiple
	283	PPRC1	ENSG00000148840	see interaction	HITS-CLIP
	284	RPL37	ENSG00000145592	see interaction	HITS-CLIP
	285	KIAA1671	ENSG00000197077	see interaction	Multiple
	286	SETD1B	ENSG00000139718	see interaction	Multiple
	287	ARID1B	ENSG00000049618	see interaction	Multiple
	288	IRGQ	ENSG00000167378	see interaction	HITS-CLIP
	289	HLA-DRA	ENSG00000204287	see interaction	PAR-CLIP
	290	ITGA5	ENSG00000161638	see interaction	Multiple
	291	ADO	ENSG00000181915	see interaction	PAR-CLIP
	292	SLC36A4	ENSG00000180773	see interaction	HITS-CLIP
	293	PRKRIR	ENSG00000137492	see interaction	Multiple
	294	CCDC28A	ENSG00000024862	see interaction	HITS-CLIP
	295	BACH2	ENSG00000112182	see interaction	PAR-CLIP
	296	SMEK1	ENSG00000100796	see interaction	PAR-CLIP
	297	ITGA3	ENSG00000005884	see interaction	HITS-CLIP
	298	APPL2	ENSG00000136044	see interaction	PAR-CLIP
	299	LIMCH1	ENSG00000064042	see interaction	HITS-CLIP
	300	TIAM2	ENSG00000146426	see interaction	HITS-CLIP
	301	EYA4	ENSG00000112319	see interaction	PAR-CLIP
	302	CCT5	ENSG00000150753	see interaction	HITS-CLIP
	303	SF3B1	ENSG00000115524	see interaction	PAR-CLIP
	304	BCL11A	ENSG00000119866	see interaction	Multiple
	305	PTBP1	ENSG00000011304	see interaction	HITS-CLIP
	306	ZNF507	ENSG00000168813	see interaction	PAR-CLIP
	307	PEX5	ENSG00000139197	see interaction	HITS-CLIP
	308	AFAP1	ENSG00000196526	see interaction	HITS-CLIP
	309	DBF4	ENSG00000006634	see interaction	PAR-CLIP
	310	U2AF2	ENSG00000063244	see interaction	CLASH
	311	SELT	ENSG00000198843	see interaction	Multiple
	312	CDKN1B	ENSG00000111276	see interaction	PAR-CLIP
	313	ZNHIT6	ENSG00000117174	see interaction	PAR-CLIP
	314	TMED5	ENSG00000117500	see interaction	HITS-CLIP
	315	OSER1	ENSG00000132823	see interaction	HITS-CLIP
	316	SYNJ1	ENSG00000159082	see interaction	PAR-CLIP
	317	RHPN2	ENSG00000131941	see interaction	Multiple
	318	MYH9	ENSG00000100345	see interaction	HITS-CLIP
	319	HBP1	ENSG00000105856	see interaction	HITS-CLIP
	320	DSTYK	ENSG00000133059	see interaction	Multiple
	321	STYX	ENSG00000198252	see interaction	HITS-CLIP
	322	RFX1	ENSG00000132005	see interaction	PAR-CLIP
	323	MED13	ENSG00000108510	see interaction	Multiple
	324	MACF1	ENSG00000127603	see interaction	Multiple
	325	DDX6	ENSG00000110367	see interaction	Multiple
	326	DTX2	ENSG00000091073	see interaction	Multiple
	327	ANKIB1	ENSG00000001629	see interaction	PAR-CLIP
	328	PPTC7	ENSG00000196850	see interaction	HITS-CLIP
	329	HIPK3	ENSG00000110422	see interaction	Multiple
	330	FPGT-TNNI3K	ENSG00000259030	see interaction	Multiple
	331	DCBLD2	ENSG00000057019	see interaction	HITS-CLIP
	332	COL19A1	ENSG00000082293	see interaction	PAR-CLIP
	333	PAPOLA	ENSG00000090060	see interaction	Multiple
	334	DLG5	ENSG00000151208	see interaction	HITS-CLIP
	335	AAGAB	ENSG00000103591	see interaction	CLASH
	336	CAND1	ENSG00000111530	see interaction	Multiple
	337	MRPL37	ENSG00000116221	see interaction	Multiple
	338	AFF4	ENSG00000072364	see interaction	Multiple
	339	IBTK	ENSG00000005700	see interaction	Multiple
	340	EPG5	ENSG00000152223	see interaction	Multiple
	341	CSDE1	ENSG00000009307	see interaction	Multiple
	342	AXIN1	ENSG00000103126	see interaction	CLASH
	343	NA	ENSG00000157152	see interaction	HITS-CLIP
	344	MARCH9	ENSG00000139266	see interaction	Multiple
	345	MYO1C	ENSG00000197879	see interaction	Multiple
	346	WDR20	ENSG00000140153	see interaction	HITS-CLIP
	347	SLC7A11	ENSG00000151012	see interaction	HITS-CLIP
	348	MEF2D	ENSG00000116604	see interaction	Multiple
	349	MTMR9	ENSG00000104643	see interaction	Multiple
	350	TNKS2	ENSG00000107854	see interaction	Multiple
	351	SP3	ENSG00000172845	see interaction	HITS-CLIP
	352	STAG1	ENSG00000118007	see interaction	HITS-CLIP
	353	ANKRA2	ENSG00000164331	see interaction	PAR-CLIP
	354	MAN2A1	ENSG00000112893	see interaction	Multiple
	355	C19orf12	ENSG00000131943	see interaction	Multiple
	356	TECPR2	ENSG00000196663	see interaction	Multiple
	357	YWHAB	ENSG00000166913	see interaction	Multiple
	358	RNF217	ENSG00000146373	see interaction	HITS-CLIP
	359	SETDB2	ENSG00000136169	see interaction	PAR-CLIP
	360	PRDX5	ENSG00000126432	see interaction	HITS-CLIP
	361	RAB21	ENSG00000080371	see interaction	PAR-CLIP
	362	WEE1	ENSG00000166483	see interaction	Multiple
	363	USF2	ENSG00000105698	see interaction	Multiple
	364	SETD5	ENSG00000168137	see interaction	Multiple
	365	ZNF41	ENSG00000147124	see interaction	PAR-CLIP
	366	CEP85	ENSG00000130695	see interaction	CLASH
	367	RCOR1	ENSG00000089902	see interaction	HITS-CLIP
	368	MTFMT	ENSG00000103707	see interaction	Multiple
	369	PPCS	ENSG00000127125	see interaction	Multiple
	370	SH3D19	ENSG00000109686	see interaction	HITS-CLIP
	371	LSM14A	ENSG00000257103	see interaction	Multiple
	372	LLPH	ENSG00000139233	see interaction	PAR-CLIP
	373	DDX17	ENSG00000100201	see interaction	CLASH
	374	RAB12	ENSG00000206418	see interaction	PAR-CLIP
	375	DSE	ENSG00000111817	see interaction	HITS-CLIP
	376	SSR2	ENSG00000163479	see interaction	HITS-CLIP
	377	UGP2	ENSG00000169764	see interaction	PAR-CLIP
	378	AGO4	ENSG00000134698	see interaction	Multiple
	379	GADD45A	ENSG00000116717	see interaction	Multiple
	380	EVI5	ENSG00000067208	see interaction	PAR-CLIP
	381	ZFHX3	ENSG00000140836	see interaction	Multiple
	382	GNAI3	ENSG00000065135	see interaction	HITS-CLIP
	383	HSPD1	ENSG00000144381	see interaction	Multiple
	384	ARF1	ENSG00000143761	see interaction	Multiple
	385	TMOD3	ENSG00000138594	see interaction	PAR-CLIP
	386	RAB23	ENSG00000112210	see interaction	Multiple
	387	CLTC	ENSG00000141367	see interaction	Multiple
	388	SPCS3	ENSG00000129128	see interaction	PAR-CLIP
	389	ZNF800	ENSG00000048405	see interaction	Multiple
	390	VCL	ENSG00000035403	see interaction	Multiple
	391	AHRR	ENSG00000063438	see interaction	HITS-CLIP
	392	KLF11	ENSG00000172059	see interaction	PAR-CLIP
	393	ARHGEF10	ENSG00000104728	see interaction	HITS-CLIP
	394	PA2G4	ENSG00000170515	see interaction	CLASH
	395	SNN	ENSG00000184602	see interaction	Multiple
	396	LUC7L3	ENSG00000108848	see interaction	HITS-CLIP
	397	ZNF224	ENSG00000267680	see interaction	Multiple
	398	ARFGEF2	ENSG00000124198	see interaction	HITS-CLIP
	399	KCTD5	ENSG00000167977	see interaction	CLASH
	400	XBP1	ENSG00000100219	see interaction	PAR-CLIP
	401	OTUD6A	ENSG00000189401	see interaction	CLASH
	402	ASPH	ENSG00000198363	see interaction	HITS-CLIP
	403	FEM1C	ENSG00000145780	see interaction	Multiple
	404	GRAMD3	ENSG00000155324	see interaction	Multiple
	405	SF1	ENSG00000168066	see interaction	HITS-CLIP
	406	CHD7	ENSG00000171316	see interaction	HITS-CLIP
	407	ST6GAL2	ENSG00000144057	see interaction	PAR-CLIP
	408	CDK5R1	ENSG00000176749	see interaction	Multiple
	409	ZNF330	ENSG00000109445	see interaction	Multiple
	410	PMP22	ENSG00000109099	see interaction	Multiple
	411	FAM91A1	ENSG00000176853	see interaction	HITS-CLIP
	412	ASCL2	ENSG00000183734	see interaction	PAR-CLIP
	413	APPL1	ENSG00000157500	see interaction	Multiple
	414	CD2AP	ENSG00000198087	see interaction	Multiple
	415	SELP	ENSG00000174175	see interaction	PAR-CLIP
	416	COPS2	ENSG00000166200	see interaction	Multiple
	417	QSER1	ENSG00000060749	see interaction	Multiple
	418	HNRNPU	ENSG00000153187	see interaction	Multiple
	419	TAB2	ENSG00000055208	see interaction	HITS-CLIP
	420	TCF19	ENSG00000137310	see interaction	Multiple
	421	VLDLR	ENSG00000147852	see interaction	PAR-CLIP
	422	KRAS	ENSG00000133703	see interaction	Multiple
	423	GXYLT1	ENSG00000151233	see interaction	PAR-CLIP
	424	CDK6	ENSG00000105810	see interaction	HITS-CLIP
	425	SPTAN1	ENSG00000197694	see interaction	HITS-CLIP
	426	VPS37B	ENSG00000139722	see interaction	Multiple
	427	KALRN	ENSG00000160145	see interaction	PAR-CLIP
	428	FOXN2	ENSG00000170802	see interaction	Multiple
	429	FYN	ENSG00000010810	see interaction	PAR-CLIP
	430	GATA2	ENSG00000179348	see interaction	HITS-CLIP
	431	DDX3X	ENSG00000215301	see interaction	Multiple
	432	FLAD1	ENSG00000160688	see interaction	Multiple
	433	SETD2	ENSG00000181555	see interaction	Multiple
	434	ELAC2	ENSG00000006744	see interaction	HITS-CLIP
	435	COPB1	ENSG00000129083	see interaction	HITS-CLIP
	436	SERINC1	ENSG00000111897	see interaction	CLASH
	437	HERC1	ENSG00000103657	see interaction	PAR-CLIP
	438	CORO1C	ENSG00000110880	see interaction	PAR-CLIP
	439	PHF10	ENSG00000130024	see interaction	Multiple
	440	PRKCE	ENSG00000171132	see interaction	Multiple
	441	ASF1B	ENSG00000105011	see interaction	HITS-CLIP
	442	WDR26	ENSG00000162923	see interaction	Multiple
	443	TRAM2	ENSG00000065308	see interaction	Multiple
	444	ATOX1	ENSG00000177556	see interaction	Multiple
	445	ZNF770	ENSG00000198146	see interaction	Multiple
	446	PRPF8	ENSG00000174231	see interaction	CLASH
	447	CELF1	ENSG00000149187	see interaction	PAR-CLIP
	448	TRAP1	ENSG00000126602	see interaction	qPCR
	449	NUDCD1	ENSG00000120526	see interaction	HITS-CLIP
	450	RABEP1	ENSG00000029725	see interaction	Multiple
	451	MARCH7	ENSG00000136536	see interaction	HITS-CLIP
	452	LBR	ENSG00000143815	see interaction	Multiple
	453	TAOK1	ENSG00000160551	see interaction	HITS-CLIP
	454	SIK2	ENSG00000170145	see interaction	PAR-CLIP
	455	HIST1H2BD	ENSG00000158373	see interaction	PAR-CLIP
	456	MYO6	ENSG00000196586	see interaction	PAR-CLIP
	457	ERGIC2	ENSG00000087502	see interaction	Multiple
	458	UCHL5	ENSG00000116750	see interaction	PAR-CLIP
	459	CANX	ENSG00000127022	see interaction	Multiple
	460	CENPL	ENSG00000120334	see interaction	Multiple
	461	KBTBD6	ENSG00000165572	see interaction	PAR-CLIP
	462	SIKE1	ENSG00000052723	see interaction	PAR-CLIP
	463	CAPRIN1	ENSG00000135387	see interaction	qPCR
	464	ABI3BP	ENSG00000154175	see interaction	HITS-CLIP
	465	KIAA1109	ENSG00000138688	see interaction	Multiple
	466	DCTN2	ENSG00000175203	see interaction	PAR-CLIP
	467	NCOA3	ENSG00000124151	see interaction	Multiple
	468	DUS2	ENSG00000167264	see interaction	PAR-CLIP
	469	ZXDA	ENSG00000198205	see interaction	PAR-CLIP
	470	SKP1	ENSG00000113558	see interaction	HITS-CLIP
	471	NSD1	ENSG00000165671	see interaction	HITS-CLIP
	472	CCT6A	ENSG00000146731	see interaction	Multiple
	473	NCL	ENSG00000115053	see interaction	Multiple
	474	PHTF1	ENSG00000116793	see interaction	HITS-CLIP
	475	NAB1	ENSG00000138386	see interaction	PAR-CLIP
	476	USP28	ENSG00000048028	see interaction	Multiple
	477	SOX21	ENSG00000125285	see interaction	Multiple
	478	SLC35B3	ENSG00000124786	see interaction	HITS-CLIP
	479	INSIG1	ENSG00000186480	see interaction	Multiple
	480	FAM104A	ENSG00000133193	see interaction	Multiple
	481	ZNF354B	ENSG00000178338	see interaction	Multiple
	482	RALGAPB	ENSG00000170471	see interaction	PAR-CLIP
	483	CUL4A	ENSG00000139842	see interaction	HITS-CLIP
	484	TNRC6B	ENSG00000100354	see interaction	Multiple
	485	PDE4D	ENSG00000113448	see interaction	PAR-CLIP
	486	PRRC2C	ENSG00000117523	see interaction	PAR-CLIP
	487	RPP14	ENSG00000163684	see interaction	HITS-CLIP
	488	ASH1L	ENSG00000116539	see interaction	Multiple
	489	PANK3	ENSG00000120137	see interaction	Multiple
	490	RBBP6	ENSG00000122257	see interaction	HITS-CLIP
	491	VARS	ENSG00000204394	see interaction	HITS-CLIP
	492	EDEM1	ENSG00000134109	see interaction	Multiple
	493	MYNN	ENSG00000085274	see interaction	PAR-CLIP
	494	FADD	ENSG00000168040	see interaction	HITS-CLIP
	495	HUS1B	ENSG00000188996	see interaction	Multiple
	496	USP45	ENSG00000123552	see interaction	Multiple
	497	AMMECR1	ENSG00000101935	see interaction	HITS-CLIP
	498	HIF1AN	ENSG00000166135	see interaction	PAR-CLIP
	499	RPS8	ENSG00000142937	see interaction	CLASH
	500	TAS2R30	ENSG00000256188	see interaction	HITS-CLIP
	501	ARIH1	ENSG00000166233	see interaction	HITS-CLIP
	502	PROX1	ENSG00000117707	see interaction	PAR-CLIP
	503	IARS2	ENSG00000067704	see interaction	CLASH
	504	SLC25A38	ENSG00000144659	see interaction	HITS-CLIP
	505	HNRNPK	ENSG00000165119	see interaction	PAR-CLIP
	506	BCAT1	ENSG00000060982	see interaction	HITS-CLIP
	507	DHRS7	ENSG00000100612	see interaction	Multiple
	508	FAM20C	ENSG00000177706	see interaction	Multiple
	509	AZIN1	ENSG00000155096	see interaction	HITS-CLIP
	510	DYRK2	ENSG00000127334	see interaction	Multiple
	511	H2AFV	ENSG00000105968	see interaction	HITS-CLIP
	512	RAB29	ENSG00000117280	see interaction	PAR-CLIP
	513	SNX3	ENSG00000112335	see interaction	HITS-CLIP
	514	EZH1	ENSG00000108799	see interaction	HITS-CLIP
	515	HECTD1	ENSG00000092148	see interaction	Multiple
	516	ASAP1	ENSG00000153317	see interaction	PAR-CLIP
	517	MAPK1IP1L	ENSG00000168175	see interaction	HITS-CLIP
	518	LAPTM4A	ENSG00000068697	see interaction	HITS-CLIP
	519	EDEM3	ENSG00000116406	see interaction	Multiple
	520	FAM46A	ENSG00000112773	see interaction	HITS-CLIP
	521	ACAA1	ENSG00000060971	see interaction	HITS-CLIP
	522	GRAMD4	ENSG00000075240	see interaction	HITS-CLIP
	523	RAB5A	ENSG00000144566	see interaction	HITS-CLIP
	524	MTR	ENSG00000116984	see interaction	Multiple
	525	PKDCC	ENSG00000162878	see interaction	Multiple
	526	ABCD3	ENSG00000117528	see interaction	PAR-CLIP
	527	CES2	ENSG00000172831	see interaction	CLASH
	528	GET4	ENSG00000239857	see interaction	HITS-CLIP
	529	DPY19L4	ENSG00000156162	see interaction	PAR-CLIP
	530	PCGF5	ENSG00000180628	see interaction	Luciferase Reporter Assay
	531	ZNF721	ENSG00000182903	see interaction	Multiple
	532	KRIT1	ENSG00000001631	see interaction	HITS-CLIP
	533	SERP1	ENSG00000120742	see interaction	PAR-CLIP
	534	VPS4B	ENSG00000119541	see interaction	Multiple
	535	ATM	ENSG00000149311	see interaction	HITS-CLIP
	536	NLK	ENSG00000087095	see interaction	HITS-CLIP
	537	DUSP10	ENSG00000143507	see interaction	HITS-CLIP
	538	PTGES2	ENSG00000148334	see interaction	Multiple
	539	TES	ENSG00000135269	see interaction	HITS-CLIP
	540	ZBTB37	ENSG00000185278	see interaction	PAR-CLIP
	541	GTF3C2	ENSG00000115207	see interaction	CLASH
	542	WSB2	ENSG00000176871	see interaction	HITS-CLIP
	543	POLR2D	ENSG00000144231	see interaction	HITS-CLIP
	544	ZNF217	ENSG00000171940	see interaction	HITS-CLIP
	545	ITGAV	ENSG00000138448	see interaction	HITS-CLIP
	546	DCAF6	ENSG00000143164	see interaction	Multiple
	547	ARL1	ENSG00000120805	see interaction	HITS-CLIP
	548	EHBP1	ENSG00000115504	see interaction	Multiple
	549	RASA1	ENSG00000145715	see interaction	CLASH
	550	SH3BP4	ENSG00000130147	see interaction	HITS-CLIP
	551	KLHL42	ENSG00000087448	see interaction	Multiple
	552	TAF1	ENSG00000147133	see interaction	Multiple
	553	ABCF2	ENSG00000033050	see interaction	Multiple
	554	KIAA1147	ENSG00000257093	see interaction	PAR-CLIP
	555	KIF3B	ENSG00000101350	see interaction	PAR-CLIP
	556	NRF1	ENSG00000106459	see interaction	PAR-CLIP
	557	CCAR1	ENSG00000060339	see interaction	Multiple
	558	TMX4	ENSG00000125827	see interaction	HITS-CLIP
	559	MAL2	ENSG00000147676	see interaction	HITS-CLIP
	560	C4orf29	ENSG00000164074	see interaction	Multiple
	561	PTCHD1	ENSG00000165186	see interaction	HITS-CLIP
	562	CNIH1	ENSG00000100528	see interaction	Multiple
	563	PHTF2	ENSG00000006576	see interaction	HITS-CLIP
	564	RNF145	ENSG00000145860	see interaction	HITS-CLIP
	565	OSBPL2	ENSG00000130703	see interaction	Multiple
	566	SLC9A1	ENSG00000090020	see interaction	PAR-CLIP
	567	CDH1	ENSG00000039068	see interaction	Western Blot
	568	MICU1	ENSG00000107745	see interaction	PAR-CLIP
	569	KIAA1432	ENSG00000107036	see interaction	Multiple
	570	PITPNM2	ENSG00000090975	see interaction	HITS-CLIP
	571	DDIT4	ENSG00000168209	see interaction	PAR-CLIP
	572	SFXN1	ENSG00000164466	see interaction	Multiple
	573	CUL5	ENSG00000166266	see interaction	HITS-CLIP
	574	NFAT5	ENSG00000102908	see interaction	HITS-CLIP
	575	PSMG3	ENSG00000157778	see interaction	CLASH
	576	PPP1R12A	ENSG00000058272	see interaction	Multiple
	577	AEBP2	ENSG00000139154	see interaction	HITS-CLIP
	578	MBTD1	ENSG00000011258	see interaction	Multiple
	579	DPPA4	ENSG00000121570	see interaction	PAR-CLIP
	580	MYH2	ENSG00000125414	see interaction	CLASH
	581	DROSHA	ENSG00000113360	see interaction	Multiple
	582	KLHDC10	ENSG00000128607	see interaction	Multiple
	583	PLEKHG3	ENSG00000126822	see interaction	PAR-CLIP
	584	NECAP1	ENSG00000089818	see interaction	Multiple
	585	MAPK9	ENSG00000050748	see interaction	CLASH
	586	PKP4	ENSG00000144283	see interaction	PAR-CLIP
	587	CHCHD5	ENSG00000125611	see interaction	CLASH
	588	BTG2	ENSG00000159388	see interaction	Multiple
	589	DNAL1	ENSG00000119661	see interaction	HITS-CLIP
	590	FBN1	ENSG00000166147	see interaction	Multiple
	591	ENO1	ENSG00000074800	see interaction	CLASH
	592	JUN	ENSG00000177606	see interaction	Multiple
	593	PPP1R15B	ENSG00000158615	see interaction	Multiple
	594	RBMS2	ENSG00000076067	see interaction	HITS-CLIP
	595	HIST2H2AA3	ENSG00000183558	see interaction	Multiple
	596	FBXO28	ENSG00000143756	see interaction	Multiple
	597	DCP2	ENSG00000172795	see interaction	Multiple
	598	FBN2	ENSG00000138829	see interaction	HITS-CLIP
	599	RNF4	ENSG00000063978	see interaction	Multiple
	600	FANCM	ENSG00000187790	see interaction	Multiple
	601	TXLNA	ENSG00000084652	see interaction	HITS-CLIP
	602	GOLGA8A	ENSG00000175265	see interaction	Multiple
	603	N4BP2	ENSG00000078177	see interaction	Multiple
	604	LHFPL2	ENSG00000145685	see interaction	Multiple
	605	FNDC3B	ENSG00000075420	see interaction	Multiple
	606	NRXN3	ENSG00000021645	see interaction	Multiple
	607	CTNNB1	ENSG00000168036	see interaction	Multiple
	608	ZNF805	ENSG00000204524	see interaction	PAR-CLIP
	609	EFR3A	ENSG00000132294	see interaction	Multiple
	610	ZNF678	ENSG00000181450	see interaction	Multiple
	611	PTBP3	ENSG00000119314	see interaction	Multiple
	612	PMM2	ENSG00000140650	see interaction	HITS-CLIP
	613	CCNE2	ENSG00000175305	see interaction	PAR-CLIP
	614	DSCC1	ENSG00000136982	see interaction	HITS-CLIP
	615	PLEKHB2	ENSG00000115762	see interaction	Multiple
	616	NR3C1	ENSG00000113580	see interaction	Multiple
	617	SSFA2	ENSG00000138434	see interaction	Multiple
	618	PHLDB2	ENSG00000144824	see interaction	Multiple
	619	SAP30BP	ENSG00000161526	see interaction	CLASH
	620	STRBP	ENSG00000165209	see interaction	HITS-CLIP
	621	SBNO1	ENSG00000139697	see interaction	HITS-CLIP
	622	GIGYF2	ENSG00000204120	see interaction	Multiple
	623	KCTD2	ENSG00000180901	see interaction	Multiple
	624	MYLIP	ENSG00000007944	see interaction	Multiple
	625	ASPM	ENSG00000066279	see interaction	HITS-CLIP
	626	ZNF264	ENSG00000083844	see interaction	Multiple
	627	OPHN1	ENSG00000079482	see interaction	PAR-CLIP
	628	FAR1	ENSG00000197601	see interaction	HITS-CLIP
	629	AXL	ENSG00000167601	see interaction	HITS-CLIP
	630	NUFIP2	ENSG00000108256	see interaction	Multiple
	631	TUBB2B	ENSG00000137285	see interaction	CLASH
	632	CLTA	ENSG00000122705	see interaction	Multiple
	633	NCK2	ENSG00000071051	see interaction	Multiple
	634	NFATC2IP	ENSG00000176953	see interaction	PAR-CLIP
	635	ESD	ENSG00000139684	see interaction	CLASH
	636	SLC19A2	ENSG00000117479	see interaction	PAR-CLIP
	637	MSL1	ENSG00000188895	see interaction	PAR-CLIP
	638	LRRC58	ENSG00000163428	see interaction	Multiple
	639	SLC4A7	ENSG00000033867	see interaction	HITS-CLIP
	640	ADM	ENSG00000148926	see interaction	Multiple
	641	ABCE1	ENSG00000164163	see interaction	HITS-CLIP
	642	NDUFS1	ENSG00000023228	see interaction	HITS-CLIP
	643	E2F3	ENSG00000112242	see interaction	PAR-CLIP
	644	POGZ	ENSG00000143442	see interaction	Multiple
	645	SACS	ENSG00000151835	see interaction	Multiple
	646	GDAP2	ENSG00000196505	see interaction	HITS-CLIP
	647	DMXL1	ENSG00000172869	see interaction	Multiple
	648	MAPK8	ENSG00000107643	see interaction	Multiple
	649	KPNA5	ENSG00000196911	see interaction	PAR-CLIP
	650	CDK9	ENSG00000136807	see interaction	CLASH
	651	DNAJB9	ENSG00000128590	see interaction	Multiple
	652	PAG1	ENSG00000076641	see interaction	PAR-CLIP
	653	TRIP13	ENSG00000071539	see interaction	Multiple
	654	DNAJC13	ENSG00000138246	see interaction	HITS-CLIP
	655	NEFH	ENSG00000100285	see interaction	PAR-CLIP
	656	DPY30	ENSG00000162961	see interaction	HITS-CLIP
	657	LNPEP	ENSG00000113441	see interaction	HITS-CLIP
	658	SUPT16H	ENSG00000092201	see interaction	PAR-CLIP
	659	FOXN3	ENSG00000053254	see interaction	HITS-CLIP
	660	IRS4	ENSG00000133124	see interaction	HITS-CLIP
	661	MYC	ENSG00000136997	see interaction	Multiple
	662	QKI	ENSG00000112531	see interaction	Multiple
	663	THOC7	ENSG00000163634	see interaction	HITS-CLIP
	664	LMTK2	ENSG00000164715	see interaction	PAR-CLIP
	665	UQCRC2	ENSG00000140740	see interaction	HITS-CLIP
	666	UBE3C	ENSG00000009335	see interaction	Multiple
	667	IKZF5	ENSG00000095574	see interaction	HITS-CLIP
	668	HNRNPC	ENSG00000092199	see interaction	Multiple
	669	IQGAP2	ENSG00000145703	see interaction	PAR-CLIP
	670	CSTF1	ENSG00000101138	see interaction	Multiple
	671	MARCH8	ENSG00000165406	see interaction	HITS-CLIP
	672	PLK2	ENSG00000145632	see interaction	HITS-CLIP
	673	EARS2	ENSG00000103356	see interaction	CLASH
	674	BTBD2	ENSG00000133243	see interaction	PAR-CLIP
	675	VEZT	ENSG00000028203	see interaction	Multiple
	676	MTMR1	ENSG00000063601	see interaction	PAR-CLIP
	677	DEPDC1	ENSG00000024526	see interaction	HITS-CLIP
	678	SFXN5	ENSG00000144040	see interaction	PAR-CLIP
	679	INSIG2	ENSG00000125629	see interaction	Multiple
	680	PGBD2	ENSG00000185220	see interaction	HITS-CLIP
	681	SRP9	ENSG00000143742	see interaction	PAR-CLIP
	682	C21orf91	ENSG00000154642	see interaction	Multiple
	683	TMEM9B	ENSG00000175348	see interaction	Multiple
	684	ARPC2	ENSG00000163466	see interaction	HITS-CLIP
	685	COL5A1	ENSG00000130635	see interaction	Multiple
	686	GOLGA4	ENSG00000144674	see interaction	PAR-CLIP
	687	GPBP1L1	ENSG00000159592	see interaction	Multiple
	688	KLF3	ENSG00000109787	see interaction	HITS-CLIP
	689	ATXN1	ENSG00000124788	see interaction	Multiple
	690	STK35	ENSG00000125834	see interaction	PAR-CLIP
	691	HNRNPA1L2	ENSG00000139675	see interaction	HITS-CLIP
	692	CPNE3	ENSG00000085719	see interaction	PAR-CLIP
	693	MTPN	ENSG00000105887	see interaction	PAR-CLIP
	694	CTSZ	ENSG00000101160	see interaction	HITS-CLIP
	695	SKIL	ENSG00000136603	see interaction	Multiple
	696	VIM	ENSG00000026025	see interaction	Multiple
	697	TMED10	ENSG00000170348	see interaction	PAR-CLIP
	698	ZAK	ENSG00000091436	see interaction	Multiple
	699	KPNA1	ENSG00000114030	see interaction	HITS-CLIP
	700	IFI16	ENSG00000163565	see interaction	PAR-CLIP
	701	CCDC47	ENSG00000108588	see interaction	Multiple
	702	SRPR	ENSG00000182934	see interaction	Multiple
	703	ARNTL2	ENSG00000029153	see interaction	Multiple
	704	ATRX	ENSG00000085224	see interaction	HITS-CLIP
	705	GLO1	ENSG00000124767	see interaction	Multiple
	706	PRPSAP1	ENSG00000161542	see interaction	HITS-CLIP
	707	FOPNL	ENSG00000133393	see interaction	Multiple
	708	SUCLA2	ENSG00000136143	see interaction	Multiple
	709	BTK	ENSG00000010671	see interaction	PAR-CLIP
	710	SYT1	ENSG00000067715	see interaction	Multiple
	711	MAFK	ENSG00000198517	see interaction	HITS-CLIP
	712	AARS	ENSG00000090861	see interaction	Multiple
	713	ZNF687	ENSG00000143373	see interaction	CLASH
	714	SMURF1	ENSG00000198742	see interaction	HITS-CLIP
	715	APLP2	ENSG00000084234	see interaction	Multiple
	716	CNNM4	ENSG00000158158	see interaction	Multiple
	717	SLC11A2	ENSG00000110911	see interaction	PAR-CLIP
	718	BEND3	ENSG00000178409	see interaction	PAR-CLIP
	719	MYO5A	ENSG00000197535	see interaction	PAR-CLIP
	720	SLC38A2	ENSG00000134294	see interaction	Multiple
	721	MYCBP	ENSG00000214114	see interaction	PAR-CLIP
	722	ZNF598	ENSG00000167962	see interaction	PAR-CLIP
	723	NHSL1	ENSG00000135540	see interaction	Multiple
	724	MIA3	ENSG00000154305	see interaction	Multiple
	725	ABHD5	ENSG00000011198	see interaction	PAR-CLIP
	726	CERK	ENSG00000100422	see interaction	Multiple
	727	XYLT2	ENSG00000015532	see interaction	Multiple
	728	JMJD1C	ENSG00000171988	see interaction	HITS-CLIP
	729	NOL4L	ENSG00000197183	see interaction	HITS-CLIP
	730	GSTP1	ENSG00000084207	see interaction	HITS-CLIP
	731	SMAD5	ENSG00000113658	see interaction	PAR-CLIP
	732	KCTD7	ENSG00000243335	see interaction	CLASH
	733	CLK1	ENSG00000013441	see interaction	HITS-CLIP
	734	FOSL2	ENSG00000075426	see interaction	HITS-CLIP
	735	TRIM33	ENSG00000197323	see interaction	Multiple
	736	CREBZF	ENSG00000137504	see interaction	PAR-CLIP
	737	MMD	ENSG00000108960	see interaction	Multiple
	738	DAG1	ENSG00000173402	see interaction	PAR-CLIP
	739	NCOA2	ENSG00000140396	see interaction	PAR-CLIP
	740	ITPR1	ENSG00000150995	see interaction	Multiple
	741	MCMBP	ENSG00000197771	see interaction	Multiple
	742	CFL2	ENSG00000165410	see interaction	HITS-CLIP
	743	MEPCE	ENSG00000146834	see interaction	HITS-CLIP
	744	RBM47	ENSG00000163694	see interaction	PAR-CLIP
	745	HYPK	ENSG00000242028	see interaction	HITS-CLIP
	746	DHX8	ENSG00000067596	see interaction	CLASH
	747	NEO1	ENSG00000067141	see interaction	PAR-CLIP
	748	AP1S3	ENSG00000152056	see interaction	HITS-CLIP
	749	BAZ2A	ENSG00000076108	see interaction	PAR-CLIP
	750	STRN3	ENSG00000196792	see interaction	PAR-CLIP
	751	SKI	ENSG00000157933	see interaction	HITS-CLIP
	752	TGIF1	ENSG00000177426	see interaction	Multiple
	753	CCDC181	ENSG00000117477	see interaction	qPCR
	754	PRDM15	ENSG00000141956	see interaction	Multiple
	755	CPEB2	ENSG00000137449	see interaction	Multiple
	756	TMCC1	ENSG00000172765	see interaction	PAR-CLIP
	757	RORA	ENSG00000069667	see interaction	Multiple
	758	HSP90B1	ENSG00000166598	see interaction	CLASH
	759	FARP2	ENSG00000006607	see interaction	PAR-CLIP
	760	GLCCI1	ENSG00000106415	see interaction	HITS-CLIP
	761	HDAC2	ENSG00000196591	see interaction	PAR-CLIP
	762	PRKAR2A	ENSG00000114302	see interaction	Multiple
	763	IPMK	ENSG00000151151	see interaction	Multiple
	764	SLC25A36	ENSG00000114120	see interaction	Multiple
	765	NAA30	ENSG00000139977	see interaction	Multiple
	766	MBD6	ENSG00000166987	see interaction	HITS-CLIP
	767	WDR81	ENSG00000167716	see interaction	PAR-CLIP
	768	RAP2C	ENSG00000123728	see interaction	PAR-CLIP
	769	KAT2A	ENSG00000108773	see interaction	qPCR
	770	METTL10	ENSG00000203791	see interaction	HITS-CLIP
	771	KLHL15	ENSG00000174010	see interaction	Multiple
	772	FXR1	ENSG00000114416	see interaction	Multiple
	773	METTL21A	ENSG00000144401	see interaction	PAR-CLIP
	774	METTL6	ENSG00000206562	see interaction	HITS-CLIP
	775	LYST	ENSG00000143669	see interaction	HITS-CLIP
	776	DDX5	ENSG00000108654	see interaction	PAR-CLIP
	777	EIF5B	ENSG00000158417	see interaction	Multiple
	778	CUX1	ENSG00000257923	see interaction	Multiple
	779	PTPRJ	ENSG00000149177	see interaction	Multiple
	780	XRN1	ENSG00000114127	see interaction	Multiple
	781	GABPA	ENSG00000154727	see interaction	CLASH
	782	H3F3C	ENSG00000188375	see interaction	Multiple
	783	C6orf62	ENSG00000112308	see interaction	Multiple
	784	SRC	ENSG00000197122	see interaction	Multiple
	785	MAPRE1	ENSG00000101367	see interaction	Multiple
	786	ANKRD13C	ENSG00000118454	see interaction	HITS-CLIP
	787	RNF180	ENSG00000164197	see interaction	HITS-CLIP
	788	DUSP8	ENSG00000184545	see interaction	HITS-CLIP
	789	STC2	ENSG00000113739	see interaction	HITS-CLIP
	790	MSL3	ENSG00000005302	see interaction	qPCR
	791	NOLC1	ENSG00000166197	see interaction	Multiple
	792	FGF2	ENSG00000138685	see interaction	Multiple
	793	POP1	ENSG00000104356	see interaction	HITS-CLIP
	794	UBE2K	ENSG00000078140	see interaction	PAR-CLIP
	795	TMEM222	ENSG00000186501	see interaction	HITS-CLIP
	796	ZNF672	ENSG00000171161	see interaction	HITS-CLIP
	797	AIF1L	ENSG00000126878	see interaction	HITS-CLIP
	798	MCUR1	ENSG00000050393	see interaction	HITS-CLIP
	799	SNAPC1	ENSG00000023608	see interaction	HITS-CLIP
	800	RAP1GDS1	ENSG00000138698	see interaction	PAR-CLIP
	801	LUM	ENSG00000139329	see interaction	Multiple
	802	KCNC4	ENSG00000116396	see interaction	PAR-CLIP
	803	PIK3C2A	ENSG00000011405	see interaction	Multiple
	804	RPL28	ENSG00000108107	see interaction	HITS-CLIP
	805	RDH10	ENSG00000121039	see interaction	Multiple
	806	PAWR	ENSG00000177425	see interaction	PAR-CLIP
	807	DSTN	ENSG00000125868	see interaction	HITS-CLIP
	808	PUS7	ENSG00000091127	see interaction	HITS-CLIP
	809	FAM199X	ENSG00000123575	see interaction	HITS-CLIP
	810	TSC22D2	ENSG00000196428	see interaction	HITS-CLIP
	811	TXLNG	ENSG00000086712	see interaction	HITS-CLIP
	812	TMEM2	ENSG00000135048	see interaction	HITS-CLIP
	813	ADCK3	ENSG00000163050	see interaction	HITS-CLIP
	814	SSX2IP	ENSG00000117155	see interaction	Multiple
	815	DHX15	ENSG00000109606	see interaction	PAR-CLIP
	816	PSMD12	ENSG00000197170	see interaction	Multiple
	817	TPPP	ENSG00000171368	see interaction	PAR-CLIP
	818	PPP1R12C	ENSG00000125503	see interaction	Multiple
	819	CALD1	ENSG00000122786	see interaction	HITS-CLIP
	820	ZC3H11A	ENSG00000058673	see interaction	Multiple
	821	HSPA8	ENSG00000109971	see interaction	Multiple
	822	LCLAT1	ENSG00000172954	see interaction	HITS-CLIP
	823	ZNF430	ENSG00000118620	see interaction	HITS-CLIP
	824	KDSR	ENSG00000119537	see interaction	HITS-CLIP
	825	CDK13	ENSG00000065883	see interaction	HITS-CLIP
	826	STK25	ENSG00000115694	see interaction	CLASH
	827	DDX55	ENSG00000111364	see interaction	PAR-CLIP
	828	SUV420H1	ENSG00000110066	see interaction	Multiple
	829	HIVEP1	ENSG00000095951	see interaction	Multiple
	830	DAB2IP	ENSG00000136848	see interaction	Multiple
	831	COL1A2	ENSG00000164692	see interaction	Multiple
	832	RBPJ	ENSG00000168214	see interaction	Multiple
	833	SYNPR	ENSG00000163630	see interaction	CLASH
	834	JADE2	ENSG00000043143	see interaction	PAR-CLIP
	835	C3orf58	ENSG00000181744	see interaction	PAR-CLIP
	836	LRPAP1	ENSG00000163956	see interaction	HITS-CLIP
	837	BCL6	ENSG00000113916	see interaction	HITS-CLIP
	838	FNIP1	ENSG00000217128	see interaction	Multiple
	839	ACAT2	ENSG00000120437	see interaction	CLASH
	840	SMIM13	ENSG00000224531	see interaction	PAR-CLIP
	841	FAM168B	ENSG00000152102	see interaction	PAR-CLIP
	842	NPTN	ENSG00000156642	see interaction	Multiple
	843	PTPLAD1	ENSG00000074696	see interaction	HITS-CLIP
	844	RASSF3	ENSG00000153179	see interaction	Multiple
	845	ARRDC3	ENSG00000113369	see interaction	Multiple
	846	SEMA3A	ENSG00000075213	see interaction	PAR-CLIP
	847	IKZF2	ENSG00000030419	see interaction	PAR-CLIP
	848	MBNL2	ENSG00000139793	see interaction	HITS-CLIP
	849	SLC20A1	ENSG00000144136	see interaction	CLASH
	850	LAMC1	ENSG00000135862	see interaction	HITS-CLIP
	851	FOXJ3	ENSG00000198815	see interaction	Multiple
	852	MKI67	ENSG00000148773	see interaction	HITS-CLIP
	853	LAMP2	ENSG00000005893	see interaction	PAR-CLIP
	854	FAM160B1	ENSG00000151553	see interaction	Multiple
	855	EP300	ENSG00000100393	see interaction	HITS-CLIP
	856	MGEA5	ENSG00000198408	see interaction	HITS-CLIP
	857	ARL5B	ENSG00000165997	see interaction	Multiple
	858	ZCCHC14	ENSG00000140948	see interaction	Multiple
	859	GNAQ	ENSG00000156052	see interaction	Multiple
	860	ZBTB7A	ENSG00000178951	see interaction	Multiple
	861	PLAG1	ENSG00000181690	see interaction	PAR-CLIP
	862	ZNF780A	ENSG00000197782	see interaction	HITS-CLIP
	863	THUMPD1	ENSG00000066654	see interaction	CLASH
	864	PIAS4	ENSG00000105229	see interaction	PAR-CLIP
	865	REV3L	ENSG00000009413	see interaction	Multiple
	866	CELSR3	ENSG00000008300	see interaction	HITS-CLIP
	867	KLHL3	ENSG00000146021	see interaction	CLASH
	868	FBXW2	ENSG00000119402	see interaction	Multiple
	869	ATF7IP	ENSG00000171681	see interaction	PAR-CLIP
	870	GOLGA1	ENSG00000136935	see interaction	Multiple
	871	TMEM50B	ENSG00000142188	see interaction	Multiple
	872	TEF	ENSG00000167074	see interaction	PAR-CLIP
	873	YIPF5	ENSG00000145817	see interaction	PAR-CLIP
	874	BMPR1A	ENSG00000107779	see interaction	Multiple
	875	CNOT1	ENSG00000125107	see interaction	PAR-CLIP
	876	CEP135	ENSG00000174799	see interaction	Multiple
	877	UBE2D3	ENSG00000109332	see interaction	PAR-CLIP
	878	OSGIN2	ENSG00000164823	see interaction	PAR-CLIP
	879	SLC9A7	ENSG00000065923	see interaction	Multiple
	880	CREB3L2	ENSG00000182158	see interaction	Multiple
	881	ATXN7	ENSG00000163635	see interaction	Multiple
	882	TSPYL1	ENSG00000189241	see interaction	Multiple
	883	SCAF11	ENSG00000139218	see interaction	HITS-CLIP
	884	VPS41	ENSG00000006715	see interaction	Multiple
	885	RABGEF1	ENSG00000154710	see interaction	Multiple
	886	H3F3B	ENSG00000132475	see interaction	Multiple
	887	ARMC1	ENSG00000104442	see interaction	Multiple
	888	SLC4A8	ENSG00000050438	see interaction	Multiple
	889	GCHFR	ENSG00000137880	see interaction	CLASH
	890	CERS6	ENSG00000172292	see interaction	HITS-CLIP
	891	GAPVD1	ENSG00000165219	see interaction	Multiple
	892	C11orf24	ENSG00000171067	see interaction	HITS-CLIP
	893	G3BP2	ENSG00000138757	see interaction	Multiple
	894	PCDH19	ENSG00000165194	see interaction	PAR-CLIP
	895	ANO10	ENSG00000160746	see interaction	PAR-CLIP
	896	PCDH7	ENSG00000169851	see interaction	Multiple
	897	ZNF730	ENSG00000183850	see interaction	PAR-CLIP
	898	HNRNPH1	ENSG00000169045	see interaction	Multiple
	899	CCDC88C	ENSG00000015133	see interaction	Multiple
	900	DDX19A	ENSG00000168872	see interaction	HITS-CLIP
	901	SNX13	ENSG00000071189	see interaction	Multiple
	902	CDC27	ENSG00000004897	see interaction	Multiple
	903	ZNF211	ENSG00000121417	see interaction	HITS-CLIP
	904	LONRF2	ENSG00000170500	see interaction	HITS-CLIP
	905	NTN4	ENSG00000074527	see interaction	HITS-CLIP
	906	SLC6A9	ENSG00000196517	see interaction	HITS-CLIP
	907	RAB3B	ENSG00000169213	see interaction	HITS-CLIP
	908	FAM24B	ENSG00000213185	see interaction	PAR-CLIP
	909	SCD	ENSG00000099194	see interaction	CLASH
	910	ACSL4	ENSG00000068366	see interaction	HITS-CLIP
	911	ZNF140	ENSG00000196387	see interaction	PAR-CLIP
	912	MARCH5	ENSG00000198060	see interaction	HITS-CLIP
	913	UBE2G1	ENSG00000132388	see interaction	Multiple
	914	SDC2	ENSG00000169439	see interaction	Multiple
	915	C14orf28	ENSG00000179476	see interaction	Multiple
	916	PAPD7	ENSG00000112941	see interaction	Multiple
	917	SREK1IP1	ENSG00000153006	see interaction	Multiple
	918	PCMTD1	ENSG00000168300	see interaction	Multiple
	919	AURKA	ENSG00000087586	see interaction	Multiple
	920	IL6ST	ENSG00000134352	see interaction	HITS-CLIP
	921	ZNF644	ENSG00000122482	see interaction	PAR-CLIP
	922	ATG5	ENSG00000057663	see interaction	PAR-CLIP
	923	LEPREL2	ENSG00000110811	see interaction	Multiple
	924	DNAJB12	ENSG00000148719	see interaction	Multiple
	925	KATNB1	ENSG00000140854	see interaction	PAR-CLIP
	926	NUP43	ENSG00000120253	see interaction	Multiple
	927	PLEKHA1	ENSG00000107679	see interaction	Multiple
	928	KMT2A	ENSG00000118058	see interaction	Multiple
	929	KIAA0368	ENSG00000136813	see interaction	HITS-CLIP
	930	EPS8	ENSG00000151491	see interaction	HITS-CLIP
	931	UPF2	ENSG00000151461	see interaction	Multiple
	932	MYO5C	ENSG00000128833	see interaction	HITS-CLIP
	933	HPS6	ENSG00000166189	see interaction	HITS-CLIP
	934	NSF	ENSG00000073969	see interaction	Multiple
	935	UBAP2L	ENSG00000143569	see interaction	Multiple
	936	MED19	ENSG00000156603	see interaction	Multiple
	937	AKAP10	ENSG00000108599	see interaction	PAR-CLIP
	938	ALDH9A1	ENSG00000143149	see interaction	Multiple
	939	CTTNBP2NL	ENSG00000143079	see interaction	PAR-CLIP
	940	RLF	ENSG00000117000	see interaction	HITS-CLIP
	941	MECOM	ENSG00000085276	see interaction	HITS-CLIP
	942	ZNRF2	ENSG00000180233	see interaction	Multiple
	943	ZNF585A	ENSG00000196967	see interaction	PAR-CLIP
	944	NDC1	ENSG00000058804	see interaction	PAR-CLIP
	945	FGD4	ENSG00000139132	see interaction	HITS-CLIP
	946	TULP4	ENSG00000130338	see interaction	Multiple
	947	FAM136A	ENSG00000035141	see interaction	CLASH
	948	AMACR	ENSG00000242110	see interaction	PAR-CLIP
	949	FMN2	ENSG00000155816	see interaction	PAR-CLIP
	950	CACFD1	ENSG00000160325	see interaction	qPCR
	951	GATAD2B	ENSG00000143614	see interaction	HITS-CLIP
	952	PLRG1	ENSG00000171566	see interaction	HITS-CLIP
	953	ATP7B	ENSG00000123191	see interaction	PAR-CLIP
	954	CTCF	ENSG00000102974	see interaction	Multiple
	955	COG3	ENSG00000136152	see interaction	Multiple
	956	RNF182	ENSG00000180537	see interaction	HITS-CLIP
	957	ELOF1	ENSG00000130165	see interaction	CLASH
	958	PPIP5K2	ENSG00000145725	see interaction	PAR-CLIP
	959	BDP1	ENSG00000145734	see interaction	PAR-CLIP
	960	CCNJ	ENSG00000107443	see interaction	HITS-CLIP
	961	KIAA0232	ENSG00000170871	see interaction	Multiple
	962	SYNE2	ENSG00000054654	see interaction	Multiple
	963	CLSPN	ENSG00000092853	see interaction	HITS-CLIP
	964	ITM2A	ENSG00000078596	see interaction	PAR-CLIP
	965	DOCK9	ENSG00000088387	see interaction	Multiple
	966	RBM10	ENSG00000182872	see interaction	Multiple
	967	RSPRY1	ENSG00000159579	see interaction	CLASH
	968	USP9X	ENSG00000124486	see interaction	Multiple
	969	MBNL1	ENSG00000152601	see interaction	HITS-CLIP
	970	PRC1	ENSG00000198901	see interaction	CLASH
	971	PCYT1B	ENSG00000102230	see interaction	PAR-CLIP
	972	ZFYVE21	ENSG00000100711	see interaction	Multiple
	973	NFIA	ENSG00000162599	see interaction	Multiple
	974	RP2	ENSG00000102218	see interaction	Multiple
	975	RPS5	ENSG00000083845	see interaction	qPCR
	976	ATP2B4	ENSG00000058668	see interaction	Multiple
	977	CNEP1R1	ENSG00000205423	see interaction	Multiple
	978	KIAA1919	ENSG00000173214	see interaction	HITS-CLIP
	979	RASAL2	ENSG00000075391	see interaction	qPCR
	980	MRPL44	ENSG00000135900	see interaction	HITS-CLIP
	981	ZBTB18	ENSG00000179456	see interaction	Multiple
	982	GFPT2	ENSG00000131459	see interaction	Multiple
	983	MBNL3	ENSG00000076770	see interaction	HITS-CLIP
	984	SESN3	ENSG00000149212	see interaction	Multiple
	985	LDLR	ENSG00000130164	see interaction	CLASH
	986	SLX4	ENSG00000188827	see interaction	Multiple
	987	OTULIN	ENSG00000154124	see interaction	PAR-CLIP
	988	HNRNPA2B1	ENSG00000122566	see interaction	Multiple
	989	DCAF12	ENSG00000198876	see interaction	CLASH
	990	EIF1AD	ENSG00000175376	see interaction	HITS-CLIP
	991	PER2	ENSG00000132326	see interaction	Multiple
	992	NUP155	ENSG00000113569	see interaction	HITS-CLIP
	993	ATXN3	ENSG00000066427	see interaction	PAR-CLIP
	994	TPT1	ENSG00000133112	see interaction	HITS-CLIP
	995	LRP3	ENSG00000130881	see interaction	HITS-CLIP
	996	TTI1	ENSG00000101407	see interaction	HITS-CLIP
	997	PPM1B	ENSG00000138032	see interaction	PAR-CLIP
	998	CCDC186	ENSG00000165813	see interaction	HITS-CLIP
	999	ZBTB4	ENSG00000174282	see interaction	PAR-CLIP
	1000	NDUFS5	ENSG00000168653	see interaction	Multiple
	1001	MTAP	ENSG00000099810	see interaction	PAR-CLIP
	1002	ZNF615	ENSG00000197619	see interaction	PAR-CLIP
	1003	GAREM	ENSG00000141441	see interaction	Multiple
	1004	TUB	ENSG00000166402	see interaction	HITS-CLIP
	1005	BTBD7	ENSG00000011114	see interaction	CLASH
	1006	GID4	ENSG00000141034	see interaction	Multiple
	1007	PHF13	ENSG00000116273	see interaction	HITS-CLIP
	1008	FAM214A	ENSG00000047346	see interaction	Multiple
	1009	ATP2A2	ENSG00000174437	see interaction	Multiple
	1010	PCBP2	ENSG00000197111	see interaction	HITS-CLIP
	1011	HIPK1	ENSG00000163349	see interaction	Multiple
	1012	RINT1	ENSG00000135249	see interaction	HITS-CLIP
	1013	ZBTB34	ENSG00000177125	see interaction	Multiple
	1014	RGL1	ENSG00000143344	see interaction	PAR-CLIP
	1015	AP1G1	ENSG00000166747	see interaction	HITS-CLIP
	1016	ORC6	ENSG00000091651	see interaction	CLASH
	1017	LEPREL1	ENSG00000090530	see interaction	HITS-CLIP
	1018	PAPSS2	ENSG00000198682	see interaction	Multiple
	1019	CEP55	ENSG00000138180	see interaction	HITS-CLIP
	1020	RAB8B	ENSG00000166128	see interaction	Multiple
	1021	UBE2W	ENSG00000104343	see interaction	Multiple
	1022	RAN	ENSG00000132341	see interaction	Multiple
	1023	HERPUD2	ENSG00000122557	see interaction	HITS-CLIP
	1024	DUSP5	ENSG00000138166	see interaction	Multiple
	1025	JADE1	ENSG00000077684	see interaction	Multiple
	1026	OSBPL8	ENSG00000091039	see interaction	Multiple
	1027	SUFU	ENSG00000107882	see interaction	HITS-CLIP
	1028	USP11	ENSG00000102226	see interaction	PAR-CLIP
	1029	NUPL2	ENSG00000136243	see interaction	PAR-CLIP
	1030	KHNYN	ENSG00000100441	see interaction	HITS-CLIP
	1031	ANAPC13	ENSG00000129055	see interaction	Multiple
	1032	ULK1	ENSG00000177169	see interaction	HITS-CLIP
	1033	DYRK1A	ENSG00000157540	see interaction	Multiple
	1034	ZCCHC11	ENSG00000134744	see interaction	HITS-CLIP
	1035	SNX25	ENSG00000109762	see interaction	HITS-CLIP
	1036	MOAP1	ENSG00000165943	see interaction	PAR-CLIP
	1037	LEPROT	ENSG00000213625	see interaction	HITS-CLIP
	1038	PTAR1	ENSG00000188647	see interaction	Multiple
	1039	STEAP3	ENSG00000115107	see interaction	Multiple
	1040	TWIST1	ENSG00000122691	see interaction	PAR-CLIP
	1041	CAMK1D	ENSG00000183049	see interaction	HITS-CLIP
	1042	ITGA6	ENSG00000091409	see interaction	Multiple
	1043	SGPP1	ENSG00000126821	see interaction	Multiple
	1044	PDZD8	ENSG00000165650	see interaction	Multiple
	1045	MAP2K4	ENSG00000065559	see interaction	Multiple
	1046	SAMD9L	ENSG00000177409	see interaction	Multiple
	1047	RPS6KA4	ENSG00000162302	see interaction	Multiple
	1048	XRCC5	ENSG00000079246	see interaction	HITS-CLIP
	1049	DKK3	ENSG00000050165	see interaction	Multiple
	1050	CHKA	ENSG00000110721	see interaction	PAR-CLIP
	1051	RSBN1	ENSG00000081019	see interaction	Multiple
	1052	ITPR3	ENSG00000096433	see interaction	CLASH
	1053	RAB11FIP1	ENSG00000156675	see interaction	PAR-CLIP
	1054	ATP8B1	ENSG00000081923	see interaction	HITS-CLIP
	1055	GTF2A1	ENSG00000165417	see interaction	HITS-CLIP
	1056	TANC2	ENSG00000170921	see interaction	Multiple
	1057	RRBP1	ENSG00000125844	see interaction	HITS-CLIP
	1058	PHIP	ENSG00000146247	see interaction	Multiple
	1059	CPEB3	ENSG00000107864	see interaction	Multiple
	1060	PTEN	ENSG00000171862	see interaction	Multiple
	1061	MTF2	ENSG00000143033	see interaction	HITS-CLIP
	1062	FDPS	ENSG00000160752	see interaction	HITS-CLIP
	1063	PALLD	ENSG00000129116	see interaction	HITS-CLIP
	1064	SGK3	ENSG00000104205	see interaction	Multiple
	1065	LIN54	ENSG00000189308	see interaction	Multiple
	1066	LATS1	ENSG00000131023	see interaction	Multiple
	1067	NFIC	ENSG00000141905	see interaction	Multiple
	1068	BMP7	ENSG00000101144	see interaction	HITS-CLIP
	1069	TRMT6	ENSG00000089195	see interaction	PAR-CLIP
	1070	GRHL1	ENSG00000134317	see interaction	HITS-CLIP
	1071	RAD17	ENSG00000152942	see interaction	HITS-CLIP
	1072	C16orf62	ENSG00000103544	see interaction	HITS-CLIP
	1073	RNF141	ENSG00000110315	see interaction	Multiple
	1074	TRIB1	ENSG00000173334	see interaction	Multiple
	1075	MAP3K7	ENSG00000135341	see interaction	HITS-CLIP
	1076	SLAIN2	ENSG00000109171	see interaction	Multiple
	1077	PAX9	ENSG00000198807	see interaction	Multiple
	1078	ELP3	ENSG00000134014	see interaction	HITS-CLIP
	1079	YPEL5	ENSG00000119801	see interaction	HITS-CLIP
	1080	HIST1H2AC	ENSG00000180573	see interaction	Multiple
	1081	LATS2	ENSG00000150457	see interaction	Multiple
	1082	ERCC6L	ENSG00000186871	see interaction	PAR-CLIP
	1083	CREBBP	ENSG00000005339	see interaction	Multiple
	1084	FBXW11	ENSG00000072803	see interaction	PAR-CLIP
	1085	CHD9	ENSG00000177200	see interaction	Multiple
	1086	PRDX3	ENSG00000165672	see interaction	HITS-CLIP
	1087	ZNF772	ENSG00000197128	see interaction	PAR-CLIP
	1088	TRAF3	ENSG00000131323	see interaction	Multiple
	1089	USP33	ENSG00000077254	see interaction	Multiple
	1090	ZHX1	ENSG00000165156	see interaction	Multiple
	1091	RAD21	ENSG00000164754	see interaction	Multiple
	1092	PCGF3	ENSG00000185619	see interaction	HITS-CLIP
	1093	SLC40A1	ENSG00000138449	see interaction	Multiple
	1094	DNAJC27	ENSG00000115137	see interaction	Multiple
	1095	KMT2C	ENSG00000055609	see interaction	Multiple
	1096	ZNF654	ENSG00000175105	see interaction	PAR-CLIP
	1097	GOLGA3	ENSG00000090615	see interaction	Multiple
	1098	TRMT10C	ENSG00000174173	see interaction	PAR-CLIP
	1099	VAT1	ENSG00000108828	see interaction	HITS-CLIP
	1100	MPP3	ENSG00000161647	see interaction	HITS-CLIP
	1101	SLFN5	ENSG00000166750	see interaction	Multiple
	1102	PDHB	ENSG00000168291	see interaction	Multiple
	1103	FAM129A	ENSG00000135842	see interaction	PAR-CLIP
	1104	FRY	ENSG00000073910	see interaction	HITS-CLIP
	1105	KLF6	ENSG00000067082	see interaction	Multiple
	1106	PFKFB4	ENSG00000114268	see interaction	Multiple
	1107	TMEM74	ENSG00000164841	see interaction	PAR-CLIP
	1108	KIAA1279	ENSG00000198954	see interaction	Multiple
	1109	PDP2	ENSG00000172840	see interaction	PAR-CLIP
	1110	RNF139	ENSG00000170881	see interaction	PAR-CLIP
	1111	RBM4	ENSG00000173933	see interaction	HITS-CLIP
	1112	ZNF470	ENSG00000197016	see interaction	PAR-CLIP
	1113	CBX5	ENSG00000094916	see interaction	Multiple
	1114	KLF4	ENSG00000136826	see interaction	Multiple
	1115	STARD4	ENSG00000164211	see interaction	PAR-CLIP
	1116	TTPAL	ENSG00000124120	see interaction	Multiple
	1117	TNKS	ENSG00000173273	see interaction	PAR-CLIP
	1118	JMY	ENSG00000152409	see interaction	Multiple
	1119	TBL1XR1	ENSG00000177565	see interaction	Multiple
	1120	WDR37	ENSG00000047056	see interaction	Multiple
	1121	SETX	ENSG00000107290	see interaction	HITS-CLIP
	1122	ZNF91	ENSG00000167232	see interaction	HITS-CLIP
	1123	BAZ2B	ENSG00000123636	see interaction	Multiple
	1124	DUSP1	ENSG00000120129	see interaction	HITS-CLIP
	1125	DHX36	ENSG00000174953	see interaction	PAR-CLIP
	1126	GATA6	ENSG00000141448	see interaction	PAR-CLIP
	1127	SPOPL	ENSG00000144228	see interaction	HITS-CLIP
	1128	PIGA	ENSG00000165195	see interaction	PAR-CLIP
	1129	ASXL2	ENSG00000143970	see interaction	HITS-CLIP
	1130	SLC1A5	ENSG00000105281	see interaction	PAR-CLIP
	1131	SCN8A	ENSG00000196876	see interaction	PAR-CLIP
	1132	EIF1	ENSG00000173812	see interaction	PAR-CLIP
	1133	GLYR1	ENSG00000140632	see interaction	PAR-CLIP
	1134	IRF1	ENSG00000125347	see interaction	Multiple
	1135	ADRB1	ENSG00000043591	see interaction	Multiple
	1136	PLA2G15	ENSG00000103066	see interaction	PAR-CLIP
	1137	MARCH3	ENSG00000173926	see interaction	PAR-CLIP
	1138	MBOAT2	ENSG00000143797	see interaction	PAR-CLIP
	1139	PSMB6	ENSG00000142507	see interaction	Multiple
	1140	MDM2	ENSG00000135679	see interaction	Multiple
	1141	ELOVL4	ENSG00000118402	see interaction	Multiple
	1142	GOLIM4	ENSG00000173905	see interaction	CLASH
	1143	GPR137C	ENSG00000180998	see interaction	PAR-CLIP
	1144	UGDH	ENSG00000109814	see interaction	CLASH
	1145	PRR11	ENSG00000068489	see interaction	PAR-CLIP
	1146	KIF24	ENSG00000186638	see interaction	HITS-CLIP
	1147	TMC7	ENSG00000170537	see interaction	HITS-CLIP
	1148	TNRC6C	ENSG00000078687	see interaction	PAR-CLIP
	1149	SLC35E2B	ENSG00000189339	see interaction	PAR-CLIP
	1150	FANCI	ENSG00000140525	see interaction	Multiple
	1151	VPS54	ENSG00000143952	see interaction	HITS-CLIP
	1152	FAM110C	ENSG00000184731	see interaction	PAR-CLIP
	1153	VKORC1L1	ENSG00000196715	see interaction	HITS-CLIP
	1154	CNDP2	ENSG00000133313	see interaction	HITS-CLIP
	1155	MCM3	ENSG00000112118	see interaction	CLASH
	1156	PNISR	ENSG00000132424	see interaction	Multiple
	1157	EIF4G2	ENSG00000110321	see interaction	Multiple
	1158	BCL2L11	ENSG00000153094	see interaction	Multiple
	1159	CLOCK	ENSG00000134852	see interaction	PAR-CLIP
	1160	ZNF703	ENSG00000183779	see interaction	Multiple
	1161	KIF5B	ENSG00000170759	see interaction	Multiple
	1162	MTF1	ENSG00000188786	see interaction	Multiple
	1163	HOXC8	ENSG00000037965	see interaction	Multiple
	1164	SOBP	ENSG00000112320	see interaction	HITS-CLIP
	1165	MYO1B	ENSG00000128641	see interaction	PAR-CLIP
	1166	PAX3	ENSG00000135903	see interaction	PAR-CLIP
	1167	KCTD20	ENSG00000112078	see interaction	HITS-CLIP
	1168	NPTX1	ENSG00000171246	see interaction	Multiple
	1169	ATR	ENSG00000175054	see interaction	HITS-CLIP
	1170	APH1B	ENSG00000138613	see interaction	PAR-CLIP
	1171	TMF1	ENSG00000144747	see interaction	PAR-CLIP
	1172	CTGF	ENSG00000118523	see interaction	HITS-CLIP
	1173	MIER3	ENSG00000155545	see interaction	Multiple
	1174	CD69	ENSG00000110848	see interaction	Multiple
	1175	FAU	ENSG00000149806	see interaction	CLASH
	1176	NUDT19	ENSG00000213965	see interaction	PAR-CLIP
	1177	SLC30A1	ENSG00000170385	see interaction	PAR-CLIP
	1178	ZKSCAN1	ENSG00000106261	see interaction	PAR-CLIP
	1179	TTC9	ENSG00000133985	see interaction	Multiple
	1180	BSN	ENSG00000164061	see interaction	Multiple
	1181	C2orf69	ENSG00000178074	see interaction	Multiple
	1182	FNIP2	ENSG00000052795	see interaction	Multiple
	1183	SYNCRIP	ENSG00000135316	see interaction	Multiple
	1184	ASAP2	ENSG00000151693	see interaction	HITS-CLIP
	1185	GSPT1	ENSG00000103342	see interaction	PAR-CLIP
	1186	DSEL	ENSG00000171451	see interaction	Multiple
	1187	TUSC2	ENSG00000114383	see interaction	CLASH
	1188	MRPS21	ENSG00000266472	see interaction	Multiple
	1189	NEFL	ENSG00000277586	see interaction	Multiple
	1190	HNF1B	ENSG00000275410	see interaction	PAR-CLIP
	1191	DACH1	ENSG00000276644	see interaction	PAR-CLIP
	1192	MARCKS	ENSG00000277443	see interaction	HITS-CLIP
	1193	TAF15	ENSG00000270647	see interaction	Multiple
	1194	ZFP91	ENSG00000186660	see interaction	Multiple
	1195	BRD4	ENSG00000141867	see interaction	HITS-CLIP
	1196	MYO18A	ENSG00000196535	see interaction	PAR-CLIP
	1197	ZNF28	ENSG00000198538	see interaction	PAR-CLIP

## Sheet: 486-5p
Tarbase Experimentally Suppported Interactions for hsa-miR-486-5p
	#	Gene Name	Gene Ensembl id	Interactions	Tarbase Methods
	1	TERF2	ENSG00000132604	see interaction	Multiple
	2	OSBP2	ENSG00000184792	see interaction	HITS-CLIP
	3	E2F7	ENSG00000165891	see interaction	Multiple
	4	ACTB	ENSG00000075624	see interaction	Multiple
	5	TANC1	ENSG00000115183	see interaction	HITS-CLIP
	6	SEC16A	ENSG00000148396	see interaction	HITS-CLIP
	7	PCNXL4	ENSG00000126773	see interaction	HITS-CLIP
	8	MLK4	ENSG00000143674	see interaction	HITS-CLIP
	9	CREBL2	ENSG00000111269	see interaction	HITS-CLIP
	10	TBCD	ENSG00000141556	see interaction	PAR-CLIP
	11	DVL3	ENSG00000161202	see interaction	HITS-CLIP
	12	SAR1A	ENSG00000079332	see interaction	HITS-CLIP
	13	ATP6AP1	ENSG00000071553	see interaction	HITS-CLIP
	14	ARGLU1	ENSG00000134884	see interaction	HITS-CLIP
	15	G3BP1	ENSG00000145907	see interaction	Multiple
	16	RCC1	ENSG00000180198	see interaction	Multiple
	17	EMP1	ENSG00000134531	see interaction	HITS-CLIP
	18	VASH2	ENSG00000143494	see interaction	PAR-CLIP
	19	UROS	ENSG00000188690	see interaction	HITS-CLIP
	20	FEM1B	ENSG00000169018	see interaction	HITS-CLIP
	21	MET	ENSG00000105976	see interaction	HITS-CLIP
	22	C20orf24	ENSG00000101084	see interaction	HITS-CLIP
	23	UBE3B	ENSG00000151148	see interaction	HITS-CLIP
	24	ATXN7L3	ENSG00000087152	see interaction	HITS-CLIP
	25	PEX19	ENSG00000162735	see interaction	PAR-CLIP
	26	ITGB8	ENSG00000105855	see interaction	Multiple
	27	PWWP2A	ENSG00000170234	see interaction	HITS-CLIP
	28	RPL7A	ENSG00000148303	see interaction	HITS-CLIP
	29	NUCKS1	ENSG00000069275	see interaction	HITS-CLIP
	30	ZNF791	ENSG00000173875	see interaction	HITS-CLIP
	31	ATXN7L2	ENSG00000162650	see interaction	HITS-CLIP
	32	RBM12	ENSG00000244462	see interaction	HITS-CLIP
	33	NRAS	ENSG00000213281	see interaction	HITS-CLIP
	34	USP40	ENSG00000085982	see interaction	HITS-CLIP
	35	SLC7A6	ENSG00000103064	see interaction	HITS-CLIP
	36	FYCO1	ENSG00000163820	see interaction	Multiple
	37	CHD1	ENSG00000153922	see interaction	HITS-CLIP
	38	RUVBL1	ENSG00000175792	see interaction	HITS-CLIP
	39	PCLO	ENSG00000186472	see interaction	HITS-CLIP
	40	ZNF600	ENSG00000189190	see interaction	Multiple
	41	ENDOD1	ENSG00000149218	see interaction	PAR-CLIP
	42	SIRT1	ENSG00000096717	see interaction	HITS-CLIP
	43	CPSF7	ENSG00000149532	see interaction	HITS-CLIP
	44	PYCR2	ENSG00000143811	see interaction	Multiple
	45	BTN3A3	ENSG00000111801	see interaction	PAR-CLIP
	46	PLAGL2	ENSG00000126003	see interaction	PAR-CLIP
	47	NF2	ENSG00000186575	see interaction	HITS-CLIP
	48	PHGDH	ENSG00000092621	see interaction	HITS-CLIP
	49	NME3	ENSG00000103024	see interaction	HITS-CLIP
	50	ZNF275	ENSG00000063587	see interaction	HITS-CLIP
	51	PITPNA	ENSG00000174238	see interaction	HITS-CLIP
	52	ZDHHC20	ENSG00000180776	see interaction	Multiple
	53	MAPK14	ENSG00000112062	see interaction	PAR-CLIP
	54	EEA1	ENSG00000102189	see interaction	PAR-CLIP
	55	LMBRD2	ENSG00000164187	see interaction	HITS-CLIP
	56	SYPL1	ENSG00000008282	see interaction	PAR-CLIP
	57	CPSF2	ENSG00000165934	see interaction	HITS-CLIP
	58	NPC1	ENSG00000141458	see interaction	HITS-CLIP
	59	MAP4	ENSG00000047849	see interaction	HITS-CLIP
	60	STX3	ENSG00000166900	see interaction	HITS-CLIP
	61	CDCA8	ENSG00000134690	see interaction	HITS-CLIP
	62	GAN	ENSG00000261609	see interaction	HITS-CLIP
	63	PLEKHF2	ENSG00000175895	see interaction	Multiple
	64	DDX42	ENSG00000198231	see interaction	HITS-CLIP
	65	GPSM1	ENSG00000160360	see interaction	HITS-CLIP
	66	CLCC1	ENSG00000121940	see interaction	Multiple
	67	KLHL20	ENSG00000076321	see interaction	HITS-CLIP
	68	BCL2	ENSG00000171791	see interaction	HITS-CLIP
	69	HBP1	ENSG00000105856	see interaction	HITS-CLIP
	70	RP11-108K14.8	ENSG00000254536	see interaction	HITS-CLIP
	71	KIAA0430	ENSG00000166783	see interaction	HITS-CLIP
	72	ANKRD36C	ENSG00000174501	see interaction	HITS-CLIP
	73	APH1A	ENSG00000117362	see interaction	HITS-CLIP
	74	NT5DC3	ENSG00000111696	see interaction	HITS-CLIP
	75	TIAM1	ENSG00000156299	see interaction	HITS-CLIP
	76	CCDC117	ENSG00000159873	see interaction	Multiple
	77	RAB21	ENSG00000080371	see interaction	HITS-CLIP
	78	PHF3	ENSG00000118482	see interaction	HITS-CLIP
	79	MSL2	ENSG00000174579	see interaction	HITS-CLIP
	80	DCUN1D2	ENSG00000150401	see interaction	HITS-CLIP
	81	SLC25A28	ENSG00000155287	see interaction	HITS-CLIP
	82	ZNF800	ENSG00000048405	see interaction	HITS-CLIP
	83	ETF1	ENSG00000120705	see interaction	HITS-CLIP
	84	CACUL1	ENSG00000151893	see interaction	HITS-CLIP
	85	ENSA	ENSG00000143420	see interaction	HITS-CLIP
	86	KDM2A	ENSG00000173120	see interaction	HITS-CLIP
	87	CERS1	ENSG00000223802	see interaction	HITS-CLIP
	88	MTMR2	ENSG00000087053	see interaction	HITS-CLIP
	89	TAB2	ENSG00000055208	see interaction	PAR-CLIP
	90	THAP6	ENSG00000174796	see interaction	PAR-CLIP
	91	GXYLT1	ENSG00000151233	see interaction	Multiple
	92	WDR6	ENSG00000178252	see interaction	HITS-CLIP
	93	GID8	ENSG00000101193	see interaction	HITS-CLIP
	94	2007-09-01	ENSG00000122545	see interaction	Multiple
	95	DDX3X	ENSG00000215301	see interaction	HITS-CLIP
	96	RER1	ENSG00000157916	see interaction	HITS-CLIP
	97	COX16	ENSG00000133983	see interaction	HITS-CLIP
	98	MTMR10	ENSG00000166912	see interaction	HITS-CLIP
	99	DPP9	ENSG00000142002	see interaction	HITS-CLIP
	100	ADIPOR2	ENSG00000006831	see interaction	HITS-CLIP
	101	SLC3A2	ENSG00000168003	see interaction	HITS-CLIP
	102	PRCC	ENSG00000143294	see interaction	HITS-CLIP
	103	ZNF680	ENSG00000173041	see interaction	HITS-CLIP
	104	C15orf39	ENSG00000167173	see interaction	HITS-CLIP
	105	SAMD1	ENSG00000141858	see interaction	HITS-CLIP
	106	RNF187	ENSG00000168159	see interaction	PAR-CLIP
	107	DDX21	ENSG00000165732	see interaction	HITS-CLIP
	108	PRRC2C	ENSG00000117523	see interaction	PAR-CLIP
	109	ACBD3	ENSG00000182827	see interaction	PAR-CLIP
	110	SGMS1	ENSG00000198964	see interaction	HITS-CLIP
	111	RELT	ENSG00000054967	see interaction	HITS-CLIP
	112	METTL20	ENSG00000139160	see interaction	PAR-CLIP
	113	SEC63	ENSG00000025796	see interaction	HITS-CLIP
	114	PRR14L	ENSG00000183530	see interaction	HITS-CLIP
	115	CRAMP1L	ENSG00000007545	see interaction	HITS-CLIP
	116	ZNF233	ENSG00000159915	see interaction	HITS-CLIP
	117	RAB5A	ENSG00000144566	see interaction	PAR-CLIP
	118	MTR	ENSG00000116984	see interaction	HITS-CLIP
	119	GABRB3	ENSG00000166206	see interaction	HITS-CLIP
	120	VPS4B	ENSG00000119541	see interaction	HITS-CLIP
	121	COPB2	ENSG00000184432	see interaction	HITS-CLIP
	122	GDA	ENSG00000119125	see interaction	HITS-CLIP
	123	NCEH1	ENSG00000144959	see interaction	HITS-CLIP
	124	FAF2	ENSG00000113194	see interaction	HITS-CLIP
	125	KLHL42	ENSG00000087448	see interaction	HITS-CLIP
	126	TAF1	ENSG00000147133	see interaction	HITS-CLIP
	127	NAV1	ENSG00000134369	see interaction	HITS-CLIP
	128	KLHDC10	ENSG00000128607	see interaction	HITS-CLIP
	129	C6orf99	ENSG00000203711	see interaction	HITS-CLIP
	130	CLIP1	ENSG00000130779	see interaction	HITS-CLIP
	131	PLCG1	ENSG00000124181	see interaction	HITS-CLIP
	132	FBN1	ENSG00000166147	see interaction	HITS-CLIP
	133	CCDC57	ENSG00000176155	see interaction	HITS-CLIP
	134	STX16	ENSG00000124222	see interaction	HITS-CLIP
	135	ZNF711	ENSG00000147180	see interaction	HITS-CLIP
	136	FAM208B	ENSG00000108021	see interaction	HITS-CLIP
	137	SMAD4	ENSG00000141646	see interaction	HITS-CLIP
	138	C2CD5	ENSG00000111731	see interaction	PAR-CLIP
	139	SPEN	ENSG00000065526	see interaction	HITS-CLIP
	140	PPT1	ENSG00000131238	see interaction	HITS-CLIP
	141	MSH6	ENSG00000116062	see interaction	Multiple
	142	NR3C1	ENSG00000113580	see interaction	HITS-CLIP
	143	TRAPPC9	ENSG00000167632	see interaction	HITS-CLIP
	144	ARL6IP1	ENSG00000170540	see interaction	HITS-CLIP
	145	RALGPS1	ENSG00000136828	see interaction	HITS-CLIP
	146	NR2C2	ENSG00000177463	see interaction	HITS-CLIP
	147	ZSCAN21	ENSG00000166529	see interaction	PAR-CLIP
	148	VEZT	ENSG00000028203	see interaction	Multiple
	149	ELMSAN1	ENSG00000156030	see interaction	HITS-CLIP
	150	ST6GALNAC6	ENSG00000160408	see interaction	HITS-CLIP
	151	GPBP1L1	ENSG00000159592	see interaction	HITS-CLIP
	152	ARID1A	ENSG00000117713	see interaction	HITS-CLIP
	153	MYPOP	ENSG00000176182	see interaction	HITS-CLIP
	154	SLC35A3	ENSG00000117620	see interaction	HITS-CLIP
	155	BIRC6	ENSG00000115760	see interaction	Multiple
	156	VIM	ENSG00000026025	see interaction	HITS-CLIP
	157	SLIRP	ENSG00000119705	see interaction	HITS-CLIP
	158	ZBTB9	ENSG00000213588	see interaction	Multiple
	159	SPRTN	ENSG00000010072	see interaction	HITS-CLIP
	160	ZNF100	ENSG00000197020	see interaction	PAR-CLIP
	161	JMJD1C	ENSG00000171988	see interaction	HITS-CLIP
	162	TTK	ENSG00000112742	see interaction	PAR-CLIP
	163	NCOA2	ENSG00000140396	see interaction	HITS-CLIP
	164	ARL6IP6	ENSG00000177917	see interaction	PAR-CLIP
	165	TEAD1	ENSG00000187079	see interaction	HITS-CLIP
	166	C14orf105	ENSG00000100557	see interaction	HITS-CLIP
	167	RSRC2	ENSG00000111011	see interaction	Multiple
	168	ZFAND6	ENSG00000086666	see interaction	HITS-CLIP
	169	CHAC1	ENSG00000128965	see interaction	Multiple
	170	SRRM2	ENSG00000167978	see interaction	HITS-CLIP
	171	ZC3H14	ENSG00000100722	see interaction	Multiple
	172	LDHA	ENSG00000134333	see interaction	HITS-CLIP
	173	GLCE	ENSG00000138604	see interaction	HITS-CLIP
	174	C6orf62	ENSG00000112308	see interaction	HITS-CLIP
	175	TMEM222	ENSG00000186501	see interaction	HITS-CLIP
	176	CASP9	ENSG00000132906	see interaction	HITS-CLIP
	177	TNFRSF10B	ENSG00000120889	see interaction	HITS-CLIP
	178	GMPPB	ENSG00000173540	see interaction	HITS-CLIP
	179	RPL28	ENSG00000108107	see interaction	HITS-CLIP
	180	TSC22D2	ENSG00000196428	see interaction	HITS-CLIP
	181	BTAF1	ENSG00000095564	see interaction	HITS-CLIP
	182	NF1	ENSG00000196712	see interaction	Multiple
	183	SERPINB1	ENSG00000021355	see interaction	HITS-CLIP
	184	MRPS27	ENSG00000113048	see interaction	HITS-CLIP
	185	FAM13B	ENSG00000031003	see interaction	HITS-CLIP
	186	AKIRIN1	ENSG00000174574	see interaction	HITS-CLIP
	187	CDC23	ENSG00000094880	see interaction	HITS-CLIP
	188	ZNF451	ENSG00000112200	see interaction	HITS-CLIP
	189	ARID4B	ENSG00000054267	see interaction	HITS-CLIP
	190	DESI1	ENSG00000100418	see interaction	HITS-CLIP
	191	KCNAB2	ENSG00000069424	see interaction	PAR-CLIP
	192	CDK17	ENSG00000059758	see interaction	HITS-CLIP
	193	PUM2	ENSG00000055917	see interaction	Multiple
	194	ATXN7L3B	ENSG00000253719	see interaction	HITS-CLIP
	195	CELSR3	ENSG00000008300	see interaction	HITS-CLIP
	196	MRE11A	ENSG00000020922	see interaction	HITS-CLIP
	197	FBXW2	ENSG00000119402	see interaction	HITS-CLIP
	198	H3F3B	ENSG00000132475	see interaction	Multiple
	199	CLPTM1	ENSG00000104853	see interaction	HITS-CLIP
	200	CD4	ENSG00000010610	see interaction	HITS-CLIP
	201	G3BP2	ENSG00000138757	see interaction	HITS-CLIP
	202	SMC2	ENSG00000136824	see interaction	PAR-CLIP
	203	HNRNPH1	ENSG00000169045	see interaction	Multiple
	204	ZNF326	ENSG00000162664	see interaction	HITS-CLIP
	205	ATP6V1C1	ENSG00000155097	see interaction	HITS-CLIP
	206	GLIPR1	ENSG00000139278	see interaction	HITS-CLIP
	207	ZNF644	ENSG00000122482	see interaction	HITS-CLIP
	208	KMT2A	ENSG00000118058	see interaction	HITS-CLIP
	209	LRRFIP1	ENSG00000124831	see interaction	HITS-CLIP
	210	ABLIM1	ENSG00000099204	see interaction	HITS-CLIP
	211	ROBO1	ENSG00000169855	see interaction	HITS-CLIP
	212	RBM12B	ENSG00000183808	see interaction	Multiple
	213	UHMK1	ENSG00000152332	see interaction	Multiple
	214	MDN1	ENSG00000112159	see interaction	HITS-CLIP
	215	BCMO1	ENSG00000135697	see interaction	HITS-CLIP
	216	NFIA	ENSG00000162599	see interaction	HITS-CLIP
	217	PDXDC1	ENSG00000179889	see interaction	HITS-CLIP
	218	SH2D6	ENSG00000152292	see interaction	HITS-CLIP
	219	MLXIP	ENSG00000175727	see interaction	HITS-CLIP
	220	KIFC3	ENSG00000140859	see interaction	HITS-CLIP
	221	HIGD2A	ENSG00000146066	see interaction	Multiple
	222	LDLR	ENSG00000130164	see interaction	HITS-CLIP
	223	NOP9	ENSG00000196943	see interaction	HITS-CLIP
	224	C7orf13	ENSG00000244291	see interaction	HITS-CLIP
	225	BNIP3L	ENSG00000104765	see interaction	PAR-CLIP
	226	NCBP1	ENSG00000136937	see interaction	HITS-CLIP
	227	BTBD7	ENSG00000011114	see interaction	PAR-CLIP
	228	HIPK1	ENSG00000163349	see interaction	PAR-CLIP
	229	LRRC16A	ENSG00000079691	see interaction	PAR-CLIP
	230	MKNK2	ENSG00000099875	see interaction	PAR-CLIP
	231	ZNF367	ENSG00000165244	see interaction	Multiple
	232	DYRK1A	ENSG00000157540	see interaction	HITS-CLIP
	233	SRSF3	ENSG00000112081	see interaction	HITS-CLIP
	234	FAM65A	ENSG00000039523	see interaction	PAR-CLIP
	235	AGTPBP1	ENSG00000135049	see interaction	HITS-CLIP
	236	ATP1A1	ENSG00000163399	see interaction	HITS-CLIP
	237	SAMD9L	ENSG00000177409	see interaction	PAR-CLIP
	238	SPHK2	ENSG00000063176	see interaction	PAR-CLIP
	239	XPO1	ENSG00000082898	see interaction	HITS-CLIP
	240	PHIP	ENSG00000146247	see interaction	HITS-CLIP
	241	PTEN	ENSG00000171862	see interaction	Multiple
	242	MTF2	ENSG00000143033	see interaction	HITS-CLIP
	243	ATL3	ENSG00000184743	see interaction	HITS-CLIP
	244	AP1B1	ENSG00000100280	see interaction	HITS-CLIP
	245	SLAIN2	ENSG00000109171	see interaction	PAR-CLIP
	246	RPS21	ENSG00000171858	see interaction	Multiple
	247	FGFR1OP	ENSG00000213066	see interaction	HITS-CLIP
	248	SERTAD2	ENSG00000179833	see interaction	HITS-CLIP
	249	SETD1A	ENSG00000099381	see interaction	HITS-CLIP
	250	TMEM130	ENSG00000166448	see interaction	HITS-CLIP
	251	DIS3	ENSG00000083520	see interaction	HITS-CLIP
	252	ITPK1	ENSG00000100605	see interaction	HITS-CLIP
	253	KIF5C	ENSG00000168280	see interaction	HITS-CLIP
	254	BRWD1	ENSG00000185658	see interaction	Multiple
	255	TNKS	ENSG00000173273	see interaction	HITS-CLIP
	256	NR2F1	ENSG00000175745	see interaction	HITS-CLIP
	257	COLGALT1	ENSG00000130309	see interaction	Multiple
	258	KIAA0141	ENSG00000081791	see interaction	PAR-CLIP
	259	MAF1	ENSG00000179632	see interaction	HITS-CLIP
	260	SLC39A14	ENSG00000104635	see interaction	HITS-CLIP
	261	GOLIM4	ENSG00000173905	see interaction	HITS-CLIP
	262	CDC123	ENSG00000151465	see interaction	HITS-CLIP
	263	ARHGAP12	ENSG00000165322	see interaction	HITS-CLIP
	264	ECE1	ENSG00000117298	see interaction	HITS-CLIP
	265	SYT16	ENSG00000139973	see interaction	HITS-CLIP
	266	KIF5B	ENSG00000170759	see interaction	PAR-CLIP
	267	MYO1B	ENSG00000128641	see interaction	HITS-CLIP
	268	SIN3A	ENSG00000169375	see interaction	HITS-CLIP
	269	RPS6KB1	ENSG00000108443	see interaction	PAR-CLIP
	270	TFAM	ENSG00000108064	see interaction	PAR-CLIP
	271	MAP1B	ENSG00000131711	see interaction	HITS-CLIP
	272	TMF1	ENSG00000144747	see interaction	HITS-CLIP
	273	NCALD	ENSG00000104490	see interaction	HITS-CLIP
	274	ASAP2	ENSG00000151693	see interaction	HITS-CLIP
	275	DSP	ENSG00000096696	see interaction	HITS-CLIP
	276	RPL8	ENSG00000161016	see interaction	HITS-CLIP
	277	GDF2	ENSG00000263761	see interaction	Multiple
	278	NR4A1	ENSG00000123358	see interaction	HITS-CLIP
	279	MTRNR2L12	ENSG00000269028	see interaction	HITS-CLIP
	280	ACACA	ENSG00000278540	see interaction	HITS-CLIP
	281	BRD4	ENSG00000141867	see interaction	HITS-CLIP

## Sheet: 451a
Tarbase Experimentally Suppported Interactions for hsa-miR-451a
	#	Gene Name	Gene Ensembl id	Interactions	Tarbase Methods
	1	BMI1	ENSG00000168283	see interaction	Multiple
	2	BRAF	ENSG00000157764	see interaction	HITS-CLIP
	3	PFAS	ENSG00000178921	see interaction	HITS-CLIP
	4	WDR1	ENSG00000071127	see interaction	HITS-CLIP
	5	WASL	ENSG00000106299	see interaction	HITS-CLIP
	6	ADAD1	ENSG00000164113	see interaction	HITS-CLIP
	7	PSMB8	ENSG00000204264	see interaction	HITS-CLIP
	8	ZNF551	ENSG00000204519	see interaction	HITS-CLIP
	9	STK11	ENSG00000118046	see interaction	Multiple
	10	ARPP-19(hsa)	ARPP-19(hsa)	see interaction	Microarrays
	11	WDR26	ENSG00000162923	see interaction	HITS-CLIP
	12	KBTBD6	ENSG00000165572	see interaction	HITS-CLIP
	13	UBB	ENSG00000170315	see interaction	HITS-CLIP
	14	SUPT16H	ENSG00000092201	see interaction	HITS-CLIP
	15	MYC	ENSG00000136997	see interaction	Luciferase Reporter Assay
	16	RNF19A	ENSG00000034677	see interaction	HITS-CLIP
	17	WDR45B	ENSG00000141580	see interaction	HITS-CLIP
	18	PRKAA1	ENSG00000132356	see interaction	Multiple
	19	ADNP	ENSG00000101126	see interaction	HITS-CLIP
	20	UBE2H	ENSG00000186591	see interaction	Microarrays
	21	PIK3CA	ENSG00000121879	see interaction	Multiple
	22	HNRNPA2B1	ENSG00000122566	see interaction	HITS-CLIP
	23	SASH1	ENSG00000111961	see interaction	HITS-CLIP
	24	UQCRQ	ENSG00000164405	see interaction	HITS-CLIP
	25	GPR133	ENSG00000111452	see interaction	HITS-CLIP
	26	CAB39	ENSG00000135932	see interaction	Multiple
	27	SNRNP35	ENSG00000184209	see interaction	HITS-CLIP

## Sheet: Summary of genes
Gene Name						Overlap in validated genes between the differentially expressed miRNAs
SLC38A1						MicroRNAs	(n)	total genes	elements
SAT1						miR-143-3p miR-211-3p miR-221-3p miR-30a-3p miR-92a-3p	5	1	QSER1
UBE2Z						miR-143-3p miR-221-3p miR-30a-3p miR-486-5p miR-92a-3p	5	1	PTEN
PDE4DIP						miR-143-3p miR-211-3p miR-221-3p miR-30a-3p	4	1	AHNAK
PLP2						miR-143-3p miR-211-3p miR-221-3p miR-92a-3p	4	2	WEE1
UBXN4							4		FNDC3B
ZNF827						miR-211-3p miR-221-3p miR-30a-3p miR-92a-3p	4	1	CORO1C
FLI1						miR-143-3p miR-211-3p miR-30a-3p miR-92a-3p	4	3	NFAT5
MCL1							4		TNRC6B
HLA-E							4		UBE2Z
HSP90AA1						miR-143-3p miR-221-3p miR-30a-3p miR-92a-3p	4	14	TRIM33
HERPUD1							4		EIF1
PTTG1IP							4		ZBTB18
SMC3							4		DSTYK
PTGR1							4		ELK4
PTPN1							4		MDM2
WEE1							4		SLC25A36
TIMP2							4		RC3H2
SEC61A1							4		HIVEP1
QSER1							4		CDK6
RPL24							4		REV3L
UBE2I							4		CANX
COL3A1							4		ZFHX3
CORO1C							4		GATAD2B
TCP1						miR-143-3p miR-221-3p miR-30a-3p miR-486-5p	4	1	SLC7A6
ANLN						miR-143-3p miR-221-3p miR-451a miR-92a-3p	4	1	HNRNPA2B1
TNRC6B						miR-221-3p miR-30a-3p miR-486-5p miR-92a-3p	4	2	DDX3X
SSRP1							4		HIPK1
CXCL3						miR-221-3p miR-30a-3p miR-451a miR-92a-3p	4	1	SUPT16H
POSTN						miR-143-3p miR-30a-3p miR-486-5p miR-92a-3p	4	4	VEZT
LARP1							4		NUCKS1
DENND5A							4		KIF5B
NFAT5							4		PRRC2C
RIF1						miR-143-3p miR-211-3p miR-221-3p	3	1	SLC38A1
EEF2						miR-211-3p miR-221-3p miR-30a-3p	3	2	RIF1
FBN2							3		RANBP2
BAG3						miR-143-3p miR-211-3p miR-92a-3p	3	1	HLA-E
CCND1						miR-211-3p miR-30a-3p miR-92a-3p	3	2	NTN4
FNDC3B							3		MCL1
TUSC3						miR-211-3p miR-30a-3p miR-486-5p	3	1	ZNF451
WDR48						miR-143-3p miR-221-3p miR-30a-3p	3	12	HYOU1
BRD9							3		WDR82
SENP1							3		PPP2R2A
RANBP2							3		THBS1
GTPBP2							3		SFT2D2
ZNF451							3		PTPN11
RASSF3							3		SLC25A44
GBE1							3		PRKAB2
SOD2							3		LIFR
NTN4							3		TET2
IL6ST							3		FNDC3A
TPP1							3		SESN2
TMEM30A						miR-143-3p miR-221-3p miR-92a-3p	3	14	CAND1
TPT1							3		PPP1R15B
AHNAK							3		QKI
RAPH1							3		NSD1
SYVN1							3		HIPK3
MAP3K5							3		PANK3
GREM1							3		TBL1XR1
BMI1							3		SMC1A
VAPB							3		ASPH
ESR1							3		TMED5
BRK1							3		CREBZF
SLC25A44							3		KPNA1
CECR1							3		LAMC1
HOXB7							3		ZC3H11A
ACTB						miR-143-3p miR-221-3p miR-486-5p	3	2	WDR6
EAF1							3		ZNF711
SNAP23						miR-221-3p miR-30a-3p miR-92a-3p	3	29	SUV420H1
IQCJ-SCHIP1							3		KIAA0368
PPP1R2							3		SLC30A1
FOS							3		NCL
ZEB2							3		GGCT
TCF3							3		DDX17
MTA3							3		MKI67
BICD2							3		ATXN1
ADIPOR1							3		ZNF91
RNF44							3		KMT2C
CREBL2							3		DICER1
WAPAL							3		CDKN1B
PKIA							3		ITGA8
MFAP3							3		DYRK2
MYBL1							3		FAM168B
MGAT2							3		SETD5
SPARC							3		CTCF
UGCG							3		KIF3B
SAR1A							3		ZBTB37
B3GNT5							3		RREB1
RREB1							3		MBNL1
FERMT2							3		FAM46A
CDH2							3		BAZ2A
G3BP1							3		FGF2
ZNF638							3		SLC20A1
DIRAS1							3		HSP90B1
MORF4L1							3		WSB2
HMG2L1(hsa)							3		CCND2
GGCT							3		TAOK1
CHST3						miR-221-3p miR-30a-3p miR-486-5p	3	5	G3BP1
RFESD							3		ATP1A1
FAM53B							3		ARID1A
LRP6							3		BRWD1
IPO11							3		GID8
SMC1A						miR-221-3p miR-486-5p miR-92a-3p	3	5	H3F3B
MEGF9							3		ITGB8
ZNF616							3		PITPNA
ADAMTS19							3		ACTB
DDX3Y							3		DYRK1A
ZBTB44						miR-143-3p miR-30a-3p miR-92a-3p	3	30	EP300
CDS2							3		POGZ
ITGB8							3		ASH1L
FAM126B							3		RBBP6
ATF2							3		YPEL5
KCTD12							3		IGFBP5
POU3F2							3		RINT1
USP36							3		HECTD1
HNRNPA1							3		VKORC1L1
DICER1							3		PTBP3
SDC1							3		LMBR1L
ZBTB10							3		SP3
LRSAM1							3		EIF1AD
GAX(hsa)							3		PMP22
MTERFD2							3		SIK1
MMGT1							3		SMIM13
PRKAA2							3		COL12A1
CRKL							3		NUFIP2
DGKE							3		ARPP19
SLC7A6							3		SLC38A2
YWHAE							3		ZNF217
TSC22D3							3		TULP4
ELK4							3		ARRDC4
TMEM59							3		PLAG1
CYR61							3		PDZD8
TMED7-TICAM2							3		EPG5
ATP5F1							3		UBAP2L
GNS							3		HIF1AN
CLDN11							3		HIPK2
DCTN5							3		CBX5
TCF4						miR-143-3p miR-30a-3p miR-486-5p	3	6	CHD1
GTF2H1							3		SRRM2
GOSR1							3		PHF3
TMED7							3		UHMK1
PPAT							3		FGFR1OP
THBS1							3		MAP1B
UBTD2						miR-143-3p miR-486-5p miR-92a-3p	3	4	TAB2
ITGA8							3		CPSF7
CMBL							3		RBM12
AGO3							3		JMJD1C
DBN1						miR-30a-3p miR-486-5p miR-92a-3p	3	11	C6orf62
ETV3							3		MTF2
ZNF681							3		HNRNPH1
CLCN3							3		G3BP2
TMEM248							3		VPS4B
MARVELD1							3		SYPL1
SSU72							3		NCOA2
HOOK3							3		ZNF644
B4GALT5							3		KMT2A
ZNF131							3		ZNF800
RBM28							3		TMF1
UTP6						miR-30a-3p miR-451a miR-92a-3p	3	1	MYC
ZNF275						miR-211-3p miR-221-3p	2	3	BAG3
PITPNA							2		CCND1
SGPL1							2		RAPH1
YWHAG						miR-143-3p miR-211-3p	2	3	SEC61A1
SEC23A							2		PDE4DIP
CCND2							2		TPP1
PRKCDBP						miR-211-3p miR-30a-3p	2	4	SOD2
ANXA1							2		POSTN
DKK2							2		LARP1
FAM35A							2		GREM1
ETS2						miR-211-3p miR-92a-3p	2	7	UBXN4
RC3H2							2		TPT1
LMBR1							2		ZNF827
TRIM35							2		RASSF3
MYOF							2		PLP2
ABCG2							2		FBN2
NKTR							2		IL6ST
ARNT						miR-143-3p miR-221-3p	2	29	AGPAT1
ETS1							2		BBC3
DPP8							2		TMEM19
TCF12							2		HOOK3
KCNAB3							2		NKTR
FRS2							2		TMEM248
STX3							2		PPP1R15A
MEX3A							2		EEF1D
LTBP2							2		FAM134C
FICD							2		TMBIM6
DNAJC10							2		C16orf72
ORMDL3							2		PPP4R2
GPX1							2		ZC3H15
GSE1							2		CYP1B1
PARK7							2		HDLBP
RCSD1							2		RGMB
SETD1B							2		SQSTM1
IRGQ							2		CCSER1
TRPS1							2		EFNA1
RAF1							2		MIDN
FRK							2		PPIA
ATP7A							2		KARS
NHLRC3							2		SDCBP
TMEM64							2		SECISBP2L
TIAM2							2		AP3M1
NUP93							2		PAFAH1B2
CCT5							2		DST
GMNN							2		IPO11
C18orf32							2		LYRM4
C20orf166						miR-221-3p miR-30a-3p	2	54	KPNA2
CPSF6							2		CEP350
MPZL1							2		MFF
CDKN1B							2		TMEM59
TMED5							2		TRIP12
PTPRM							2		UBN2
MYH9							2		AGPS
DSTYK							2		HNRNPA0
BCAR1							2		ELF1
SNTB2							2		DNMT3A
PHACTR4							2		STMN1
NUP88							2		TLE3
HIPK3							2		CLASP1
PPP6C							2		ATF2
CAND1							2		ABCC5
DDX20							2		TMEM64
UBE4A							2		PPP6C
HNRNPA0							2		PURB
SLC7A11							2		MXD1
CDKN2B							2		LIN7C
TIAM1							2		MORF4L1
HMGB2							2		B4GALT5
CLN8							2		CSNK2A1
TNKS2							2		RBM28
ZNF292							2		CYR61
CDK1							2		ACTR2
SETD5							2		CHSY1
SFT2D2							2		NGRN
CD164							2		YWHAE
LSM14A							2		FOXC1
FMR1							2		TSC22D3
DDX17							2		RAB11FIP2
ZC3H15							2		CSTF2T
KARS							2		MPZL1
ODC1							2		DCAF7
KPNA2							2		NAPEPLD
ZFHX3							2		UBXN2B
ARF1							2		BCOR
GEN1							2		HEG1
TMOD3							2		TFG
ZNF226							2		CASP3
SQSTM1							2		FERMT2
GNB1							2		BMPR2
MAP3K4							2		CDK2AP1
WWTR1							2		ZNF226
ASPH							2		PPP2R1A
RHOA							2		ZNF460
SPATS2L							2		TRIM71
ATAD5							2		CDV3
GTF2B							2		LARP4B
CDK5R1							2		KPNA6
UBC							2		TRPS1
ZNF510							2		ANP32B
MCEE							2		WAPAL
CAV2						miR-221-3p miR-92a-3p	2	72	ATP5F1
RAB1A							2		FAM214A
ERBB3							2		OSBPL8
FOXC1							2		LHFPL2
ZKSCAN8							2		RBPJ
WDR6							2		RNF4
GID8							2		SDC2
CDK6							2		TCF4
C10orf2							2		FAM126B
HEG1							2		TNKS2
ATP6V1G1							2		PSMD12
TFAP2A							2		ZNF681
DDX3X							2		SLC7A11
SERINC1							2		CDC27
C1orf35							2		TXLNG
PHF10							2		FNIP2
CPD							2		CCNJ
PPIA							2		DHX8
MSN							2		NLK
SFT2D3							2		KLHL15
FARSA							2		TIAM2
SRSF2							2		DDX3Y
DEK							2		SETD1B
CDK2AP1							2		USP36
LYSMD1							2		PTPRJ
APP							2		MIA3
TAOK1							2		TMOD3
DST							2		INSIG1
CANX							2		AP1G1
TIPARP							2		CLDN11
PDS5A							2		LNPEP
VPS13A							2		LSM14A
NSD1							2		MIER3
RCN2							2		SLC40A1
NCL							2		MYH9
FAM222B							2		ARF1
CSRNP2							2		MTF1
C15orf39							2		ARNTL2
INSIG1							2		LEPROT
PAQR4							2		SCD
CBFB							2		CNNM4
CUL4A							2		ZBTB7A
SIX1							2		TUB
ZNF197							2		PER2
MBD3							2		TXLNA
ZSWIM6							2		ZCCHC14
PANK3							2		SEC23A
PURB							2		MYLIP
SREBF2							2		SESN3
ADAM17							2		DDIT4
EEF1D							2		BCL2L11
STK39							2		DAB2IP
PDE8B							2		APLP2
TRIP12							2		HDAC2
BCAT1							2		TMCC1
STC1							2		CDK5R1
DYRK2							2		DBN1
NFYB							2		UBTD2
RELT							2		TCF3
DCAF7							2		IRGQ
ETV5							2		CUL4A
FRAT2							2		NPTN
PPP4R2							2		SLC6A9
PRR14L							2		SERINC1
FAM46A							2		CCT5
PPP3CA							2		SPARC
AGPAT1							2		PHF10
UBQLN2							2		NUP43
MME							2		BCAT1
KIF16B							2		CRKL
ARHGAP35							2		E2F3
FOXP1							2		RNF44
CNN2						miR-221-3p miR-486-5p	2	17	RELT
NLK							2		MSH6
HECTD2							2		TIAM1
ZBTB37							2		ZNF275
HADHA							2		AKIRIN1
PEG10							2		SAR1A
MLEC							2		BIRC6
WSB2							2		C15orf39
LARP4B							2		BNIP3L
FAF2							2		ELMSAN1
SF3B6							2		ACACA
KIF3B							2		PRR14L
ZFYVE16							2		LDHA
RAB11FIP2							2		FAF2
HDGF							2		CREBL2
DDIT4							2		STX3
CCSER1							2		ZNF367
CDKN1C						miR-221-3p miR-451a	2	1	BMI1
CASP3						miR-143-3p miR-30a-3p	2	62	CD44
ZNF227							2		ATXN10
ZNF711							2		ATL2
PPP1R15B							2		PRDM2
PTPRE							2		TUBB
RNF4							2		SON
TXLNA							2		ANKLE2
LHFPL2							2		AHR
WDR82							2		ANKRD52
RBM3							2		CSRP1
MSH6							2		PTGS2
SLAMF6							2		KDM6B
PABPC3							2		CDK4
METTL17							2		FAM107B
MYLIP							2		NR1D2
RBM17							2		LIX1L
QARS							2		SLC26A6
CDV3							2		KIF23
PGBD4							2		EIF2AK2
TMEM19							2		GFPT1
TPD52L2							2		ANKH
C1orf198							2		TNRC6A
E2F3							2		PIP4K2A
SMARCA5							2		PACS1
PAIP2							2		PURA
RGMB							2		CLPTM1L
DPYSL2							2		ESYT2
ANP32B							2		GAS1
RQCD1							2		GLS
ZC3H7B							2		YARS
HERC2							2		SLC39A10
PPP2R2A							2		IGF2R
RNF24							2		ARCN1
YPEL3							2		AKAP11
LNPEP							2		GIGYF1
FAM134C							2		SF3B3
ACTR2							2		SENP5
SUPT16H							2		NPAT
PPP1R15A							2		AASDHPPT
QKI							2		ZNF281
p27(hsa)							2		DRAM1
ASXL3							2		CSE1L
EPM2A							2		DRG1
CTDSPL							2		HEATR1
FBXO3							2		EIF4G1
FAM83D							2		DYRK1B
PRELID1							2		RNF213
RPS24							2		BTF3L4
VCAN							2		IVNS1ABP
ELMSAN1							2		SAP130
LIFR							2		ARHGAP18
ATXN1							2		MGA
ARID1A							2		DIAPH1
CLDND1							2		MLLT10
AGPS							2		RPL13
PPP2R1A							2		WDR76
GALNT3							2		HSPH1
ZNF460							2		RANBP10
TFRC							2		PTP4A1
BIRC6							2		VOPP1
KPNA1							2		DUSP16
CEP350							2		AGAP1
BRAP						miR-143-3p miR-92a-3p	2	63	BTG2
ARNTL2							2		NUP155
VCP							2		SH3BP4
CHD3							2		PALLD
APLP2							2		RAD23B
CNNM4							2		CELF1
NDUFV3							2		PRRC2B
HES4							2		ASXL2
ZBTB5							2		AHRR
MIA3							2		GPATCH8
ERC2							2		ATXN7
KIT							2		ZBTB4
PLIN3							2		TMEM205
TRIM33							2		SFXN1
CREBZF							2		APPL2
ARIH2							2		ZNF121
PABPC1							2		ATP2B4
MAP3K10							2		RBFOX2
DHX8							2		TMED10
NOL11							2		RAB11FIP1
BAZ2A							2		OSBPL2
SATB1							2		HIST1H2BD
CSNK2A1							2		CALD1
JAK3							2		SOBP
TMCC1							2		RNF11
PTPN11							2		POU2F1
HSP90B1							2		ELK3
PHC2							2		MCMBP
HDAC2							2		ZNF503
NRP1							2		MEF2D
SLC25A36							2		GUCY1A3
UBE2N							2		GPR180
KLHL15							2		NUP153
PFDN6							2		DBF4
RCHY1							2		ARPC5
TBK1							2		MCM3
ENTPD1							2		EFCAB14
LARP4							2		KIAA1147
PTPRJ							2		KAT6A
LDHA							2		BCL2L13
SPRY4							2		GTF3C2
IFRD1							2		MARCH9
CYBB							2		RAN
CTPS2							2		ATF7IP
MESDC2							2		YWHAB
FGF2							2		PRKCE
DNMT3A							2		WDR81
RNF219							2		CREB3L2
BCL2L2							2		RTN4
SESN2							2		WIPF2
C6orf89							2		HTT
CS							2		ARRDC3
MXD1							2		STRBP
C16orf72							2		JARID2
TXLNG							2		DCP2
BUB1B							2		COL5A1
PSMD12							2		LGR4
CLASP1							2		GATM
ZC3H11A							2		NUDCD1
ERCC4							2		RPL37
HMG20A							2		AARS
SUV420H1							2		GOLGA8B
ULK3							2		DCAF8
HIVEP1						miR-143-3p miR-486-5p	2	18	ATXN7L3B
DAB2IP							2		BCL2
NDUFA1							2		KDM2A
CLP1							2		NR2C2
RBPJ							2		RER1
SSR3							2		DCUN1D2
OSTM1							2		ZC3H14
SLC39A6							2		MKNK2
FAM168B							2		CCDC117
PLXND1							2		ATXN7L3
AKIRIN1							2		CRAMP1L
NPTN							2		DDX21
MARK1							2		NR2F1
TLE3							2		EMP1
TSPAN17							2		SERPINB1
PEAR1							2		TNFRSF10B
UHRF1							2		ADIPOR2
NMT1							2		KIAA0430
SLC20A1						miR-30a-3p miR-92a-3p	2	97	C5orf42
PRKAB2							2		RNF38
LAMC1							2		U2SURP
MKI67							2		DDX5
METTL2B							2		CHD9
MIDN							2		RNF217
BBC3							2		OTUD6B
HDLBP							2		DHX15
ZCCHC14							2		LONRF2
SLC44A1							2		SH3D19
DCUN1D1							2		SPCS3
CHSY1							2		PAWR
TAX1BP1							2		FAM160B1
PPP2CB							2		KLHL28
ZBTB7A							2		ZNF264
REV3L							2		KIAA0232
RASEF							2		GIGYF2
2015-09-01							2		XYLT2
HOXC10							2		SSFA2
COX15							2		CCDC47
TOPORS							2		GLCCI1
H3F3B							2		CCT7
SEC24B							2		USP38
BRD1							2		SMAD2
STAMBP							2		FOXJ3
UBE2D1							2		SPAG5
RBBP7							2		PHACTR2
LYRM4							2		BRMS1L
MFF							2		ZNF703
KIAA0040							2		SBNO1
PDGFD							2		COL1A2
RC3H1							2		UTP15
CDC27							2		LBR
KPNA6							2		RLF
GNAI2							2		ATRX
MYO10							2		GTF2A1
ZBTB33							2		SYNE2
SLC6A9							2		GNAI3
PDE7B							2		IKZF5
CYP1B1							2		PTPLAD1
SCD							2		PHLPP2
SEH1L							2		LAPTM4A
VPS53							2		RNF141
SDC2							2		PRKAR2A
NUF2							2		MYO6
NGRN							2		SPRYD4
PCDHGA4							2		CSDE1
NUP43							2		SPOPL
KIAA0368							2		MTHFD2
VEZF1							2		AFF4
TRIM5							2		RAB23
p27kip1(hsa)							2		DUSP1
UBN2							2		H3F3C
GATAD2B							2		TGFBR1
SGTA							2		SLC4A7
ABHD3							2		DROSHA
CTCF							2		ZNF267
GJA1							2		CLTC
STMN1							2		HNRNPC
BIRC3							2		SF1
POFUT1							2		FXR1
NAPEPLD							2		SACS
CCNJ							2		SMURF1
HIAT1							2		ZFP91
MBNL1							2		USP31
TMEM201							2		CPEB2
OXR1							2		ZNF354B
SEMA6D							2		LIMCH1
ZBTB18							2		ACAT2
CSTF2T							2		SF3B1
VGLL4							2		DNAJB9
CAD							2		IBTK
SESN3							2		C21orf91
COPA							2		NFATC2IP
HNRNPA2B1							2		TNRC6C
PER2							2		PA2G4
ZIK1							2		THUMPD1
BNIP3L							2		DSEL
NR2C2AP							2		SETD7
BCOR							2		TOR1AIP2
EIF5A2							2		NPTX1
TUB							2		ANKIB1
CUL3							2		FZD6
MMRN1							2		ERCC6L
FAM214A							2		STC2
HIPK1							2		SETX
YES1							2		TMEM2
AP1G1							2		EIF4G2
PAFAH1B2							2		ADAMTS5
EHD2							2		SCAF11
TMEM127							2		DHX36
ZNF367							2		WAC
MTOR							2		PPP4R4
ZFP36L2							2		ZAK
OSBPL8							2		FMN2
ZNF106							2		TOB1
ABCC5							2		ZNHIT6
NKRF						miR-30a-3p miR-486-5p	2	16	ITPK1
DYRK1A							2		MET
FUT8							2		ACBD3
KLHL24							2		PUM2
CTDSPL2							2		KLHL20
LEPROT							2		SYT16
DPH2							2		FAM208B
UBXN2B							2		RUVBL1
ACIN1							2		MTMR10
ATP1A1							2		ATL3
SUN2							2		MLK4
NAPA							2		DVL3
TRIM71							2		XPO1
C9orf156							2		ENSA
PTEN							2		NCBP1
ZNF652							2		RPS6KB1
NFATC3						miR-30a-3p miR-451a	2	2	PRKAA1
TRAM1							2		RNF19A
FERMT3						miR-486-5p miR-92a-3p	2	36	NFIA
ISCA1							2		MTR
SLC35F6							2		ASAP2
ALDH1A1							2		GPBP1L1
PPFIA1							2		BRD4
FNDC3A							2		CELSR3
SDCBP							2		LDLR
NUPL1							2		RAB5A
SUCLG1							2		HBP1
TET2							2		PHGDH
USP18							2		PWWP2A
SLC40A1							2		TSC22D2
SCARB2							2		SLAIN2
AP3M1							2		RPL28
KMT2C							2		KLHL42
HELLS							2		MAP4
HOXA10							2		MYO1B
RNF26							2		GAN
SERBP1							2		TMEM222
DVL2							2		FEM1B
TAF3							2		NRAS
ARF4							2		FBXW2
ZCCHC24							2		RAB21
MRPL19							2		NR3C1
BRWD1							2		VIM
TBL1XR1							2		SAMD9L
ERO1LB							2		TNKS
ZNF91							2		FBN1
HYOU1							2		PHIP
BZW2							2		TAF1
SECISBP2L							2		GOLIM4
EIF1							2		KLHDC10
PTCD3							2		GXYLT1
TFG							2		BTBD7
MAML1							2		ZNF791
ZFAND3							2		NF2
TSPAN13						miR-451a miR-92a-3p	2	5	ZNF551
ARHGAP5							2		WDR26
RAB5B							2		BRAF
MDM2							2		WASL
PSMB5							2		KBTBD6
PGK1						miR-211-3p	1	27	CXCL3
ZNF629							1		SMC3
UBE2J2							1		ANLN
TAF6L							1		SSRP1
BMPR2							1		TCP1
TMBIM6							1		FLI1
TOR1AIP1							1		RPL24
ATF4							1		GTPBP2
BCL2L11							1		PTTG1IP
DUSP19							1		GBE1
MTF1							1		TUSC3
LIN7C							1		WDR48
PLS3							1		SAT1
PIN4							1		SENP1
USP34							1		MAP3K5
MIER3							1		UBE2I
SLC30A1							1		HSP90AA1
UBR4							1		COL3A1
NACC2							1		BRD9
TCTEX1D2							1		EEF2
FNIP2							1		DENND5A
ANAPC16							1		PTPN1
KDM5B							1		HERPUD1
EFNA1							1		PTGR1
ELF1							1		TMEM30A
ACACA							1		TIMP2
MLLT6							1		SYVN1
ZNF749						miR-221-3p	1	357	MMGT1
RGP1							1		NHLRC3
RTN4							1		GALNT3
ARPC5							1		MESDC2
ZNF503							1		ZNF131
PFN1							1		DIRAS1
TMEM120A							1		COX15
GABBR1							1		PTCD3
RNF11							1		DKK2
POU2F1							1		HERC2
FASN							1		GEN1
FOXJ2							1		ZNF510
IGFBP5							1		RBM17
JARID2							1		PPP3CA
HS6ST2							1		TSPAN13
HIPK2							1		SSU72
WIPF2							1		METTL2B
CRTC3							1		HECTD2
BRWD3							1		FRS2
SLC15A4							1		CDK1
SETMAR							1		TRAM1
VWA9							1		SF3B6
EFCAB14							1		RCSD1
GLG1							1		BRK1
CSNK2A2							1		RAB5B
ELL2							1		FERMT3
HSPA1A							1		NUP88
CTH							1		ZNF227
UBE2R2							1		UBE2N
ADAM10							1		UBQLN2
NAT6							1		PAQR4
EMP1							1		TOR1AIP1
ISG20L2							1		C1orf198
UNKL							1		TMED7
OAZ1							1		PDGFD
SIPA1L3							1		PARK7
SSH2							1		CPD
HNF4A							1		KIT
SDR39U1							1		PLIN3
VPS45							1		GNS
SOCS4							1		EHD2
ZFAND5							1		EAF1
EIF2AK1							1		TRIM35
UBE2E3							1		NOL11
PACS1							1		USP18
ATXN7L3							1		ESR1
GATM							1		FBXO3
KAT6A							1		RBM3
SYCE1							1		CUL3
PLEC							1		NFATC3
ANKRD11							1		SPATS2L
WDR12							1		ERC2
CDK4							1		CDKN2B
TMED2							1		SREBF2
LCT							1		CDS2
NUCKS1							1		MME
POLR2C							1		VPS53
NF-ÃŽÂºB(hsa)							1		PLS3
RAD23B							1		POU3F2
BNIP3							1		ISCA1
ABCA2							1		RPS24
BRD2							1		YES1
CASP4							1		VCP
BCL3							1		NUF2
TMEM205							1		PCDHGA4
DRG1							1		FUT8
MLF2							1		SLAMF6
RBM12							1		C9orf156
DIEXF							1		STK39
IAPP							1		ZIK1
NSUN4							1		PLXND1
PTPN23							1		PDE7B
HN1							1		MYBL1
CNOT4							1		CNN2
SLC25A46							1		KDM5B
COA1							1		CECR1
TAF10							1		YWHAG
CHD1							1		FMR1
ZNF83							1		C6orf89
GPATCH8							1		GTF2H1
DCAF8							1		ERCC4
CALM3							1		ETV3
CALM1							1		RCHY1
FAM107B							1		SEC24B
NUP153							1		MAML1
ZNFX1							1		MEX3A
YOD1							1		C10orf2
GUCY1A3							1		IQCJ-SCHIP1
ODF2L							1		CPSF6
COL12A1							1		HOXC10
ARRDC4							1		SGTA
SIK1							1		HMG20A
MED14							1		FARSA
EIF4A3							1		RBBP7
USP6NL							1		CYBB
CPSF7							1		SEMA6D
TMEM101							1		NDUFA1
ZMYND11							1		ERO1LB
MAPK7							1		GTF2B
MED12							1		UTP6
LGR4							1		ZNF616
UQCC1							1		ZBTB10
ANKRD52							1		ARHGAP5
PRRC2B							1		LRSAM1
ELK3							1		BZW2
GTF3C3							1		RNF24
BCL2L13							1		MAP3K4
NPAT							1		CLCN3
DPYSL3							1		TFAP2A
TUBA1B							1		ODC1
CA2							1		ADIPOR1
AP2B1							1		ZFYVE16
DLG1							1		PKIA
E2F8							1		TAF3
CSNK1G3							1		ZNF106
PURA							1		VCAN
TENM4							1		C18orf32
PCDHGA8							1		BICD2
HTT							1		ENTPD1
MUC13							1		p27(hsa)
LMBR1L							1		C20orf166
FAM46C							1		DGKE
PTPN4							1		FAM53B
CD83							1		PTPRM
TNIP1							1		ADAM17
TAOK2							1		STAMBP
FOXM1							1		NFYB
GLI2							1		SPRY4
KAT6B							1		NMT1
PERP							1		HADHA
ARPP19							1		RAB1A
PDE3A							1		CD164
TALDO1							1		CAV2
HUWE1							1		ARHGAP35
ETFDH							1		GNB1
GNL3L							1		LARP4
GOLGA8B							1		p27kip1(hsa)
RBFOX2							1		DEK
ZNF121							1		GSE1
DRAM1							1		GAX(hsa)
SLC25A25							1		GPX1
LMO7							1		TSPAN17
ACLY							1		HOXB7
GPR180							1		METTL17
SOAT1							1		PEAR1
ZFP36							1		HNRNPA1
INPP5F							1		UBR4
PSPC1							1		DDX20
WNK1							1		TRIM5
RPL37							1		RCN2
NPR3							1		SATB1
SRCAP							1		YPEL3
MGA							1		CHST3
HINT1							1		VGLL4
APPL2							1		AGO3
PLCL2							1		PGBD4
EXOSC10							1		ZNF652
CCDC93							1		PGK1
RANBP10							1		B3GNT5
ZSCAN22							1		UGCG
BCL2							1		QARS
CAT							1		ANXA1
DBF4							1		PRKCDBP
TUBB							1		KCNAB3
KIAA0430							1		TPD52L2
FAM127B							1		PTPRE
ANKRD17							1		DPYSL2
EPG5							1		MSN
AGAP1							1		NRP1
DHX30							1		RC3H1
SLC38A7							1		GJA1
MARCH9							1		GNAI2
MEF2D							1		CLN8
CXCL12							1		TBK1
SP3							1		PAIP2
ELMO2							1		TMEM127
YWHAB							1		SLC35F6
CCDC117							1		ZNF197
TNFAIP3							1		NUP93
DAD1							1		CTDSPL2
FAM83H							1		MRPL19
MLLT3							1		DVL2
PHF3							1		ZNF749
SLC26A6							1		MFAP3
MINK1							1		SGPL1
DCUN1D2							1		ARNT
RPL13							1		MARK1
HEATR1							1		TIPARP
GLS							1		COPA
AHRR							1		ARF4
IMPDH2							1		NKRF
RPP30							1		CHD3
KDM2A							1		CLP1
PMP22							1		KIF16B
SLC25A42							1		ETS2
PRSS23							1		CS
PDP1							1		CDH2
TMEM179B							1		NACC2
TAB2							1		TCF12
HSDL1							1		ATP7A
MGARP							1		BCL2L2
HSPH1							1		ORMDL3
SLC7A5							1		RHOA
WIZ							1		MYO10
KIF23							1		RASEF
AC139100.2							1		NUPL1
USP54							1		PABPC3
RER1							1		2015-09-01
ARPC1B							1		ZFP36L2
AP1M1							1		SSR3
PRKCE							1		ZCCHC24
FNBP1							1		ARIH2
TPM3							1		LTBP2
CELF1							1		MTOR
NUDCD1							1		FAM222B
LZTR1							1		NR2C2AP
HIST1H2BD							1		ADAMTS19
ABHD2							1		VAPB
ADIPOR2							1		MYOF
CLPTM1L							1		MARVELD1
FAM60A							1		RAF1
IER3							1		STC1
RFX7							1		SMARCA5
HK2							1		CLDND1
LIMD1							1		HOXA10
IFNAR2							1		PPP2CB
GIGYF1							1		PHC2
SP2							1		EIF5A2
YWHAQ							1		SLC44A1
TSPAN11							1		BCAR1
PIP4K2A							1		HMG2L1(hsa)
ZDHHC3							1		OXR1
SFXN2							1		FRAT2
G6PD							1		MEGF9
USP12							1		OSTM1
ATXN10							1		TCTEX1D2
ERK5(hsa)							1		MAP3K10
RHOT1							1		ZSWIM6
MITF							1		RFESD
PPP1R11							1		TFRC
DDX21							1		VPS13A
PRRC2C							1		SUN2
MRPL18							1		HIAT1
RICTOR							1		GOSR1
ASH1L							1		RQCD1
RBBP6							1		MCEE
KLHL11							1		ZNF292
HDHD1							1		ATF4
HIF1AN							1		SEH1L
ZMIZ2							1		IFRD1
GYG1							1		SNTB2
PKP2							1		PIN4
RBMS1							1		TAF6L
FAM76B							1		ZNF629
GAL							1		HMGB2
CHPF2							1		BRD1
ARL8B							1		TOPORS
HECTD1							1		UBE4A
APAF1							1		UBE2D1
CRAMP1L							1		SUCLG1
SLC7A1							1		KIAA0040
EIF5							1		PHACTR4
NPM1							1		TAX1BP1
MON1A							1		NAPA
EIF2AK2							1		PRKAA2
GTF3C2							1		DUSP19
ETNK1							1		VEZF1
ARHGAP18							1		NDUFV3
PISD							1		PPP1R2
TFDP2							1		ABCG2
ZNF217							1		ASXL3
MCM2							1		FAM35A
PSD3							1		BRAP
SH3BP4							1		CBFB
KIAA1147							1		ZC3H7B
CSRP1							1		LRP6
TRAK2							1		MGAT2
CRTC2							1		MTA3
CSE1L							1		MLLT6
DUS1L							1		RNF26
KANSL1							1		SFT2D3
OSBPL2							1		SNAP23
SFXN1							1		ZBTB33
SENP2							1		DCUN1D1
TFAP4							1		ERBB3
TET3							1		ZKSCAN8
MMP2							1		SDC1
EPN1							1		FOS
CD28							1		CAD
SF3B3							1		PFDN6
AGO1							1		DPH2
GGA2							1		ANAPC16
VGLL3							1		ALDH1A1
SMG9							1		HELLS
BTG2							1		ABHD3
ZNF395							1		SCARB2
GPD1L							1		USP34
MMP-13(hsa)							1		ETS1
ALG10B							1		PSMB5
MCM3AP							1		EPM2A
ZDHHC2							1		FRK
DCP2							1		TMED7-TICAM2
MARS2							1		ATP6V1G1
HMGXB4							1		ZEB2
ZFP37							1		TMEM201
PTBP3							1		BUB1B
VTI1B							1		C1orf35
RAE1							1		CTDSPL
TUBA1C							1		CDKN1C
CTNNA1							1		ZFAND3
FBXO38							1		PPAT
WDR76							1		DPP8
GFPT1							1		ACIN1
STRBP							1		CMBL
NUFIP2							1		SRSF2
ALPI							1		FAM83D
CLN3							1		RNF219
POGZ							1		PRELID1
TMEM97							1		MLEC
AKAP8							1		WWTR1
ATL2							1		MTERFD2
RIT1							1		MBD3
FOSB							1		PPFIA1
CREBRF							1		PDS5A
CCR5							1		JAK3
AP5B1							1		ETV5
TATDN2							1		FOXP1
NR2C2							1		PABPC1
VOPP1							1		POFUT1
SON							1		LYSMD1
SF3B2							1		GMNN
TMEM178B							1		CTPS2
ASB8							1		ULK3
COPS3							1		ZBTB44
ANKRD12							1		SIX1
VEZT							1		PDE8B
RPTOR							1		HDGF
WDR11							1		MMRN1
GPRC5A							1		KCTD12
DIAPH1							1		FICD
IGF2							1		PEG10
EIF3A							1		HES4
CHERP							1		DCTN5
ZFP36L1							1		ZBTB5
COL5A1							1		UHRF1
BLOC1S5-TXNDC5							1		CSRNP2
STRAP							1		SERBP1
IGF2R							1		ATAD5
YARS							1		APP
DAPK1							1		LMBR1
ABHD4							1		UBE2J2
NEK6							1		UBC
TMED10							1		KLHL24
REL							1		BIRC3
HOXB2							1		DNAJC10
AAR2							1		SLC39A6
PIM1							1		ZNF638
MBD2						miR-143-3p	1	411	ELMO2
COL1A1							1		MMP2
EIF2S3L							1		CIPC
CBX6							1		DLG1
FNDC1							1		C9orf91
XPR1							1		LRRC41
AARS							1		TLN1
C6orf106							1		CCNI
PDIA5							1		MITF
ANKLE2							1		TET3
ENPP2							1		RHOT1
KANK2							1		ELOVL5
R3HCC1L							1		DAD1
LRP1							1		NOL8
SLC38A2							1		BAZ1B
EIF4G1							1		USP6NL
VASH1							1		IMPDH2
KDM3B							1		TENM4
JMJD1C							1		SLC25A46
CACNA1E							1		COL1A1
ELOVL5							1		VGLL3
TGOLN2							1		ZNF83
PTGS2							1		TMCO3
SAP130							1		GTF3C3
MCMBP							1		FOXM1
LOXL4							1		FBXO31
RBBP4							1		TPM3
FZD2							1		OTUD4
TCF20							1		FNDC1
PXK							1		YWHAQ
SMARCC1							1		TONSL
SPRED3							1		SRSF11
WDR81							1		ABHD2
TAF4B							1		FAM76B
FIGNL1							1		PLCL2
TMPO							1		PXDN
SRRM2							1		NPM1
AGPAT6							1		LIMD1
ARSD							1		USP42
ASCC3							1		NIPBL
ZC3H14							1		SPTBN1
SLC35B2							1		RICTOR
IRS1							1		IRS1
S100A10							1		CDC42EP3
OTUD4							1		TAF10
PTP4A1							1		UQCC1
KMT2D							1		DLGAP4
GORAB							1		KIAA0355
FSCN1							1		INO80D
KDM6B							1		ZNF395
SAE1							1		SARS
EIF2B1							1		RASSF5
CDC7							1		SETMAR
HSPA4L							1		PDP1
TNFRSF10B							1		ATF7
ZBTB22							1		VASH1
NLGN2							1		GLG1
KDELR1							1		MED14
CIPC							1		WDR12
RAD1							1		MED12
UBTF							1		C11orf68
DYNLL2							1		GORAB
CALD1							1		PERP
FTL							1		SCN11A
JPH1							1		CBX6
STRN							1		EIF4A3
KDM1A							1		NEK6
SERPINB1							1		FAM83H
ARID5B							1		GABBR1
LURAP1L							1		ZNF709
MCRS1							1		BLOC1S5-TXNDC5
PDCD11							1		CCDC6
KRT80							1		IER3
ANKH							1		ZFP36
BTF3L4							1		RAD1
SMIM13							1		ZNF417
CDC73							1		PANK1
CCDC61							1		TALDO1
ARRDC3							1		TAOK2
USP42							1		KIAA1551
DOT1L							1		ANKRD17
POC5							1		KDELR1
ACD							1		CD83
MYADM							1		AP2B1
PROSER1							1		MVD
EP300							1		ACLY
CNOT10							1		MAPK7
PRDM2							1		CSNK2A2
TMEM245							1		CPA4
ZBTB3							1		PDE3A
BCCIP							1		PTPN4
PLAG1							1		SF3B2
ATXN7L3B							1		CPB1
AHR							1		SOCS4
2003-09-01							1		HN1
JDP2							1		SDR39U1
ATF7IP							1		ENPP2
CAST							1		UNKL
ZNF281							1		CHPF2
UBE2E1							1		EPN1
KAT7							1		GAL
CREB3L2							1		MBD2
ATXN7							1		GPD1L
ZNF23							1		TNFAIP3
ARCN1							1		PKP2
DHDDS							1		ZNF3
ESYT2							1		HMGXB4
CPA4							1		RPP30
GNB2L1							1		RPS6KA2
KIAA0355							1		AGPAT6
FBXO31							1		NF-ÃŽÂºB(hsa)
MVD							1		SRRM1
FAM102A							1		SLC25A42
RARG							1		PTPN23
CEP95							1		INPP5F
RHBDD2							1		LMO7
UBAP2L							1		TMEM178B
ZHX2							1		SRCAP
TULP4							1		MDC1
ATF3							1		RMND5A
WDFY1							1		KMT2D
ANXA11							1		ZIC5
PXDN							1		AAR2
MATR3							1		KRT80
CALR							1		ALG10B
C5orf38							1		CTNNA1
UHMK1							1		FAM102A
PKD2							1		MAPK1
CDC42EP3							1		IAPP
GPT2							1		LRP1
TNRC6A							1		EIF3A
GABPB2							1		NBEA
SRSF11							1		ZDHHC3
ATP2B4							1		TFAP4
PAN3							1		FSCN1
CCDC80							1		ZFP36L1
CARM1							1		TRAK2
SLC39A10							1		ZHX2
D2HGDH							1		CD28
EIF1AD							1		D2HGDH
TXNL4B							1		G6PD
ZNF559							1		EIF2S3L
NUP155							1		TUBA1C
ZBTB4							1		SP2
NOL8							1		PCDHGA8
SLC1A3							1		ARPC1B
AASDHPPT							1		COPS3
CCNI							1		TMEM97
HOXC6							1		MCM2
ERGIC1							1		ARSD
RINT1							1		PAN3
RAN							1		TNIP1
MKNK2							1		CYB5R3
ZIC5							1		ZNF559
ZNF3							1		SLC1A3
PSMA4							1		KANK2
AGPAT3							1		GLI2
GATAD1							1		ZFAND5
NR1D2							1		RNH1
UHRF1BP1							1		LOXL4
CDKN2AIPNL							1		LURAP1L
MOB1A							1		BRD2
PRDM4							1		CAT
IVNS1ABP							1		SLC7A1
C11orf68							1		EIF2B1
PDZD8							1		CD84
TMCO3							1		PPP1R11
RAB11FIP1							1		TMEM120A
ZNF417							1		ABCA2
ZNF618							1		USP12
RBM33							1		ZMIZ2
SCARB1							1		TCF20
DUSP16							1		AKAP8
PALLD							1		FBXO38
SPTBN1							1		FOSB
CHD6							1		MUC13
C9orf91							1		FAM46C
SCN11A							1		DUS1L
RNF213							1		VWA9
LMAN2							1		KLHL11
MAPK1							1		TXNL4B
NIPBL							1		ZBTB3
AMER1							1		MARS2
MTMR3							1		PSPC1
YPEL5							1		JPH1
LRRC41							1		UBTF
TLN1							1		GYG1
CD84							1		CDKN2AIPNL
AMOTL1							1		IFNAR2
DYRK1B							1		MON1A
ABL2							1		JDP2
SERPINE1							1		SLC39A1
LYN							1		FAM127B
GAS1							1		CASP4
PLAU							1		CALM1
FGFR1OP							1		HINT1
CYB5R3							1		KAT7
DLGAP4							1		ARL8B
SLC6A18							1		VPS45
BAP1							1		AMER1
HMGB1							1		RBMS1
ZNF709							1		PSD3
ATF7							1		FNBP1
NCKIPSD							1		NSUN4
CBX5							1		MYADM
Bcl-2(hsa)							1		HMGB1
NR2F1							1		RPTOR
ASXL2							1		ERGIC1
SLC39A1							1		E2F8
TONSL							1		TSPAN11
MED22							1		ERK5(hsa)
MDC1							1		RAE1
NBEA							1		PLAU
AKAP11							1		ZDHHC2
PGD							1		TAF4B
CMPK1							1		LZTR1
VKORC1L1							1		MATR3
BAZ1B							1		TFDP2
AMIGO1							1		SMARCC1
MCM3							1		SSH2
KIAA1551							1		MCRS1
KIF5B							1		UBE2E3
CCDC6							1		FASN
RNH1							1		MMP-13(hsa)
SOBP							1		SFXN2
HCCS							1		ABL2
MLLT10							1		ASCC3
SRRM1							1		PKD2
CD44							1		ABHD4
SARS							1		GABPB2
MAP1B							1		YOD1
TRIM26							1		ATF3
SENP5							1		ZBTB22
TRAPPC8							1		ASB8
YTHDC1							1		LCT
INO80D							1		RBM33
PANK1							1		CACNA1E
RMND5A							1		CNOT4
CPB1							1		C5orf38
RPS6KA2							1		MINK1
LIX1L							1		ZFP37
RASSF5							1		SLC15A4
AHI1							1		WIZ
CCNT2							1		SLC35B2
GOLPH3L							1		2003-09-01
TMEM255A							1		FZD2
B2M							1		DHDDS
CELF2							1		AGPAT3
KLHL28							1		CHD6
LAMB2							1		DHX30
CDC6							1		EXOSC10
CCNG1							1		ARID5B
PHLPP2							1		PRDM4
DCP1A							1		POC5
RAB3GAP1							1		SLC6A18
PDLIM5							1		HSPA4L
MLK4							1		TUBA1B
ZMAT3							1		NLGN2
SLX4IP							1		FOXJ2
CXADR							1		PIM1
MOV10							1		FTL
PHKA2							1		USP54
OLFM1							1		HUWE1
OTUD1							1		PROSER1
DAZAP2							1		TMPO
KDM1B							1		KDM1A
ALS2							1		BNIP3
SCAMP3							1		DYNLL2
FST							1		NAT6
TP53RK							1		RHBDD2
CWF19L1							1		GATAD1
TRIM11							1		CALR
BRMS1L							1		RBBP4
DVL3							1		AP1M1
ETAA1							1		HS6ST2
UTP15							1		TRIM26
BECN1							1		APAF1
TGFBR1							1		ANKRD11
MACC1							1		NPR3
ADAMTS5							1		SIPA1L3
ANKRD13A							1		ADAM10
DSC2							1		GPRC5A
OSBP							1		KANSL1
NFKB1							1		DIEXF
IRF4							1		CTH
SNX11							1		CRTC2
MET							1		ODF2L
TROVE2							1		HSPA1A
SPRYD4							1		SYCE1
SLC4A1AP							1		ISG20L2
ZDHHC21							1		STRAP
CCNB1							1		TMED2
TRNT1							1		SCARB1
SRR							1		AC139100.2
TACC1							1		MLLT3
YAP1							1		CNOT10
ZBED4							1		SOAT1
OST4							1		HSDL1
SPIRE1							1		COA1
ZDHHC23							1		WDFY1
ZIC2							1		AMIGO1
RNF38							1		CEP95
ZBTB38							1		DOT1L
ZSCAN32							1		CCDC93
IL17RA							1		MGARP
TRAPPC11							1		CDC7
TCERG1							1		SPRED3
PTPLB							1		KDM3B
IARS							1		HDHD1
CHCHD1							1		FAM60A
SMAD2							1		PDIA5
GARS							1		ZNF618
C11orf95							1		XPR1
USP38							1		AGO1
CTR9							1		PSMA4
ACOX1							1		SLC25A25
RCN1							1		GNL3L
SCAI							1		UHRF1BP1
IL18R1							1		MRPL18
DNAJC3							1		LMAN2
RPL27							1		R3HCC1L
HIST1H1C							1		CARM1
TMEM194A							1		WDR11
SORL1							1		LYN
ZMYM6NB							1		UBE2R2
MTHFD2							1		TATDN2
TSPAN5							1		IGF2
PEX26							1		SENP2
MSMO1							1		EIF5
TMEM39A							1		SLC7A5
CCT7							1		ETFDH
RUVBL1							1		ZNF23
SFMBT2							1		HCCS
FAM193A							1		TRAPPC8
ZNF724P							1		AP5B1
C5orf42							1		FIGNL1
BRPF3							1		CMPK1
BRD8							1		CCDC80
UBR5							1		CXCL12
ARF3							1		TMEM245
HOXB8							1		HK2
TMEM167A							1		UBE2E1
HSPA4							1		GNB2L1
TOR1AIP2							1		PLEC
PHACTR2							1		CA2
TCF25							1		TGOLN2
ZNF267							1		PRSS23
DHCR24							1		MOB1A
MORC4							1		HNF4A
PAK2							1		CDC73
FKBP4							1		ALPI
SPAG5							1		BAP1
SETD7							1		RIT1
CEBPZ							1		NCKIPSD
CAV1							1		MLF2
CEP128							1		S100A10
FAM175A							1		CALM3
EXTL3							1		ANKRD12
ADAR							1		CCDC61
USP31							1		EIF2AK1
DIDO1							1		SERPINE1
MTX3							1		RARG
TSC22D1							1		BRWD3
NR6A1							1		REL
PPP4R4							1		CSNK1G3
RSF1							1		CREBRF
PRPF40A							1		PDCD11
SOWAHC							1		ZMYND11
ARHGEF12							1		CRTC3
YTHDF1							1		BCCIP
PGM1							1		AMOTL1
CAPNS1							1		RGP1
RABGAP1							1		MCM3AP
CNTN1							1		C6orf106
LSG1							1		CHERP
TTC33							1		CCR5
U2SURP							1		TMEM179B
SMC6							1		POLR2C
AKAP9							1		PFN1
OTUD6B							1		ACD
DYNC1H1							1		BCL3
SYPL1							1		SAE1
PSME3							1		OAZ1
EFTUD2							1		ELL2
PHF1							1		GPT2
CCDC12							1		VTI1B
HERC5							1		HOXC6
MCM4							1		ZNFX1
GLRX3							1		ETNK1
FZD6							1		WNK1
SAMD9							1		MED22
TOB1							1		RFX7
ADAT2							1		ZSCAN22
WAC							1		YTHDC1
MNT							1		TMEM101
NBR1							1		CAST
BPTF							1		STRN
NET1							1		MTMR3
C5orf34							1		HOXB2
LSS							1		PGD
CCT4							1		SLC38A7
LIMCH1							1		PXK
KLHL20							1		SMG9
HOXD11							1		DAPK1
VPS36							1		GGA2
ZNF664							1		CLN3
MAP4K4							1		PISD
SF3B1							1		DPYSL3
PTDSS1							1		KAT6B
URB2							1		ANXA11
APPBP2							1		Bcl-2(hsa)
LRP11						miR-30a-3p	1	519	RAB2A
ZNHIT6							1		TUT1
FOXK1							1		LMAN1
OSTF1							1		ATP9B
CUL1							1		GNAL
TMTC3							1		HOXD11
HLA-B							1		CCNB1
ANKIB1							1		FAT4
SH3GL1							1		TCF25
PER3							1		MSRB3
ATP6V1E1							1		INIP
BOD1L1							1		TTC37
TMX1							1		TMEM39A
RAB2A							1		SRPK1
ZSCAN29							1		SORL1
AFF4							1		C10orf12
IBTK							1		CXADR
CSDE1							1		TSC22D1
PRUNE2							1		MAPKAPK2
LMNB1							1		ITM2B
TOMM70A							1		TRIQK
FBLN7							1		RPL35
ARID4A							1		ZIC2
RNF217							1		DCP1A
NUP160							1		MKNK1
ST3GAL1							1		NCOR2
SH3D19							1		EXOSC2
TIFA							1		YTHDF1
TNFSF10							1		NRARP
NME2							1		GRB2
GNAI3							1		TRIM2
RAB23							1		TMEM255A
SERPINH1							1		CBLL1
CLTC							1		NFKB2
SPCS3							1		HMGN4
NOTCH2							1		ZSCAN32
ZNF800							1		APPBP2
C6orf48							1		ANKRD49
LOX							1		KDM6A
PA2G4							1		DYNC1H1
ERCC6							1		CDC6
CSPP1							1		NBR1
PSMA7							1		EPHA4
ITM2B							1		L2HGDH
SNAI1							1		DIDO1
HNRNPH3							1		AGGF1
HN1L							1		DPF2
SF1							1		UNG
SMIM14							1		BRD8
ENSA							1		OSBP
ZNF765							1		PHF1
BNC1							1		FKBP4
ISCU							1		AHI1
GAS2L3							1		FAM175A
ATG16L1							1		SMC6
RAB31							1		FN1
PLOD2							1		PRPF3
TRA2A							1		BCAP29
HEY2							1		RBM6
IPO7							1		HNRNPUL2
WBP2							1		PRRX1
KAZN							1		YWHAZ
INIP							1		CCT4
FKBP1A							1		ZNF891
CHD4							1		SNAI1
ZBTB41							1		SCAMP3
SYNDIG1L							1		ZNF107
ZNF107							1		HOXB8
ADD3							1		PCBP1
MTMR10							1		ERCC1
EPAS1							1		FST
MED12L							1		SGK1
LBR							1		TUBA1A
MYO6							1		COL5A2
CAPZA1							1		PSKH2
FAT4							1		CSPP1
MYSM1							1		PGM1
MBIP							1		CHST10
DOK6							1		DNAJB4
PLEKHA8							1		FAM193A
PNMA2							1		ZNF518B
UNG							1		RAB20
ACP1							1		ISCU
ZNF354B							1		JRK
SOCS6							1		C19orf47
SPTY2D1							1		TCTA
TUBA1A							1		PEX26
ATP9B							1		B2M
ALDH5A1							1		ZMYM6NB
ADAMTSL3							1		GALNT2
CHST10							1		C6orf48
RPL23							1		TGIF2
ACBD3							1		ICE1
SENP6							1		NOTCH2
DPF2							1		PRKDC
RALGPS2							1		ZNF136
IKBKB							1		RASSF9
RIOK2							1		NET1
CCSAP							1		ANP32A
PRPF3							1		PLEKHO2
CSGALNACT2							1		TYMS
CCNT1							1		CEBPZ
SLFN11							1		LRRC45
C7orf73							1		RCN1
NCK1							1		TRUB1
NUMA1							1		ZBTB41
LAPTM4A							1		FAM213A
ICE1							1		COG8
ZNF136							1		TXNDC12
ST3GAL5							1		ATP6V1E1
VPS4B							1		ZC3H12C
MRPS7							1		PLOD2
PTPN13							1		FIGN
TRUB1							1		RPL27
XPO7							1		SMG1
EIF2S3							1		SH3GL1
STK38L							1		POU2F2
MOB3B							1		STAT1
TPM4							1		ALDH5A1
NUP214							1		UPF1
NAA50							1		CRTAP
HNRNPUL2							1		AVL9
DMWD							1		ZFYVE9
TSKU							1		BNC1
ANP32A							1		ALS2
URB1							1		PTDSS1
KEAP1							1		ARMCX3
DROSHA							1		KDM4A
ME2							1		URB2
APOLD1							1		STK24
TYMS							1		TBC1D24
SGMS2							1		CTR9
PCNX							1		ZNF664
TTC37							1		COL4A2
BBIP1							1		ME2
KHSRP							1		DYRK3
DCN							1		LMNB1
PDLIM1							1		FLCN
NCOR2							1		RAD23A
ANKRD49							1		PNMA2
AK6							1		GOLGB1
CRTAP							1		TSKU
FANCL							1		PDLIM1
SYAP1							1		HN1L
FAM208B							1		C5orf51
FAM117B							1		TACC1
JUNB							1		CALCB
C10orf12							1		SYNDIG1L
LPAR1							1		MYSM1
TBC1D24							1		CAPNS1
ANXA7							1		SPTY2D1
RRP8							1		DAZAP2
KDM4A							1		IKBKB
SSFA2							1		SESN1
LYRM2							1		PUS3
FARSB							1		SLC25A17
NRD1							1		RPL15
SBNO1							1		TRAPPC11
GIGYF2							1		HIST1H4D
SKP2							1		NDUFV1
ZNF264							1		RIOK2
GCN1L1							1		ZNF142
RPL36							1		VPS37A
RAPGEF2							1		CNTN1
TMEM87A							1		BOD1L1
NFATC2IP							1		CEMIP
RNPS1							1		AKAP3
COL4A2							1		TRIM11
SLC4A7							1		CCNT1
PM20D2							1		IARS
SACS							1		TCERG1
VPS37A							1		APOLD1
CCDC25							1		TMEM167A
TLK2							1		SNX11
DNAJB9							1		TRA2A
CSNK1A1							1		TRNT1
GCNT3							1		ABL1
STAU1							1		PTPRG
MYC							1		EIF4ENIF1
PPP6R3							1		SYTL2
SRPK1							1		MTDH
NFKB2							1		ZNF483
CENPF							1		RALGPS2
IKZF5							1		PMPCB
HNRNPC							1		EXTL3
CD46							1		CHEK2
GALNT1							1		MACC1
NIPSNAP3A							1		IL17RA
PSAT1							1		MCM4
RAD23A							1		STAU1
PLEKHO2							1		FGF5
TP53INP1							1		RB1
CCL7							1		ADAR
WDR36							1		HTATSF1
C21orf91							1		LYSMD3
RBM19							1		CELF2
CCDC82							1		ZBED4
PCBP1							1		DLGAP5
DYNLT1							1		AK6
DLG3							1		MSMO1
DYRK3							1		PTPLB
ZAK							1		TMEM87A
COG8							1		TOMM70A
FAN1							1		RNPS1
CCDC47							1		FBLN7
FRMD6							1		SLFN11
CALML4							1		HERC5
ATRX							1		MED12L
ZC3H12C							1		ZDHHC21
SLC25A17							1		RAPGEF2
ZMYM2							1		PPP6R3
SMURF1							1		MNT
C19orf48							1		ZSCAN23
WASF2							1		GINM1
TM2D3							1		ANKRD13A
TSPAN6							1		C7orf73
PRNP							1		LOX
ZFYVE9							1		LAMB2
C11orf58							1		TGFBR3
BAZ1A							1		ACP1
RNF19A							1		ZMYM2
FASTKD1							1		NCK1
RAB11A							1		KDM1B
CEMIP							1		RPL37A
RAB18							1		GCNT3
HIRA							1		S100PBP
XYLT2							1		IGBP1
HNRNPM							1		SEPW1
TIMP3							1		TIMM50
KIAA2013							1		VMA21
AAMP							1		NFKB1
ERCC1							1		C5orf22
FLNA							1		DMWD
CYP2R1							1		TLK2
C5orf51							1		RPN2
C19orf47							1		ST3GAL5
AGGF1							1		TXN2
SFPQ							1		FAM117B
NCOA2							1		DCN
NDUFA4							1		COL11A1
SEC24A							1		EPAS1
ARMCX3							1		RAB18
RB1							1		OST4
BCAP29							1		BBIP1
ETV1							1		RSF1
TXNDC12							1		ANXA7
CPEB2							1		CEP128
KIAA1328							1		GALNT1
YWHAZ							1		HIST1H1C
EIF4ENIF1							1		SEC24A
GLCCI1							1		IL18R1
FBXL19							1		BRD3
PRKAR2A							1		GCN1L1
L2HGDH							1		TTC33
ERCC6-PGBD3							1		ETV1
TUT1							1		TNPO2
RGS2							1		NRD1
ACTR1B							1		DYNLT3
SS18L1							1		SESTD1
PTPRG							1		KAZN
TEX261							1		HEATR2
DLGAP5							1		AAK1
EOGT							1		AKT3
FXR1							1		TP53RK
SLC30A9							1		LAPTM4B
GNPNAT1							1		XPO7
DDX5							1		ZNF235
CERS5							1		ERC1
INSR							1		SCO1
H3F3C							1		PDLIM5
C6orf62							1		GOLPH3L
STC2							1		DRG2
PRKAA1							1		SYAP1
CAP2							1		CKAP4
PMPCB							1		MOB3B
KDM6A							1		RCN3
NUP50							1		DONSON
SESN1							1		SLC30A9
AIMP1							1		CCDC25
STX12							1		OTUD1
SCO1							1		EIF4EBP2
SRSF4							1		DHCR24
PSMD1							1		FAN1
MPI							1		EHF
ZNF518B							1		ADD3
PAWR							1		DCK
TMEM2							1		CCDC12
DHX15							1		NUP214
CDC20							1		LYRM2
LRRC45							1		RAB3GAP1
FIGN							1		SFPQ
IGBP1							1		URB1
NIFK							1		FARSB
FGF5							1		PTPN12
ZSCAN23							1		TIMP3
YY1							1		ARHGEF12
SP1							1		CD55
RARS							1		CSGALNACT2
COL1A2							1		SYNGR3
EHF							1		PHKA2
ACAT2							1		CALML4
SYNJ2							1		FBXO22
MAT2A							1		ST3GAL1
PTPLAD1							1		YTHDF3
NRARP							1		ZBTB38
GFM1							1		OSTF1
FOXJ3							1		LPGAT1
ERC1							1		SOCS6
LMAN1							1		ADAT2
TGFBR3							1		PM20D2
UBE2V2							1		RPA2
PRKAR1A							1		TNFSF10
VMA21							1		CKB
FAM160B1							1		DYNLT1
GNAL							1		SKP2
ZNF714							1		WDR43
CBLL1							1		ACOX1
BTG3							1		CLK2
POU2F2							1		FANCL
ICK							1		SCML2
GPCPD1							1		GPCPD1
CKB							1		TRMT10B
RASSF9							1		TEX261
S100PBP							1		EFTUD2
PUM2							1		BNIP2
THUMPD1							1		LSG1
TRMT10B							1		ACTR1A
AKT3							1		HIRA
TIMM50							1		VPS36
BRD3							1		HSPA4
PDGFC							1		CCL7
AKAP3							1		DSC2
DYNLT3							1		C11orf58
COL11A1							1		OLFM1
POMK							1		RBM19
HERC4							1		ZNF765
SCAF11							1		DNAJC3
CKAP4							1		IREB2
POLQ							1		DLG3
TCTA							1		PCNX
SYTL2							1		SRR
RPL37A							1		TM2D3
G3BP2							1		YY1
HNRNPH1							1		ZNF92
SH3BP5L							1		UBR5
TLCD1							1		STK38L
GALNT2							1		MRPS7
LONRF2							1		ZNF724P
LAPTM4B							1		LIMA1
UBE2D2							1		EIF2S3
SEPW1							1		TMTC3
PSKH2							1		GAS2L3
ZNF644							1		FRMD6
ZNF462							1		CWF19L1
ACTR1A							1		SENP6
PUS3							1		AKR7A2
KMT2A							1		SMAD7
RPN2							1		MPI
GOLGB1							1		NAA50
CLK2							1		PRKAR1A
MPP2							1		ZNF518A
RLF							1		C11orf95
FBXO22							1		SYNJ2
DRG2							1		WDR36
FN1							1		ZSCAN29
FMN2							1		MPP2
TXN2							1		POMK
ZNF92							1		NDUFA4
KIAA0232							1		CAP1
SYNE2							1		GFM1
JRK							1		NDUFB5
RCN3							1		CCSAP
TNFRSF12A							1		RABGAP1
AAK1							1		CHCHD1
MAP3K2							1		SFMBT2
AKR7A2							1		SCAI
FAM213A							1		C5orf34
CHEK2							1		NR6A1
WDR43							1		CD46
MKNK1							1		CDC20
AVL9							1		PRUNE2
BHLHB9							1		DOK6
TNFAIP1							1		PER3
EIF4EBP2							1		ITPR2
TGIF2							1		BHLHB9
C17orf51							1		CCNT2
NAA25							1		KEAP1
DONSON							1		NUP50
DCK							1		CSNK1A1
ZNF483							1		RAB31
CALCB							1		POLQ
TNPO2							1		HNRNPH3
TRIM2							1		TNFRSF12A
PTPN12							1		TSPAN5
NCBP1							1		FBXL19
LIMA1							1		PRNP
HMGN4							1		SRSF4
ZNF235							1		SRSF8
STAT1							1		ZMAT3
YTHDF3							1		FOXK1
PRKDC							1		LSS
SMAD7							1		MTX3
NDUFV1							1		ICK
TRIQK							1		CUL1
RPL35							1		NCKAP1
NDUFB5							1		TNFAIP1
TGFBI							1		PRPF40A
NCKAP1							1		PHLDB1
UPF1							1		IRF4
SCRN3							1		RGS2
PHLDB1							1		CLSTN1
ZNF518A							1		MOV10
CLSTN1							1		NIPSNAP3A
GTF2A1							1		ERCC6-PGBD3
XPO1							1		RPL36
EPHA4							1		RRP8
MTF2							1		SERPINH1
SIX4							1		NIFK
DNAJB4							1		CAPZA1
ATL3							1		GLRX3
CD55							1		TPM4
CAP1							1		SH3BP5L
SCML2							1		NME2
RNF141							1		BPTF
ITPR2							1		CERS5
ERCC6L							1		HIBCH
CHD9							1		AAMP
SESTD1							1		SP1
HEATR2							1		MAP3K2
GRB2							1		NUP160
RBM6							1		STX12
PCDH9							1		PSAT1
MSRB3							1		JUNB
LYSMD3							1		CCDC82
COL5A2							1		TP53INP1
ITPK1							1		GNPNAT1
ZNF891							1		CCNG1
RAB20							1		HNRNPM
EXOSC2							1		TROVE2
MAPKAPK2							1		ACTR1B
SYNGR3							1		SPIRE1
SETX							1		SLC4A1AP
DUSP1							1		AKAP9
DHX36							1		C19orf48
SPOPL							1		AIMP1
IREB2							1		IPO7
RPL15							1		CAV1
SGK1							1		SIX4
HIBCH							1		ZDHHC23
KHDRBS1							1		PSMA7
JAK1							1		WBP2
RPA2							1		SGMS2
ZNF142							1		SCRN3
ARMCX2							1		CHD4
MTDH							1		SLX4IP
LPGAT1							1		SMIM14
TNRC6C							1		KHSRP
ABL1							1		ETAA1
SMG1							1		ERCC6
HTATSF1							1		TMX1
STK24							1		BAZ1A
GINM1							1		ARID4A
EIF4G2							1		RPL23
ZNF703							1		PCDH9
SYT16							1		CAP2
PRRX1							1		PSMD1
RPS6KB1							1		TMEM194A
NPTX1							1		MBIP
FLCN							1		TSPAN6
TMF1							1		INSR
BNIP2							1		PLEKHA8
LAMA4							1		HERC4
DSEL							1		KIAA2013
C5orf22							1		RAB11A
HIST1H4D							1		HLA-B
SRSF8							1		BRPF3
ZFP91							1		SOWAHC
EFNB2							1		MORC4
PELI1							1		HEY2
DDI2							1		JAK1
C5orf28							1		KIAA1328
IRS2							1		ZNF462
BRAF							1		ARF3
FHL2							1		YAP1
ANP32E							1		SS18L1
TNFRSF11B							1		TLCD1
DUSP4							1		RARS
LONRF3							1		ZNF714
MTO1							1		NUMA1
TMEM50A							1		SAMD9
BRI3BP							1		NAA25
NEK7							1		UBE2V2
RAPGEF3							1		FASTKD1
SAP18							1		BECN1
SERTAD3							1		LAMA4
PPP1R37							1		MAP4K4
PCGF6							1		KHDRBS1
SMAP2							1		PSME3
EDRF1							1		LPAR1
GSK3B							1		ATG16L1
ALKBH3							1		EOGT
ASB7							1		ADAMTSL3
FAM120A							1		TGFBI
C5orf30							1		UBE2D2
SOX4							1		FLNA
PDPR							1		TIFA
MCOLN2							1		PTPN13
VCPKMT							1		FKBP1A
RBM27							1		C17orf51
PEAK1							1		MAT2A
FREM2							1		LRP11
PCNA							1		BTG3
ZSCAN26							1		PDGFC
NAGA							1		ARMCX2
CLPP							1		PAK2
TNPO1							1		CENPF
GALNT7							1		GARS
MIER1							1		WASF2
EID2B							1		CYP2R1
ZNF420						miR-92a-3p	1	790	DPY30
ZSCAN25							1		ITGA5
CDS1							1		HERPUD2
CHMP7							1		UBE2G1
TCEB3							1		MSL1
COX8A							1		RDH10
TNFRSF13B							1		CSTF1
FEM1B							1		SLC33A1
SLC39A8							1		NDUFS1
TSTD2							1		TMX4
GRAMD1B							1		MIER1
UBR1							1		PAPOLA
MED13L							1		SLC4A8
UBE2Q2							1		CERK
CIC							1		RPS5
PSMD5							1		PPCS
PTGER4							1		IPO9
WASL							1		MED13L
TRIM23							1		ANP32E
FHL1							1		MTMR1
GCLC							1		DUS2
IRAK1BP1							1		FRY
PGR							1		EPS8
PWWP2A							1		STK25
BSDC1							1		ITGA3
FAM135A							1		PCGF3
ZNF793							1		BSN
GPR137B							1		PAPSS2
SCD5							1		KIAA1919
SH3PXD2A							1		LMNB2
ZNF791							1		CLTA
MRPS35							1		TAS2R30
CBX2							1		DSCC1
PAM							1		CES2
MAST4							1		KATNB1
TMEM33							1		GFPT2
SLC37A3							1		RBM10
[truncated: 921 more rows]
