# Supplementary material for: Small RNA Sequencing of Aqueous Humor and Plasma in Patients With Primary Open-Angle Glaucoma
Source: Invest Ophthalmol Vis Sci. 2021 Jun 22;62(7):24. doi: 10.1167/iovs.62.7.24 (PMC8237107; doi:10.1167/iovs.62.7.24)
Supplement: Supplement 4 [file iovs-62-7-24_s004.xlsx]

## Sheet: Enrichr KEGG Pathways
Supplemental file 4a: Enrichr KEGG pathway analysis of AH differentially expressed miRNAs, based on the experimentally validated gene targets as identified by miRWalk (n=410)
KEGG pathway name	Overlap	P-value	Adjusted P-value	Odds Ratio	Combined Score	Genes
Prolactin signaling pathway	11/70	1.71779e-07	5.2908e-05	7.66551	119.406	MAPK10;SOCS3;CCND1;AKT3;KRAS;PIK3R1;FOXO3;PRLR;ESR1;ESR2;SOCS5
AGE-RAGE signaling pathway in diabetic complications	12/100	9.69456e-07	0.000149296	5.85366	81.0529	SMAD2;MAPK10;CCND1;MMP2;AKT3;PIM1;BCL2;PRKCA;KRAS;PIK3R1;SELE;ICAM1
FoxO signaling pathway	12/132	1.78796e-05	0.00183564	4.43459	48.4783	SMAD2;MAPK10;BCL2L11;CCND1;AKT3;SGK3;KRAS;PIK3R1;FOXO3;SOD2;SIRT1;KLF2
Apelin signaling pathway	12/137	2.59814e-05	0.00200057	4.27274	45.1122	SMAD2;MEF2C;CCND1;CDH1;GNAQ;CAMK4;AKT3;TFAM;KRAS;MEF2D;KLF2;MYLK4
Fluid shear stress and atherosclerosis	12/139	3.00222e-05	0.00184937	4.21127	43.8543	MAPK10;MEF2C;MAPK7;MMP2;AKT3;PDGFB;BCL2;PIK3R1;SELE;KLF2;ICAM1;BMPR1A
JAK-STAT signaling pathway	13/162	3.06659e-05	0.00157419	3.91448	40.6807	IL11;IL10RA;STAT2;PDGFB;PIK3R1;OSMR;PRLR;SOCS3;CCND1;AKT3;PIM1;BCL2;SOCS5
Longevity regulating pathway	10/102	4.67161e-05	0.00205551	4.7824	47.6873	HDAC2;CAMK4;CREB3L2;AKT3;TSC1;KRAS;PIK3R1;FOXO3;SOD2;SIRT1
PI3K-Akt signaling pathway	20/354	4.6958e-05	0.00180788	2.75596	27.4666	YWHAE;PDGFB;PRKCA;TSC1;PIK3R1;OSMR;FOXO3;EFNA5;PRLR;THBS1;BCL2L11;CDK6;CCND1;ERBB4;CREB3L2;AKT3;BCL2;ITGB8;SGK3;KRAS
Non-small cell lung cancer	8/66	5.91871e-05	0.00202551	5.91279	57.5598	CDK6;CCND1;AKT3;PRKCA;KRAS;PIK3R1;FOXO3;FHIT
Proteoglycans in cancer	14/201	7.30298e-05	0.00224932	3.39765	32.3614	SMAD2;DDX5;MMP2;PRKCA;PIK3R1;ESR1;THBS1;TIAM1;CCND1;ERBB4;AKT3;TIMP3;KRAS;CD44
Glioma	8/75	0.000148117	0.00414727	5.20325	45.8797	CDK6;CCND1;CAMK4;AKT3;PDGFB;PRKCA;KRAS;PIK3R1
Neurotrophin signaling pathway	10/119	0.000171503	0.0044019	4.0992	35.5438	YWHAE;MAPK10;MAPK7;CAMK4;AKT3;BCL2;KRAS;PIK3R1;FOXO3;SH2B3
Colorectal cancer	8/86	0.000383168	0.00907813	4.53772	35.6984	SMAD2;MAPK10;BCL2L11;CCND1;AKT3;BCL2;KRAS;PIK3R1
MicroRNAs in cancer	16/299	0.000482755	0.00991256	2.61033	19.9325	PDGFB;PRKCA;SIRT1;THBS1;FOXP1;BCL2L11;CDK6;MAPK7;CCND1;PIM1;BCL2;TIMP3;KRAS;SOX4;TP63;CD44
Cholinergic synapse	9/112	0.000501044	0.0096451	3.91986	29.7863	GNAQ;CAMK4;CREB3L2;AKT3;BCL2;PRKCA;KRAS;PIK3R1;CACNA1C
Estrogen signaling pathway	10/137	0.000534008	0.00967496	3.56062	26.8296	SP1;GNAQ;MMP2;CREB3L2;AKT3;BCL2;KRAS;PIK3R1;ESR1;ESR2
Transcriptional misregulation in cancer	12/186	0.000474977	0.0104495	3.14713	24.0826	PER2;MEF2C;DDX5;CD40;HDAC2;KMT2A;H3F3B;SP1;DOT1L;NSD2;RUNX2;ETV6
Human T-cell leukemia virus 1 infection	13/219	0.00061803	0.0105752	2.89565	21.3958	SMAD2;CD40;SRF;PIK3R1;TNFRSF13C;ICAM1;MAPK10;PPP3R1;XPO1;CCND1;CREB3L2;AKT3;KRAS
cGMP-PKG signaling pathway	11/166	0.000648124	0.0105064	3.23244	23.7307	VASP;MEF2C;PPP3R1;GNAQ;SRF;CREB3L2;AKT3;ATP2A2;CACNA1C;MEF2D;MYLK4
Melanoma	7/72	0.000676862	0.0104237	4.74255	34.6113	CDK6;CCND1;CDH1;AKT3;PDGFB;KRAS;PIK3R1
Human cytomegalovirus infection	13/225	0.000794687	0.0116554	2.81843	20.1167	IL10RA;PRKCA;TSC1;PIK3R1;PPP3R1;CDK6;CCND1;SP1;GNAQ;CREB3L2;AKT3;KRAS;CCR5
Pancreatic cancer	7/75	0.000865419	0.0121159	4.55285	32.108	SMAD2;MAPK10;CDK6;CCND1;AKT3;KRAS;PIK3R1
Epstein-Barr virus infection	12/201	0.000942127	0.0126163	2.91227	20.2908	MAPK10;CD40;HDAC2;BCL2L11;CDK6;CCND1;STAT2;AKT3;BCL2;PIK3R1;CD44;ICAM1
Choline metabolism in cancer	8/99	0.000982105	0.0126037	3.94186	27.3006	MAPK10;SP1;AKT3;PDGFB;TSC1;PRKCA;KRAS;PIK3R1
Endometrial cancer	6/58	0.00117766	0.0145087	5.04626	34.0331	CCND1;CDH1;AKT3;KRAS;PIK3R1;FOXO3
Oxytocin signaling pathway	10/153	0.00125244	0.0148366	3.18827	21.3061	MEF2C;PPP3R1;MAPK7;CCND1;GNAQ;CAMK4;PRKCA;KRAS;CACNA1C;MYLK4
Viral myocarditis	6/59	0.00128869	0.0147007	4.96073	33.0093	CD40;CCND1;CD28;ABL2;EIF4G2;ICAM1
Autophagy	9/128	0.00130617	0.0143678	3.42988	22.7767	MAPK10;AKT3;BCL2;TSC1;KRAS;PIK3R1;RAB7B;CTSB;RAB33B
Bladder cancer	5/41	0.00144247	0.01532	5.94884	38.9137	CCND1;CDH1;MMP2;KRAS;THBS1
Parathyroid hormone synthesis, secretion and action	8/106	0.00152885	0.0156962	3.68155	23.8683	MEF2C;SP1;GNAQ;CREB3L2;BCL2;PRKCA;MEF2D;RUNX2
Kaposi sarcoma-associated herpesvirus infection	11/186	0.00163671	0.0162615	2.88487	18.5066	MAPK10;PPP3R1;CDK6;CCND1;STAT2;AKT3;PDGFB;KRAS;PIK3R1;CCR5;ICAM1
Cellular senescence	10/160	0.00175086	0.0168521	3.04878	19.3526	SMAD2;PPP3R1;CDK6;CCND1;AKT3;TSC1;KRAS;PIK3R1;FOXO3;SIRT1
ErbB signaling pathway	7/85	0.0018078	0.0168728	4.01722	25.3713	MAPK10;ERBB4;AKT3;ABL2;PRKCA;KRAS;PIK3R1
TNF signaling pathway	8/110	0.00193554	0.0175337	3.54767	22.1636	MAPK10;SOCS3;CREB3L2;AKT3;DAB2IP;PIK3R1;SELE;ICAM1
Mitophagy	6/65	0.00213182	0.01876	4.50281	27.6958	MAPK10;SP1;KRAS;RAB7B;FOXO3;OPTN
Acute myeloid leukemia	6/66	0.00230526	0.0197228	4.43459	26.9293	PER2;CCND1;AKT3;PIM1;KRAS;PIK3R1
Type II diabetes mellitus	5/46	0.00242701	0.0202032	5.30223	31.9252	MAPK10;SOCS3;PIK3R1;CACNA1C;CACNA1E
Long-term potentiation	6/67	0.00248911	0.0201749	4.3684	26.1922	PPP3R1;CAMK4;GNAQ;PRKCA;KRAS;CACNA1C
Amphetamine addiction	6/68	0.00268377	0.0211949	4.30416	25.4829	PPP3R1;CAMK4;CREB3L2;PRKCA;CACNA1C;SIRT1
Thyroid hormone signaling pathway	8/116	0.00270037	0.0207929	3.36417	19.8969	HDAC2;CCND1;AKT3;ATP2A2;PRKCA;KRAS;PIK3R1;ESR1
Focal adhesion	11/199	0.00277642	0.020857	2.69641	15.8727	VASP;MAPK10;CCND1;AKT3;PDGFB;BCL2;ITGB8;PRKCA;PIK3R1;THBS1;MYLK4
Viral carcinogenesis	11/201	0.00299801	0.0219854	2.66958	15.5097	YWHAE;GTF2A1;HDAC2;CDK6;CCND1;SRF;DNAJA3;CREB3L2;KRAS;PIK3R1;CCR5
GnRH signaling pathway	7/93	0.00301936	0.0216271	3.67165	21.3055	MAPK10;MAPK7;MMP2;GNAQ;PRKCA;KRAS;CACNA1C
Adrenergic signaling in cardiomyocytes	9/145	0.00306882	0.0214817	3.02775	17.52	ACTC1;TPM3;GNAQ;CREB3L2;AKT3;BCL2;ATP2A2;PRKCA;CACNA1C
Pathways in cancer	21/530	0.00325413	0.0222727	1.93281	11.0708	SMAD2;HDAC2;TPM3;STAT2;MMP2;PDGFB;PRKCA;PIK3R1;ESR1;ESR2;MAPK10;BCL2L11;CDK6;CCND1;CDH1;SP1;GNAQ;AKT3;PIM1;BCL2;KRAS
Rap1 signaling pathway	11/206	0.00361471	0.0242028	2.60478	14.646	VASP;TIAM1;CDH1;GNAQ;AKT3;PDGFB;PRKCA;KRAS;PIK3R1;EFNA5;THBS1
Prostate cancer	7/97	0.00381981	0.0250319	3.52024	19.5991	CCND1;CREB3L2;AKT3;PDGFB;BCL2;KRAS;PIK3R1
Chronic myeloid leukemia	6/76	0.00467712	0.0300115	3.85109	20.6614	HDAC2;CDK6;CCND1;AKT3;KRAS;PIK3R1
Relaxin signaling pathway	8/130	0.00539903	0.0339368	3.00188	15.6744	SMAD2;MAPK10;MMP2;CREB3L2;AKT3;PRKCA;KRAS;PIK3R1
Calcium signaling pathway	10/188	0.00555687	0.0342303	2.59471	13.4736	PPP3R1;ERBB4;GNAQ;CAMK4;ORAI2;ATP2A2;PRKCA;CACNA1C;CACNA1E;MYLK4
Hepatitis B	9/163	0.00657921	0.0397333	2.6934	13.5312	SMAD2;MAPK10;STAT2;CREB3L2;AKT3;BCL2;PRKCA;KRAS;PIK3R1
African trypanosomiasis	4/37	0.00673674	0.0399023	5.27357	26.3688	GNAQ;PRKCA;SELE;ICAM1
Thyroid cancer	4/37	0.00673674	0.0391494	5.27357	26.3688	CCND1;CDH1;TPM3;KRAS
VEGF signaling pathway	5/59	0.00714109	0.0407307	4.13394	20.4295	PPP3R1;AKT3;PRKCA;KRAS;PIK3R1
Measles	8/138	0.00766703	0.0429353	2.82785	13.774	MAPK10;CDK6;CCND1;STAT2;AKT3;CD28;BCL2;PIK3R1
Hepatocellular carcinoma	9/168	0.00795892	0.0437741	2.61324	12.631	SMAD2;CDK6;CCND1;AKT3;DPF3;PRKCA;KRAS;PIK3R1;ARID1A
MAPK signaling pathway	13/295	0.00817915	0.0441961	2.14965	10.3316	MEF2C;SRF;PDGFB;PRKCA;CACNA1C;EFNA5;CACNA1E;MAPK10;PPP3R1;MAPK7;ERBB4;AKT3;KRAS
Ras signaling pathway	11/232	0.00863854	0.0458736	2.31287	10.9896	MAPK10;TIAM1;RASA3;AKT3;PDGFB;ABL2;PRKCA;KRAS;PIK3R1;RASAL2;EFNA5
Apoptosis	8/143	0.0094091	0.0491187	2.72898	12.7336	MAPK10;BCL2L11;AKT3;BCL2;DAB2IP;KRAS;PIK3R1;CTSB
Gap junction	6/88	0.0094577	0.0485495	3.32594	15.502	MAPK7;TUBB3;GNAQ;PDGFB;PRKCA;KRAS
Cell adhesion molecules (CAMs)	8/145	0.0101827	0.0514144	2.69134	12.3453	CD40;CDH1;CD28;LRRC4;ITGB8;SELE;ICAM1;CD276
Breast cancer	8/147	0.0110026	0.054658	2.65472	11.9718	CDK6;CCND1;SP1;AKT3;KRAS;PIK3R1;ESR1;ESR2
Sphingolipid signaling pathway	7/119	0.0113926	0.0556973	2.86944	12.8401	MAPK10;GNAQ;AKT3;BCL2;PRKCA;KRAS;PIK3R1
AMPK signaling pathway	7/120	0.0118922	0.057231	2.84553	12.611	CCND1;CREB3L2;AKT3;TSC1;PIK3R1;FOXO3;SIRT1
Small cell lung cancer	6/93	0.0122243	0.0579244	3.14713	13.861	CDK6;CCND1;AKT3;BCL2;PIK3R1;FHIT
Fc epsilon RI signaling pathway	5/68	0.0128143	0.0598001	3.5868	15.6284	MAPK10;AKT3;PRKCA;KRAS;PIK3R1
Renin secretion	5/69	0.0135897	0.0624719	3.53482	15.1942	ADCYAP1R1;PPP3R1;GNAQ;CACNA1C;CTSB
Hepatitis C	8/155	0.0147754	0.0669241	2.5177	10.6116	YWHAE;SOCS3;CDK6;CCND1;STAT2;AKT3;KRAS;PIK3R1
Osteoclast differentiation	7/127	0.0158407	0.0707094	2.68869	11.1451	MAPK10;SOCS3;PPP3R1;STAT2;CAMK4;AKT3;PIK3R1
Malaria	4/49	0.0178506	0.0785426	3.98208	16.0307	CD40;THBS1;SELE;ICAM1
C-type lectin receptor signaling pathway	6/104	0.0202191	0.0877112	2.81426	10.9788	MAPK10;PPP3R1;STAT2;AKT3;KRAS;PIK3R1
Influenza A	8/171	0.0250001	0.106945	2.28213	8.41849	MAPK10;SOCS3;XPO1;STAT2;AKT3;PRKCA;PIK3R1;ICAM1
Toxoplasmosis	6/113	0.0289525	0.122156	2.59011	9.17444	MAPK10;CD40;IL10RA;AKT3;BCL2;CCR5
Glutamatergic synapse	6/114	0.0300543	0.125091	2.56739	8.99807	PPP3R1;GNAQ;SLC1A1;PRKCA;CACNA1C;GLUL
Hypertrophic cardiomyopathy (HCM)	5/85	0.0305141	0.125311	2.86944	10.0131	ACTC1;TPM3;ATP2A2;ITGB8;CACNA1C
Human immunodeficiency virus 1 infection	9/212	0.0312342	0.126581	2.07087	7.17814	MAPK10;PPP3R1;GNAQ;AKT3;BCL2;PRKCA;KRAS;PIK3R1;CCR5
cAMP signaling pathway	9/212	0.0312342	0.124937	2.07087	7.17814	MAPK10;TIAM1;ADCYAP1R1;CAMK4;CREB3L2;AKT3;ATP2A2;PIK3R1;CACNA1C
Insulin secretion	5/86	0.0318737	0.12586	2.83607	9.77304	ADCYAP1R1;GNAQ;CREB3L2;PRKCA;CACNA1C
Lysine degradation	4/59	0.0327419	0.127652	3.30715	11.3075	KMT2A;DOT1L;NSD2;PRDM2
Axon guidance	8/181	0.0334564	0.128807	2.15604	7.32518	ENAH;PPP3R1;ABLIM1;LRRC4;PRKCA;KRAS;PIK3R1;EFNA5
Gastric cancer	7/149	0.0341466	0.129842	2.2917	7.73928	SMAD2;CCND1;CDH1;AKT3;BCL2;KRAS;PIK3R1
Dilated cardiomyopathy (DCM)	5/91	0.0392359	0.147374	2.68025	8.67907	ACTC1;TPM3;ATP2A2;ITGB8;CACNA1C
Aldosterone-regulated sodium reabsorption	3/37	0.0397489	0.147502	3.95517	12.7561	PRKCA;KRAS;PIK3R1
Cushing syndrome	7/155	0.0408881	0.149923	2.20299	7.04277	CDK6;CCND1;KMT2A;SP1;GNAQ;CREB3L2;CACNA1C
Cortisol synthesis and secretion	4/65	0.04433	0.160631	3.00188	9.35413	SP1;GNAQ;CREB3L2;CACNA1C
NF-kappa B signaling pathway	5/95	0.0458127	0.164073	2.56739	7.91577	CD40;BCL2;TNFRSF13C;ERC1;ICAM1
Herpes simplex virus 1 infection	16/492	0.04779	0.169188	1.58636	4.82401	ZNF551;ZNF264;ZNF383;ZNF492;ZNF282;STAT2;TSC1;PIK3R1;POU2F2;SOCS3;ZFP30;ZNF429;AKT3;ZNF417;BCL2;ZNF689
Circadian entrainment	5/97	0.0493327	0.172664	2.51446	7.56643	PER2;ADCYAP1R1;GNAQ;PRKCA;CACNA1C
Aldosterone synthesis and secretion	5/98	0.0511508	0.177016	2.4888	7.39915	GNAQ;CAMK4;CREB3L2;PRKCA;CACNA1C
Progesterone-mediated oocyte maturation	5/99	0.0530077	0.181404	2.46366	7.23656	MAPK10;AKT3;KRAS;PIK3R1;CPEB4
Dopaminergic synapse	6/131	0.0530759	0.179642	2.23422	6.55974	MAPK10;GNAQ;CREB3L2;AKT3;PRKCA;CACNA1C
Renal cell carcinoma	4/69	0.0531748	0.17802	2.82785	8.29741	AKT3;PDGFB;KRAS;PIK3R1
T cell receptor signaling pathway	5/101	0.0568379	0.188237	2.41488	6.92478	PPP3R1;AKT3;CD28;KRAS;PIK3R1
B cell receptor signaling pathway	4/71	0.0579305	0.189815	2.7482	7.82827	PPP3R1;AKT3;KRAS;PIK3R1
p53 signaling pathway	4/72	0.0603909	0.195794	2.71003	7.60682	CDK6;CCND1;BCL2;THBS1
Chagas disease (American trypanosomiasis)	5/103	0.0608232	0.195141	2.36798	6.62984	SMAD2;MAPK10;GNAQ;AKT3;PIK3R1
Glucagon signaling pathway	5/103	0.0608232	0.193129	2.36798	6.62984	PPP3R1;GNAQ;CREB3L2;AKT3;SIRT1
Insulin signaling pathway	6/137	0.0632034	0.198639	2.13637	5.89937	MAPK10;SOCS3;AKT3;TSC1;KRAS;PIK3R1

## Sheet: Enrichr GO
Supplemental file 4b: Enrichr GO biological process enrichment analysis of AH differentially expressed miRNAs, based on the experimentally validated gene targets as identified by miRWalk (n=410)
Gene ontology: Biological processes	Overlap	P-value	Adjusted P-value	Old P-value	Old Adjusted P-value	Odds Ratio	Combined Score	Genes
regulation of transcription from RNA polymerase II promoter (GO:0006357)	68/1478	2.33111e-10	1.18956e-06	0	0	2.2443	49.7774	CD40;WWC2;PRDM2;CTCF;IKZF3;SPIB;MECP2;CCND1;TRPS1;WWC3;TP63;SOX4;IL11;MEF2C;MYOCD;TET2;ARID1A;ETV3;SIRT1;RUNX2;SREBF2;FOXP1;ETV6;ELF4;TFAM;HDAC2;DDX5;KMT2A;PLAG1;SRF;DOT1L;PIK3R1;ZNF24;FOXO3;RNF4;PPP3R1;MAPK7;CUX1;MYO6;PRDM16;E4F1;MEF2D;BCL9L;SMAD2;MBD4;CBX5;USP9X;PCGF5;STAT2;DAB2IP;PBX2;SNF8;SOD2;ESR1;KLF2;ESR2;SKI;PER2;NFIB;SP1;AGO1;DNAJA3;AGO2;RCOR3;KIAA1958;BRWD1;LPIN1;BMPR1A
positive regulation of transcription, DNA-templated (GO:0045893)	56/1120	5.76532e-10	1.47102e-06	0	0	2.43902	51.8878	CD40;PRDM2;CTCF;IKZF3;SPIB;CDH1;CREB3L2;TP63;SOX4;IL11;MEF2C;MYOCD;TET2;ARID1A;SIRT1;RUNX2;SREBF2;ELF4;TFAM;HDAC2;DDX5;ELOF1;KMT2A;PLAG1;SRF;DOT1L;PDGFB;PIK3R1;ZNF24;FOXO3;RNF4;PPP3R1;MAPK7;ERBB4;MYO6;PRDM16;MEF2D;BCL9L;SMAD2;ATF7IP;MBD4;PCGF5;DAB2IP;PBX2;ESR1;KLF2;ESR2;SKI;NFIB;SP1;AGO1;CAMK4;AGO2;TAF8;LPIN1;BMPR1A
negative regulation of transcription, DNA-templated (GO:0045892)	45/813	1.53689e-09	2.61426e-06	0	0	2.70003	54.793	HDAC2;DDX5;WWC2;PDGFB;CTCF;ZNF24;FOXO3;MECP2;ATXN1;CUX1;CCND1;TRPS1;PRDM16;ZNF703;WWC3;E4F1;MTA3;TP63;ZNF587B;SMAD2;ATF7IP;MBD4;MEF2C;CBX5;ZNF282;USP9X;DAB2IP;CBFA2T2;SIRT1;ESR1;KLF2;RUNX2;SREBF2;ESR2;FOXP1;ETV6;SKI;PER2;NFIB;DNAJA3;ZNF417;RLIM;RCOR3;LIMS1;CDK5R1
regulation of transcription, DNA-templated (GO:0006355)	69/1598	2.47138e-09	3.15286e-06	0	0	2.10629	41.7435	PRDM2;CTCF;IKZF3;SPIB;MECP2;ZFP30;CDH1;CREB3L2;ZNF689;ERC1;TP63;SOX4;ZNF587B;MEF2C;MYOCD;ZNF282;CBFA2T2;ARID1A;ETV3;SIRT1;RUNX2;FOXP1;ETV6;ELF4;TFAM;ZNF551;HDAC2;DDX5;MYCBP;KMT2A;PDGFB;ZNF24;FOXO3;RNF4;HMGXB4;ATXN1;ZNF629;CUX1;ERBB4;ZNF429;PRDM16;ZNF703;MTA3;TRAPPC2;SMAD2;ATF7IP;ZNF264;MBD4;ZNF383;CBX5;STAT2;DAB2IP;SNF8;SOD2;ESR1;KLF2;ESR2;PER2;SP1;CAMK4;ZNF417;RLIM;TAF8;RCOR3;KIAA1958;BRWD1;ZNF1…
positive regulation of transcription from RNA polymerase II promoter (GO:0045944)	45/848	5.62969e-09	5.74566e-06	0	0	2.58859	49.1708	HDAC2;CD40;KMT2A;PLAG1;SRF;DOT1L;PDGFB;PRDM2;PIK3R1;ZNF24;FOXO3;RNF4;IKZF3;SPIB;PPP3R1;MAPK7;MYO6;PRDM16;MEF2D;TP63;SOX4;BCL9L;SMAD2;MBD4;IL11;MEF2C;MYOCD;PCGF5;TET2;DAB2IP;PBX2;SIRT1;ESR1;KLF2;RUNX2;SREBF2;SKI;NFIB;SP1;ELF4;AGO1;AGO2;TFAM;LPIN1;BMPR1A
negative regulation of gene expression (GO:0010629)	35/618	6.47319e-08	5.50545e-05	0	0	2.76265	45.7302	HDAC2;PDGFB;CTCF;ZNF24;MECP2;ATXN1;STC2;PRDM16;ZNF703;ITGB8;MTA3;TP63;ZNF587B;SMAD2;ATF7IP;MEF2C;NDFIP1;CBX5;IGFBP5;ZNF282;DAB2IP;TSC1;CBFA2T2;SIRT1;ESR1;RUNX2;FOXP1;PER2;MEX3A;AGO4;ZNF417;RLIM;CD28;LIMS1;CDK5R1
negative regulation of transcription from RNA polymerase II promoter (GO:0000122)	32/565	2.42327e-07	0.000176656	0	0	2.76279	42.0855	HDAC2;DDX5;SRF;WWC2;PDGFB;CTCF;FOXO3;MECP2;CUX1;CCND1;TRPS1;PRDM16;WWC3;E4F1;TP63;SMAD2;MBD4;MEF2C;CBX5;USP9X;DAB2IP;SIRT1;ESR1;KLF2;SREBF2;ESR2;ETV6;SKI;PER2;NFIB;DNAJA3;RCOR3
regulation of blood vessel endothelial cell migration (GO:0043535)	9/50	6.97559e-07	0.000444955	0	0	8.78049	124.469	MECP2;CD40;MEF2C;SP1;AKT3;PDGFB;PRKCA;SIRT1;THBS1
positive regulation of gene expression (GO:0010628)	37/771	1.58787e-06	0.000900323	0	0	2.34096	31.2591	HDAC2;DDX5;KMT2A;PDGFB;CTCF;PIK3R1;FOXO3;RNF4;THBS1;CDH1;ERBB4;CREB3L2;PRDM16;ITGB8;TP63;SOX4;SMAD2;ATF7IP;MBD4;MEF2C;MYOCD;DYRK1A;SNF8;ARID1A;ESR1;KLF2;RUNX2;ESR2;ACTC1;SP1;ELF4;CAMK4;CD28;TAF8;TFAM;KRAS;LIMS1
positive regulation of nucleic acid-templated transcription (GO:1903508)	28/502	1.88093e-06	0.000959837	0	0	2.72082	35.8707	HDAC2;DDX5;KMT2A;PDGFB;CTCF;FOXO3;RNF4;CDH1;ERBB4;CREB3L2;PRDM16;TP63;SOX4;SMAD2;ATF7IP;MBD4;MEF2C;MYOCD;ARID1A;ESR1;KLF2;RUNX2;ESR2;SP1;ELF4;CAMK4;TAF8;TFAM
negative regulation of cellular macromolecule biosynthetic process (GO:2000113)	28/512	2.74958e-06	0.00127556	0	0	2.66768	34.1572	HDAC2;PDGFB;CTCF;ZNF24;MECP2;ATXN1;PRDM16;ZNF703;MTA3;TP63;ZNF587B;SMAD2;ATF7IP;CBX5;IGFBP5;ZNF282;DAB2IP;TSC1;CBFA2T2;SIRT1;RUNX2;FOXP1;PER2;MEX3A;ZNF417;RLIM;LIMS1;CDK5R1
positive regulation of blood vessel endothelial cell migration (GO:0043536)	8/45	3.23231e-06	0.00137454	0	0	8.67209	109.635	CD40;SP1;AKT3;PDGFB;PRKCA;THBS1;SIRT1;JCAD
regulation of transforming growth factor beta receptor signaling pathway (GO:0017015)	10/79	4.79866e-06	0.00188366	0	0	6.17475	75.6232	SMAD2;SKI;PEG10;PRDM16;ZNF703;PMEPA1;SIRT1;THBS1;PBLD;BCL9L
negative regulation of nucleic acid-templated transcription (GO:1903507)	25/444	5.72087e-06	0.00208526	0	0	2.74665	33.1559	HDAC2;PDGFB;CTCF;ZNF24;MECP2;ATXN1;PRDM16;ZNF703;MTA3;TP63;ZNF587B;SMAD2;ATF7IP;CBX5;ZNF282;DAB2IP;CBFA2T2;SIRT1;RUNX2;FOXP1;PER2;ZNF417;RLIM;LIMS1;CDK5R1
negative regulation of cellular response to transforming growth factor beta stimulus (GO:1903845)	8/53	1.15186e-05	0.00391863	0	0	7.36309	83.7298	SMAD2;SKI;PEG10;PRDM16;PMEPA1;SIRT1;PBLD;BCL9L
positive regulation of endothelial cell migration (GO:0010595)	9/70	1.26142e-05	0.00402313	0	0	6.27178	70.75	CD40;SP1;AKT3;PDGFB;PRKCA;SIRT1;THBS1;SASH1;FOXP1
negative regulation of transforming growth factor beta receptor signaling pathway (GO:0030512)	8/55	1.52679e-05	0.00458307	0	0	7.09534	78.6856	SMAD2;SKI;PEG10;PRDM16;PMEPA1;SIRT1;PBLD;BCL9L
negative regulation of intracellular signal transduction (GO:1902532)	13/161	2.87295e-05	0.00814482	0	0	3.9388	41.1903	PLEKHA1;WWC2;DAB2IP;TSC1;PTPRJ;ESR1;SIRT1;THBS1;WWC3;BCL2;STAMBP;RFFL;OTUD3
regulation of cell differentiation (GO:0045595)	11/121	3.98415e-05	0.0107006	0	0	4.43459	44.9251	SKI;TIAM1;DDX5;CDK6;TRPS1;SRF;SPOCK2;SMOC1;PLEKHB1;TAF8;RUNX2
regulation of gene expression (GO:0010468)	41/1037	4.58614e-05	0.0117015	0	0	1.92864	19.2669	ZNF551;MYCBP;PDGFB;PRDM2;CTCF;TOB2;MECP2;HMGXB4;MAPK7;ZFP30;ZNF629;ZNF429;STC2;ZNF703;ITGB8;ZNF689;ERC1;SOX4;TRAPPC2;ZNF264;MBD4;MEF2C;MBNL1;ZNF383;NDFIP1;ZNF282;SNF8;SIRT1;ESR1;ESR2;MAPK10;CDK6;ACTC1;SP1;ZNF417;RLIM;CD28;TFAM;KRAS;ZNF134;LIMS1
positive regulation of cell proliferation (GO:0008284)	22/424	7.076e-05	0.0171947	0	0	2.53106	24.1874	IL11;MEF2C;HDAC2;EIF5A2;DOT1L;PDGFB;OSMR;SIRT1;THBS1;FOXP1;MECP2;TIAM1;EPGN;CDK6;ERBB4;ZNF703;PIM1;KRAS;STX3;STAMBP;SOX4;BMPR1A
cellular response to fluid shear stress (GO:0071498)	4/12	7.5612e-05	0.0175385	0	0	16.2602	154.307	MEF2C;MAPK7;SREBF2;KLF2
positive regulation of endoplasmic reticulum unfolded protein response (GO:1900103)	4/12	7.5612e-05	0.016776	0	0	16.2602	154.307	BCL2L11;TMEM33;DAB2IP;PIK3R1
regulation of osteoblast differentiation (GO:0045667)	8/69	8.16801e-05	0.0173672	0	0	5.65571	53.2355	SKI;MEF2C;DDX5;CDK6;SMOC1;TP63;RUNX2;BMPR1A
positive regulation of smooth muscle cell proliferation (GO:0048661)	6/37	9.71027e-05	0.0198206	0	0	7.91035	73.0896	MMP2;PDGFB;THBS1;MEF2D;FOXP1;BMPR1A
positive regulation of cardiac muscle cell proliferation (GO:0060045)	4/13	0.000107453	0.0210897	0	0	15.0094	137.163	MEF2C;ERBB4;PIM1;BMPR1A
regulation of vascular smooth muscle cell proliferation (GO:1904705)	5/25	0.000133803	0.0252887	0	0	9.7561	87.0161	MEF2C;MMP2;PDGFB;MEF2D;BMPR1A
regulation of cell proliferation (GO:0042127)	31/740	0.000145328	0.026486	0	0	2.04351	18.0575	HDAC2;CD40;EIF5A2;DOT1L;PDGFB;PTPRJ;CTCF;THBS1;MECP2;ERBB4;ZNF703;ABL2;STX3;SOX4;IL11;MYOCD;DAB2IP;TSC1;OSMR;SOD2;SIRT1;SKI;TIAM1;EPGN;CDK6;DNAJA3;ALDH1A2;SGK3;KRAS;STAMBP;BMPR1A
positive regulation of vascular smooth muscle cell proliferation (GO:1904707)	4/14	0.000148005	0.0260438	0	0	13.9373	122.903	MMP2;PDGFB;MEF2D;BMPR1A
negative regulation of transmembrane receptor protein serine/threonine kinase signaling pathway (GO:0090101)	8/77	0.000178282	0.0303258	0	0	5.0681	43.7486	SMAD2;SKI;PEG10;PRDM16;PMEPA1;SIRT1;PBLD;BCL9L
negative regulation of signal transduction by p53 class mediator (GO:1901797)	4/15	0.000198569	0.0326871	0	0	13.0081	110.886	DYRK1A;RFFL;SIRT1;CD44
negative regulation of macromolecule metabolic process (GO:0010605)	10/124	0.000240297	0.0383199	0	0	3.93391	32.7838	MECP2;MEF2C;NDFIP1;STC2;PDGFB;CD28;ITGB8;ESR1;SIRT1;OPTN
positive regulation of cardiac muscle tissue growth (GO:0055023)	4/16	0.00026049	0.0402812	0	0	12.1951	100.646	MEF2C;ERBB4;PIM1;BMPR1A
cellular response to laminar fluid shear stress (GO:0071499)	3/7	0.000281523	0.0422533	0	0	20.9059	170.912	MAPK7;SREBF2;KLF2
miRNA loading onto RISC involved in gene silencing by miRNA (GO:0035280)	3/7	0.000281523	0.0410461	0	0	20.9059	170.912	AGO4;AGO1;AGO2
positive regulation of vasculature development (GO:1904018)	9/104	0.000289135	0.0409849	0	0	4.22139	34.3985	CD40;SP1;AGO2;PDGFB;ITGB8;PRKCA;SIRT1;THBS1;SASH1
cytokine-mediated signaling pathway (GO:0019221)	27/633	0.00029286	0.0403909	0	0	2.08068	16.9281	CD40;PDGFB;LRRC4;PIK3R1;TNFRSF13C;FOXO3;ICAM1;SOCS3;PSMB5;CCND1;PIM1;PSMF1;STX3;CCR5;SOCS5;IL11;STAT2;IL10RA;MMP2;OSMR;SOD2;SIRT1;IL1F10;BCL2;BRWD1;CD44;LIMS1
regulation of protein insertion into mitochondrial membrane involved in apoptotic signaling pathway (GO:1900739)	5/30	0.000329897	0.0443017	0	0	8.13008	65.1767	YWHAE;PPP3R1;BCL2L11;BCL2;TP63
positive regulation of protein insertion into mitochondrial membrane involved in apoptotic signaling pathway (GO:1900740)	5/30	0.000329897	0.0431657	0	0	8.13008	65.1767	YWHAE;PPP3R1;BCL2L11;BCL2;TP63
response to endoplasmic reticulum stress (GO:0034976)	9/106	0.000333416	0.0425356	0	0	4.14174	33.1593	BCL2L11;TMEM33;CREB3L2;DNAJB12;BCL2;DAB2IP;ATP2A2;PIK3R1;THBS1
cartilage development (GO:0051216)	6/46	0.000334958	0.0416901	0	0	6.36267	50.9109	MEF2C;NFIB;CREB3L2;ITGB8;RUNX2;CD44
generation of neurons (GO:0048699)	10/130	0.000352012	0.0427694	0	0	3.75235	29.8381	PER2;MEF2C;CDK6;CDH1;TUBB3;USP9X;RUNX2;CIT;PAFAH1B1;CDK5R1
regulation of apoptotic process (GO:0042981)	32/815	0.000360293	0.0427576	0	0	1.91531	15.1857	HDAC2;CD40;PIK3R1;FOXO3;UBE2Z;IKZF3;THBS1;NUGGC;BCL2L11;MIEN1;ERBB4;PIM1;ABL2;ERC1;TP63;SOX4;CTSB;MBD4;MEF2C;DAB2IP;PAWR;SIRT1;PRLR;TIAM1;DNAJA3;BCL2;ANP32E;CD28;SGK3;CIAPIN1;TPT1;CD44
intracellular steroid hormone receptor signaling pathway (GO:0030518)	7/66	0.000397441	0.0460941	0	0	5.17369	40.5124	MBD4;DDX5;PMEPA1;ARID1A;RNF4;ESR1;ESR2
regulation of cardiac muscle cell proliferation (GO:0060043)	4/18	0.000423972	0.0480784	0	0	10.8401	84.1826	MEF2C;ERBB4;PIM1;BMPR1A
positive regulation of establishment of protein localization to mitochondrion (GO:1903749)	9/110	0.000438853	0.048684	0	0	3.99113	30.8568	YWHAE;DTWD2;PPP3R1;BCL2L11;ELMOD1;BCL2;ARIH2;TP63;SREBF2
positive regulation of IRE1-mediated unfolded protein response (GO:1903896)	3/8	0.00044359	0.0481626	0	0	18.2927	141.231	BCL2L11;TMEM33;DAB2IP
negative regulation of apoptotic process (GO:0043066)	22/485	0.000466983	0.0496461	0	0	2.21272	16.9699	YWHAE;MBD4;MEF2C;HDAC2;PRKCA;PIK3R1;SOD2;SIRT1;PRLR;THBS1;NUGGC;MIEN1;ERBB4;PIM1;BCL2;CD28;CIAPIN1;ERC1;TPT1;TP63;CD44;CPEB4
regulation of megakaryocyte differentiation (GO:0045652)	6/49	0.000474889	0.0494563	0	0	5.97312	45.7089	MEF2C;KMT2A;AGO4;AGO1;RAB7B;THBS1
positive regulation of cellular process (GO:0048522)	23/519	0.000482833	0.049278	0	0	2.16176	16.5068	IL11;SAP30BP;HDAC2;KMT2A;SRF;EIF5A2;DOT1L;PDGFB;OSMR;SIRT1;THBS1;MECP2;TIAM1;EPGN;CCND1;ERBB4;ZNF703;BCL2;KRAS;STX3;STAMBP;EIF4G2;SOX4

## Sheet: DIANA KEGG pathways 
Supplemental file 4c: DIANA miRPath KEGG pathway analysis of AH differentially expressed miRNAs, based on the experimentally supported gene interactions (n=2919)
KEGG pathway	p-value	#genes	#miRNAs
Fatty acid biosynthesis	0	1	1
Prion diseases	0	1	1
ECM-receptor interaction	1.01696e-13	14	3
Lysine degradation	9.19572e-09	16	4
Cell cycle	1.92892e-06	50	4
Viral carcinogenesis	2.81438e-06	58	4
Fatty acid metabolism	4.65816e-05	2	1
p53 signaling pathway	0.000102266	22	3
Chronic myeloid leukemia	0.00020612	25	3
Hippo signaling pathway	0.000270928	35	3
Proteoglycans in cancer	0.000564488	40	2
FoxO signaling pathway	0.00133493	36	2
Hepatitis B	0.00156533	33	2
Protein processing in endoplasmic reticulum	0.00193814	23	2
Parkinson's disease	0.00266577	2	1
TGF-beta signaling pathway	0.00478192	21	2
Colorectal cancer	0.00552622	14	2
Pathways in cancer	0.00751942	69	2
PI3K-Akt signaling pathway	0.00900445	54	2
Prostate cancer	0.0166357	17	1
Adherens junction	0.0210316	16	1
Glioma	0.0240389	7	1
Small cell lung cancer	0.0323094	15	1
Signaling pathways regulating pluripotency of stem cells	0.032441	26	1
Thyroid cancer	0.0455429	6	2
Nonsignificant pathways (FDR corrected p-value >0.05)	p-value	#genes	#miRNAs
Bacterial invasion of epithelial cells	0.0704542	15	1
Valine, leucine and isoleucine biosynthesis	0.0861901	2	1
Huntington's disease	0.0879539	24	2
Glycosaminoglycan biosynthesis - chondroitin sulfate / dermatan sulfate	0.126299	3	1
Transcriptional misregulation in cancer	0.133408	22	1
MicroRNAs in cancer	0.134217	26	1
Shigellosis	0.147185	13	1
Epstein-Barr virus infection	0.173837	22	1
Pantothenate and CoA biosynthesis	0.184104	3	1
Endometrial cancer	0.232388	10	1
MAPK signaling pathway	0.244053	30	1
mTOR signaling pathway	0.278118	5	1
Steroid biosynthesis	0.293263	4	1
Fatty acid elongation	0.302374	1	1
RNA transport	0.334214	14	1
Oocyte meiosis	0.353045	14	1
Pancreatic cancer	0.382612	10	1
Cytokine-cytokine receptor interaction	0.471157	2	1
Endocytosis	0.484178	24	1
Thyroid hormone signaling pathway	0.516619	20	1
Estrogen signaling pathway	0.526229	7	1
Antigen processing and presentation	0.539633	2	1
Regulation of actin cytoskeleton	0.542322	28	1
ErbB signaling pathway	0.581106	16	1
Arrhythmogenic right ventricular cardiomyopathy (ARVC)	0.61207	3	1
Mucin type O-Glycan biosynthesis	0.718748	5	1
Gap junction	0.797404	5	1
mRNA surveillance pathway	0.842501	11	1
Amoebiasis	0.851573	10	1
Long-term depression	0.901382	9	1
Spliceosome	0.937502	17	1

## Sheet: DIANA GO
Supplemental file 4d: DIANA miRPath GO biological process enrichment analysis of differentially expressed miRNAs in AH, based on the experimentally supported gene interactions (n=2919)
GO Category	p-value	#genes	#miRNAs
mitotic cell cycle	0	104	5
cell death	0	186	5
catabolic process	0	395	5
nucleobase-containing compound catabolic process	0	195	5
cellular protein metabolic process	0	115	5
membrane organization	0	147	5
cellular protein modification process	0	537	6
response to stress	0	450	6
biological_process	0	2576	6
biosynthetic process	0	865	6
gene expression	0	200	6
cellular nitrogen compound metabolic process	0	1049	6
Fc-epsilon receptor signaling pathway	0	58	6
small molecule metabolic process	0	457	6
neurotrophin TRK receptor signaling pathway	0	81	6
viral process	0	169	7
symbiosis, encompassing mutualism through parasitism	0	183	7
transcription, DNA-templated	4.44089e-16	456	5
blood coagulation	1.18794e-14	100	5
epidermal growth factor receptor signaling pathway	1.97953e-13	60	5
macromolecular complex assembly	2.59237e-13	168	5
mRNA metabolic process	1.0022e-12	61	5
cellular component assembly	1.57863e-12	225	4
fibroblast growth factor receptor signaling pathway	8.68952e-11	51	5
DNA metabolic process	2.31797e-10	148	4
RNA metabolic process	1.21826e-09	62	5
Fc-gamma receptor signaling pathway involved in phagocytosis	4.27939e-09	26	4
protein complex assembly	9.99266e-09	145	5
cell cycle arrest	8.08174e-07	37	4
innate immune response	1.73152e-06	113	3
immune system process	1.74096e-06	160	2
G2/M transition of mitotic cell cycle	4.63645e-06	20	1
cellular lipid metabolic process	5.3923e-06	35	3
G1/S transition of mitotic cell cycle	6.60276e-06	43	4
phosphatidylinositol-mediated signaling	1.60201e-05	31	4
chromatin organization	1.80124e-05	40	5
TRIF-dependent toll-like receptor signaling pathway	3.8594e-05	18	2
post-translational protein modification	6.32979e-05	33	4
extracellular matrix organization	7.23866e-05	63	4
intrinsic apoptotic signaling pathway	7.39466e-05	17	2
cell cycle	8.59636e-05	117	3
transforming growth factor beta receptor signaling pathway	0.000100229	44	4
viral life cycle	0.000135764	24	3
mitotic nuclear envelope disassembly	0.000138406	11	2
RNA splicing	0.000139143	54	2
transcription from RNA polymerase II promoter	0.000168653	106	3
MyD88-independent toll-like receptor signaling pathway	0.000193138	18	2
transcription initiation from RNA polymerase II promoter	0.000216193	44	4
platelet activation	0.000281833	40	4
cell motility	0.000294056	37	1
activation of signaling protein activity involved in unfolded protein response	0.000343412	10	2
toll-like receptor TLR1:TLR2 signaling pathway	0.000789456	15	2
toll-like receptor TLR6:TLR2 signaling pathway	0.000789456	15	2
negative regulation of transcription from RNA polymerase II promoter	0.000972181	117	2
toll-like receptor 3 signaling pathway	0.00100048	18	2
toll-like receptor 4 signaling pathway	0.00111937	21	2
toll-like receptor 10 signaling pathway	0.00121741	14	2
leukocyte migration	0.00136741	23	2
toll-like receptor signaling pathway	0.00144917	22	2
endoplasmic reticulum unfolded protein response	0.00165365	17	2
negative regulation of transcription, DNA-templated	0.00177272	77	1
negative regulation of apoptotic process	0.00232054	40	2
insulin receptor signaling pathway	0.00431485	15	2
regulation of glucose transport	0.00483822	6	1
toll-like receptor 5 signaling pathway	0.00499304	9	1
post-Golgi vesicle-mediated transport	0.00543445	11	1
stress-activated MAPK cascade	0.00543706	9	1
protein polyubiquitination	0.00703533	29	3
extracellular matrix disassembly	0.0070732	14	2
nuclear-transcribed mRNA catabolic process, nonsense-mediated decay	0.00738478	15	1
hexose transport	0.00739384	6	1
platelet degranulation	0.00765731	9	1
cellular response to hypoxia	0.0087213	20	2
peptidyl-threonine phosphorylation	0.00893785	16	2
cellular component movement	0.0104438	19	2
nucleocytoplasmic transport	0.0121052	28	1
toll-like receptor 9 signaling pathway	0.0122907	9	1
protein N-linked glycosylation via asparagine	0.0134149	8	1
cytoskeleton organization	0.0139148	17	1
toll-like receptor 2 signaling pathway	0.014344	10	1
regulation of ubiquitin-protein ligase activity involved in mitotic cell cycle	0.0145108	9	2
positive regulation of protein insertion into mitochondrial membrane involved in apoptotic signaling pathway	0.0165541	9	2
protein targeting	0.0212529	22	1
apoptotic signaling pathway	0.0225864	10	1
glycosaminoglycan metabolic process	0.0243904	14	2
phosphatidylinositol biosynthetic process	0.0260641	10	1
Notch signaling pathway	0.0264851	13	1
positive regulation of ubiquitin-protein ligase activity involved in mitotic cell cycle	0.0288145	8	2
activation of MAPKK activity	0.0306608	8	1
cytokine-mediated signaling pathway	0.0364189	17	1
vesicle-mediated transport	0.0365406	111	2
cellular component disassembly involved in execution phase of apoptosis	0.0403758	10	2
anaphase-promoting complex-dependent proteasomal ubiquitin-dependent protein catabolic process	0.0448843	9	2
mRNA transport	0.0453446	10	1
